# Supplementary material for: Associations of the Fecal Microbial Proteome Composition and Proneness to Diet-induced Obesity
Source: Mol Cell Proteomics. 2019 Jul 1;18(9):1864–79. doi: 10.1074/mcp.RA119.001623 (PMC6731084; doi:10.1074/mcp.RA119.001623)
Supplement: Table S1 [file 153454_0_supp_345876_pswm2b.xlsx]

## Sheet: NormalizedDataAll.txt
							Normalized Summed Signal to Noise
						TMT Label	127n	127c	128n	128c	129n	129c	130n	130c	127n	127c	128n	128c	129n	129c	130n	130c
Protein	Description	Database	All Taxa	All Taxa Ranks	% Coverage	# Unique Peptides	HF_1	LI_1	HI_5	LF_1	HI_2	LF_4	HF_4	LF_5	LI_4	HI_1	LI_5	HF_2	LF_2	HF_5	LI_2	HI_4
Q8R3B1	1-phosphatidylinositol 4,5-bisphosphate phosphodiesterase delta-1 OS=Mus musculus GN=Plcd1 PE=1 SV=2	Mus_musculus_Uniprot_fasta	Mus musculus	species	6.87831	4	157.661	80.0222	55.5493	308.797	183.387	312.286	264.476	652.343	575.766	500.404	92.1061	143.723	92.6641	20.4654	682.375	105.035
Q64433	10 kDa heat shock protein, mitochondrial OS=Mus musculus GN=Hspe1 PE=1 SV=2	Mus_musculus_Uniprot_fasta	Mus musculus	species	13.7255	1	NA	NA	NA	NA	NA	NA	NA	NA	93.8871	33.1397	218.158	1111.69	392.211	279.658	190.49	41.3642
Q9CQV8	14-3-3 protein beta/alpha OS=Mus musculus GN=Ywhab PE=1 SV=3	Mus_musculus_Uniprot_fasta	Mus musculus	species	4.87805	1	185.947	73.2816	440.084	445.263	400.538	54.5996	119.113	124.409	NA	NA	NA	NA	NA	NA	NA	NA
P62259	14-3-3 protein epsilon OS=Mus musculus GN=Ywhae PE=1 SV=1	Mus_musculus_Uniprot_fasta	Mus musculus	species	4.70588	1	NA	NA	NA	NA	NA	NA	NA	NA	50.1055	65.4898	75.2931	613.332	580.1	385.837	87.2687	109.378
O70456	14-3-3 protein sigma OS=Mus musculus GN=Sfn PE=1 SV=2	Mus_musculus_Uniprot_fasta	Mus musculus	species	6.45161	1	NA	NA	NA	NA	NA	NA	NA	NA	59.6431	60.6083	66.9309	665.724	1305.31	316.47	123.901	108.994
P63101	14-3-3 protein zeta/delta OS=Mus musculus GN=Ywhaz PE=1 SV=1	Mus_musculus_Uniprot_fasta	Mus musculus	species	22.449	5	333.166	62.7898	71.1512	749.448	445.388	228.848	281.153	715.565	60.8168	86.5121	75.7381	652.438	608.386	329.33	94.4214	103.19
Q8R519	2-amino-3-carboxymuconate-6-semialdehyde decarboxylase OS=Mus musculus GN=Acmsd PE=1 SV=2	Mus_musculus_Uniprot_fasta	Mus musculus	species	2.38095	1	NA	NA	NA	NA	NA	NA	NA	NA	40.4095	52.8149	132.05	81.2061	146.931	66.0567	2621.4	4.97843
Q9CQ62	2,4-dienoyl-CoA reductase, mitochondrial OS=Mus musculus GN=Decr1 PE=1 SV=1	Mus_musculus_Uniprot_fasta	Mus musculus	species	29.2537	6	557.235	44.5182	52.743	894.34	176.367	300.359	315.541	631.1	28.4061	27.4211	26.9372	1119.46	349.19	374.414	46.1033	70.6993
Q9D6S9	2310061N02Rik protein OS=Mus musculus GN=2310061N02Rik PE=1 SV=1	Mus_musculus_Uniprot_fasta	Mus musculus	species	28.1609	4	283.112	44.8734	46.6326	1318.46	82.5117	684.032	280.608	1516.12	NA	NA	NA	NA	NA	NA	NA	NA
Q8VDM4	26S proteasome non-ATPase regulatory subunit 2 OS=Mus musculus GN=Psmd2 PE=1 SV=1	Mus_musculus_Uniprot_fasta	Mus musculus	species	2.42291	2	251.096	110.925	58.7548	601.26	247.566	263.913	295.695	502.176	NA	NA	NA	NA	NA	NA	NA	NA
Q99JI4	26S proteasome non-ATPase regulatory subunit 6 OS=Mus musculus GN=Psmd6 PE=1 SV=1	Mus_musculus_Uniprot_fasta	Mus musculus	species	3.85604	1	339.663	41.6404	39.1491	782.676	175.743	353.038	479.384	1257.1	24.1656	50.1098	22.4744	831.781	539.105	307.359	76.9208	74.2564
A0A0R4J0L6	28S ribosomal protein S35, mitochondrial OS=Mus musculus GN=Mrps35 PE=1 SV=1	Mus_musculus_Uniprot_fasta	Mus musculus	species	4.0625	1	NA	NA	NA	NA	NA	NA	NA	NA	31.3501	72.4509	52.8858	1012.91	530.853	414	66.9243	131.86
A2AFQ2	3-hydroxyacyl-CoA dehydrogenase type-2 OS=Mus musculus GN=Hsd17b10 PE=1 SV=1	Mus_musculus_Uniprot_fasta	Mus musculus	species	16.2362	2	367.415	77.7044	91.9721	604.132	182.699	351.63	398.552	473.018	50.3887	58.1213	66.5925	739.407	448.048	349.932	97.2187	141.884
Q78JT3	3-hydroxyanthranilate 3,4-dioxygenase OS=Mus musculus GN=Haao PE=1 SV=1	Mus_musculus_Uniprot_fasta	Mus musculus	species	3.14685	1	NA	NA	NA	NA	NA	NA	NA	NA	315.107	307.335	50.3851	25.4208	49.3001	26.9157	342.696	89.161
Q8VCH0	3-ketoacyl-CoA thiolase B, peroxisomal OS=Mus musculus GN=Acaa1b PE=1 SV=1	Mus_musculus_Uniprot_fasta	Mus musculus	species	2.35849	1	509.537	89.0702	93.7993	652.234	438.161	267.236	208.045	459.873	NA	NA	NA	NA	NA	NA	NA	NA
Q8BWT1	3-ketoacyl-CoA thiolase, mitochondrial OS=Mus musculus GN=Acaa2 PE=1 SV=3	Mus_musculus_Uniprot_fasta	Mus musculus	species	10.5793	3	293.281	45.146	120.282	628.499	182.54	272.583	275.485	1168.11	NA	NA	NA	NA	NA	NA	NA	NA
P61922	4-aminobutyrate aminotransferase, mitochondrial OS=Mus musculus GN=Abat PE=1 SV=1	Mus_musculus_Uniprot_fasta	Mus musculus	species	31.8	12	204.935	68.8855	78.3288	527.538	133.379	418.753	618.92	865.517	24.0995	36.7378	28.2771	558.452	1078.1	503.811	43.5281	128.392
P62301	40S ribosomal protein S13 OS=Mus musculus GN=Rps13 PE=1 SV=2	Mus_musculus_Uniprot_fasta	Mus musculus	species	10.596	2	401.784	47.2357	59.8117	1470.26	269.762	121.702	101.948	270.924	30.2673	72.6584	50.4579	2599.04	165.734	99.6877	57.8484	108.515
P62264	40S ribosomal protein S14 OS=Mus musculus GN=Rps14 PE=1 SV=3	Mus_musculus_Uniprot_fasta	Mus musculus	species	6.62252	1	NA	NA	NA	NA	NA	NA	NA	NA	72.6308	130.4	148.441	1743.77	106.917	92.2053	213.559	305.143
P14131	40S ribosomal protein S16 OS=Mus musculus GN=Rps16 PE=1 SV=4	Mus_musculus_Uniprot_fasta	Mus musculus	species	5.47945	1	329.155	48.3386	123.97	845.563	199.616	260.827	177.73	519.44	50.268	54.5296	80.3304	1555.18	321.121	202.637	125.041	175.958
Q9CZX8	40S ribosomal protein S19 OS=Mus musculus GN=Rps19 PE=1 SV=3	Mus_musculus_Uniprot_fasta	Mus musculus	species	26.8966	5	440.746	58.9313	93.8423	1139.18	227.528	348.993	202.384	634.891	64.8125	109.015	69.9154	1398.92	302.292	254.766	117.466	132.579
D3YWJ3	40S ribosomal protein S2 OS=Mus musculus GN=Rps2 PE=1 SV=1	Mus_musculus_Uniprot_fasta	Mus musculus	species	12.5828	3	227.221	87.0488	85.2362	608.154	257.321	201.325	227.835	562.582	56.8593	71.4779	62.3196	1065.32	291.256	255.53	59.5527	149.667
P62852	40S ribosomal protein S25 OS=Mus musculus GN=Rps25 PE=1 SV=1	Mus_musculus_Uniprot_fasta	Mus musculus	species	7.2	1	NA	NA	NA	NA	NA	NA	NA	NA	54.0549	78.0478	114.876	1296.51	342.562	211.853	150.685	262.864
P62908	40S ribosomal protein S3 OS=Mus musculus GN=Rps3 PE=1 SV=1	Mus_musculus_Uniprot_fasta	Mus musculus	species	22.6337	4	278.608	66.6603	164.749	671.947	219.784	230.285	152.284	528.486	78.834	86.9891	115.208	999.037	349.304	263.726	285.159	190.335
Q642K5	40S ribosomal protein S30 OS=Mus musculus GN=Fau PE=1 SV=1	Mus_musculus_Uniprot_fasta	Mus musculus	species	7.5188	1	188.249	92.3003	275.158	678.987	275.219	66.5323	27.6928	80.1427	91.7464	116.095	178.053	1124.16	93.0806	37.7901	303.375	400.438
P97351	40S ribosomal protein S3a OS=Mus musculus GN=Rps3a PE=1 SV=3	Mus_musculus_Uniprot_fasta	Mus musculus	species	9.4697	2	NA	NA	NA	NA	NA	NA	NA	NA	79.3993	117.123	106.745	1524.64	296.662	179.616	227.836	292.839
V9GWY0	40S ribosomal protein S4 OS=Mus musculus GN=Gm15013 PE=3 SV=1	Mus_musculus_Uniprot_fasta	Mus musculus	species	3.38346	1	363.804	43.4992	60.1263	1477.86	268.489	101.528	72.6961	196.402	NA	NA	NA	NA	NA	NA	NA	NA
P97461	40S ribosomal protein S5 OS=Mus musculus GN=Rps5 PE=1 SV=3	Mus_musculus_Uniprot_fasta	Mus musculus	species	4.41176	1	417.131	112.42	160.204	851.393	349.625	152.84	292.278	573.845	44.1129	76.2191	38.7475	1336.05	285.697	339.848	95.3368	135.446
P62242	40S ribosomal protein S8 OS=Mus musculus GN=Rps8 PE=1 SV=2	Mus_musculus_Uniprot_fasta	Mus musculus	species	7.21154	1	255.578	76.7947	180.912	699.359	250.883	90.4611	102.355	200.586	129.976	178.268	221.199	154.967	117.831	106.67	300.438	402.505
Q6ZWN5	40S ribosomal protein S9 OS=Mus musculus GN=Rps9 PE=1 SV=3	Mus_musculus_Uniprot_fasta	Mus musculus	species	7.73196	2	251.208	106.001	155.571	974.025	273.369	128.424	123.257	424.037	72.8943	94.9424	93.7936	1592.77	305.319	144.323	165.496	209.788
Q9R1Z7	6-pyruvoyl tetrahydrobiopterin synthase OS=Mus musculus GN=Pts PE=1 SV=2	Mus_musculus_Uniprot_fasta	Mus musculus	species	15.2778	2	325.217	102.761	112.052	282.774	159.716	339.615	186.672	329.124	138.554	85.8126	68.5186	235.687	497.617	266.317	116.447	72.4213
P56379	6.8 kDa mitochondrial proteolipid OS=Mus musculus GN=Mp68 PE=1 SV=1	Mus_musculus_Uniprot_fasta	Mus musculus	species	13.7931	1	167.901	71.6627	67.2399	530.718	247.378	247.238	564.102	1235.41	30.2288	56.9657	90.3089	849.638	1074.67	381.293	80.0755	134.669
P63038	60 kDa heat shock protein, mitochondrial OS=Mus musculus GN=Hspd1 PE=1 SV=1	Mus_musculus_Uniprot_fasta	Mus musculus	species	4.18848	2	153.658	149.838	76.2289	628.325	187.841	180.969	282.802	408.6	NA	NA	NA	NA	NA	NA	NA	NA
P14869	60S acidic ribosomal protein P0 OS=Mus musculus GN=Rplp0 PE=1 SV=3	Mus_musculus_Uniprot_fasta	Mus musculus	species	11.041	3	291.326	65.4419	112.745	1105.84	287.97	182.513	192.094	459.723	NA	NA	NA	NA	NA	NA	NA	NA
P35979	60S ribosomal protein L12 OS=Mus musculus GN=Rpl12 PE=1 SV=2	Mus_musculus_Uniprot_fasta	Mus musculus	species	9.69697	1	NA	NA	NA	NA	NA	NA	NA	NA	31.057	47.4166	48.8175	2803.38	266.821	86.1674	72.1981	91.9647
Q6ZWZ7	60S ribosomal protein L17 OS=Mus musculus GN=Rpl17 PE=1 SV=1	Mus_musculus_Uniprot_fasta	Mus musculus	species	14.6739	3	379.407	54.0385	65.6254	1182.71	165.333	213.545	144.669	317.656	46.5159	63.3876	63.0548	1808.57	189.84	176.539	84.3249	85.0783
P35980	60S ribosomal protein L18 OS=Mus musculus GN=Rpl18 PE=1 SV=3	Mus_musculus_Uniprot_fasta	Mus musculus	species	13.2979	3	338.385	98.1434	72.8171	799.932	194.639	348.645	226.101	764.071	38.6808	69.8836	49.4429	1699.65	403.968	289.322	81.5226	91.2312
P62717	60S ribosomal protein L18a OS=Mus musculus GN=Rpl18a PE=1 SV=1	Mus_musculus_Uniprot_fasta	Mus musculus	species	13.0682	2	270.688	108.674	165.385	1024.7	228.269	164.583	141.224	504.281	NA	NA	NA	NA	NA	NA	NA	NA
P62830	60S ribosomal protein L23 OS=Mus musculus GN=Rpl23 PE=1 SV=1	Mus_musculus_Uniprot_fasta	Mus musculus	species	20	2	232.448	80.0013	195.094	1047.72	234.667	162.574	96.0373	197.459	70.5885	98.2297	117.591	854.611	204.459	153.05	165.155	198.384
P27659	60S ribosomal protein L3 OS=Mus musculus GN=Rpl3 PE=1 SV=3	Mus_musculus_Uniprot_fasta	Mus musculus	species	1.98511	1	208.522	101.405	236.1	581.324	338.935	141.689	112.839	218.958	NA	NA	NA	NA	NA	NA	NA	NA
P62889	60S ribosomal protein L30 OS=Mus musculus GN=Rpl30 PE=1 SV=2	Mus_musculus_Uniprot_fasta	Mus musculus	species	10.4348	1	238.905	111.903	104.424	680.721	198.062	262.665	233.423	996.467	56.2426	104.944	66.3286	1391.47	389.439	142.825	135.217	112.175
A0A0A6YX26	60S ribosomal protein L31 OS=Mus musculus GN=Rpl31 PE=1 SV=1	Mus_musculus_Uniprot_fasta	Mus musculus	species	6.97674	1	210.795	141.009	199.312	586.388	219.92	172.695	125.588	345.812	NA	NA	NA	NA	NA	NA	NA	NA
P62911	60S ribosomal protein L32 OS=Mus musculus GN=Rpl32 PE=1 SV=2	Mus_musculus_Uniprot_fasta	Mus musculus	species	5.18519	1	NA	NA	NA	NA	NA	NA	NA	NA	59.0576	109.937	96.5534	1311.14	326.487	228.035	143.917	197.091
Q9D1R9	60S ribosomal protein L34 OS=Mus musculus GN=Rpl34 PE=1 SV=2	Mus_musculus_Uniprot_fasta	Mus musculus	species	6.83761	1	152.589	105.664	211.161	488.88	186.363	78.2971	49.9442	141.519	NA	NA	NA	NA	NA	NA	NA	NA
O55142	60S ribosomal protein L35a OS=Mus musculus GN=Rpl35a PE=1 SV=2	Mus_musculus_Uniprot_fasta	Mus musculus	species	20.9091	3	467.784	77.3433	47.3466	2063.16	379.848	389.581	253.329	1028.75	70.4512	56.3812	69.5442	891.511	298.945	271.976	167.118	181.305
Q9JJI8	60S ribosomal protein L38 OS=Mus musculus GN=Rpl38 PE=1 SV=3	Mus_musculus_Uniprot_fasta	Mus musculus	species	35.7143	3	178.919	115.625	174.184	489.776	239.212	134.42	67.4967	170.444	135.763	102.937	134.166	1364.7	174.428	69.9537	208.369	301.875
Q9D8E6	60S ribosomal protein L4 OS=Mus musculus GN=Rpl4 PE=1 SV=3	Mus_musculus_Uniprot_fasta	Mus musculus	species	2.86396	1	329.112	41.3961	78.6754	1269.21	384.74	125.759	117.565	387.105	39.1976	40.1676	44.6327	1749.59	215.405	144.4	159.307	197.038
P47962	60S ribosomal protein L5 OS=Mus musculus GN=Rpl5 PE=1 SV=3	Mus_musculus_Uniprot_fasta	Mus musculus	species	6.06061	1	408.185	36.3766	109.956	485.901	166.241	529.578	160.645	405.886	NA	NA	NA	NA	NA	NA	NA	NA
E9PUX4	60S ribosomal protein L6 OS=Mus musculus GN=Rpl6l PE=3 SV=1	Mus_musculus_Uniprot_fasta	Mus musculus	species	5.40541	2	327.377	84.9387	93.3303	1144.89	251.326	124.098	97.5474	252.262	43.6412	74.4138	48.3535	1814.69	402.641	197.75	69.7069	153.775
F6XI62	60S ribosomal protein L7 (Fragment) OS=Mus musculus GN=Rpl7 PE=1 SV=1	Mus_musculus_Uniprot_fasta	Mus musculus	species	6.81004	2	330.357	49.6028	65.2311	1223.53	267.984	146.304	187.027	461.854	71.6906	144.255	113.219	1760.37	296.786	137.985	182.809	190.079
P62918	60S ribosomal protein L8 OS=Mus musculus GN=Rpl8 PE=1 SV=2	Mus_musculus_Uniprot_fasta	Mus musculus	species	12.0623	3	363.757	62.7135	133.186	1146.72	199.66	221.277	136.901	495.644	NA	NA	NA	NA	NA	NA	NA	NA
A0A140LIT2	7-dehydrocholesterol reductase OS=Mus musculus GN=Dhcr7 PE=1 SV=1	Mus_musculus_Uniprot_fasta	Mus musculus	species	4.64135	1	148.266	96.0535	88.339	489.051	293.503	351.151	415.914	1061.54	NA	NA	NA	NA	NA	NA	NA	NA
P20029	78 kDa glucose-regulated protein OS=Mus musculus GN=Hspa5 PE=1 SV=3	Mus_musculus_Uniprot_fasta	Mus musculus	species	33.5878	17	404.533	62.7556	92.3218	667.374	248.734	382.923	251.987	965.337	66.9155	74.935	119.748	764.46	398.792	145.142	312.265	210.161
Q91WB5	ABPA27 OS=Mus musculus GN=Scgb1b27 PE=1 SV=1	Mus_musculus_Uniprot_fasta	Mus musculus	species	10.8696	1	NA	NA	NA	NA	NA	NA	NA	NA	74.3354	78.5099	222.005	491.915	256.908	254.795	325.29	182.62
Q8R1E9	ABPBG27 OS=Mus musculus GN=Scgb2b27 PE=1 SV=1	Mus_musculus_Uniprot_fasta	Mus musculus	species	26.7857	2	343.404	64.1018	213.431	287.878	251.195	430.46	197.573	608.149	92.1393	87.0303	159.387	426.569	337.19	230.81	257.611	231.22
Q8BU33	Acetolactate synthase-like protein OS=Mus musculus GN=Ilvbl PE=1 SV=1	Mus_musculus_Uniprot_fasta	Mus musculus	species	6.48734	2	180.846	104.478	89.256	424.544	431.422	224.874	313.678	891.123	NA	NA	NA	NA	NA	NA	NA	NA
Q8QZT1	Acetyl-CoA acetyltransferase, mitochondrial OS=Mus musculus GN=Acat1 PE=1 SV=1	Mus_musculus_Uniprot_fasta	Mus musculus	species	7.78302	3	470.617	58.0496	124.979	759.73	137.102	428.964	324.589	615.414	45.2304	52.5474	30.1934	661.361	965.42	410.231	79.7051	86.4788
Q80X81	Acetyl-Coenzyme A acetyltransferase 3 OS=Mus musculus GN=Acat3 PE=1 SV=1	Mus_musculus_Uniprot_fasta	Mus musculus	species	11.8388	2	251.278	89.0018	92.4231	418.768	376.612	347.52	310.668	930.736	NA	NA	NA	NA	NA	NA	NA	NA
Q99J27	Acetyl-coenzyme A transporter 1 OS=Mus musculus GN=Slc33a1 PE=1 SV=1	Mus_musculus_Uniprot_fasta	Mus musculus	species	4.36364	2	140.573	72.1368	114.569	581.901	300.728	249.937	400.748	693.493	NA	NA	NA	NA	NA	NA	NA	NA
Q9WV54	Acid ceramidase OS=Mus musculus GN=Asah1 PE=1 SV=1	Mus_musculus_Uniprot_fasta	Mus musculus	species	2.79188	1	222.241	98.6194	160.943	491.655	313.526	189.642	224.364	969.264	NA	NA	NA	NA	NA	NA	NA	NA
P70158	Acid sphingomyelinase-like phosphodiesterase 3a OS=Mus musculus GN=Smpdl3a PE=1 SV=2	Mus_musculus_Uniprot_fasta	Mus musculus	species	8.98876	2	440.432	89.7871	165.823	699.629	213.887	431.963	202.779	561.438	NA	NA	NA	NA	NA	NA	NA	NA
P58242	Acid sphingomyelinase-like phosphodiesterase 3b OS=Mus musculus GN=Smpdl3b PE=1 SV=1	Mus_musculus_Uniprot_fasta	Mus musculus	species	28.0702	8	328.965	77.3326	104.665	498.745	152.881	471.614	327.017	529.421	93.913	115.109	146.748	367.872	395.652	264.366	112.125	214.441
Q6X1Y6	Acid-sensing ion channel 3 OS=Mus musculus GN=Asic3 PE=1 SV=2	Mus_musculus_Uniprot_fasta	Mus musculus	species	4.33962	1	204.79	98.4418	42.7924	441.442	320.67	621.292	258.553	522.139	36.931	68.191	62.0076	894.453	671.484	161.625	127.42	141.273
Q91XA9	Acidic mammalian chitinase OS=Mus musculus GN=Chia PE=1 SV=2	Mus_musculus_Uniprot_fasta	Mus musculus	species	17.1247	5	151.929	245.523	155.878	83.7262	342.356	195.584	238.572	156.794	63.2862	333.883	71.7495	258.974	153.957	220.69	71.2441	348.769
Q99KI0	Aconitate hydratase, mitochondrial OS=Mus musculus GN=Aco2 PE=1 SV=1	Mus_musculus_Uniprot_fasta	Mus musculus	species	18.0769	12	238.545	73.1364	92.4572	582.745	199.395	218.777	406.036	695.296	44.6339	42.0402	33.6144	816.716	833.16	526.833	52.1657	92.974
Q91Z25	Actin-related protein 2/3 complex subunit 1B OS=Mus musculus GN=Arpc1b PE=1 SV=1	Mus_musculus_Uniprot_fasta	Mus musculus	species	6.11702	1	306.479	96.1081	183.79	496.01	174.42	300.718	335.246	855.79	NA	NA	NA	NA	NA	NA	NA	NA
Q9CVB6	Actin-related protein 2/3 complex subunit 2 OS=Mus musculus GN=Arpc2 PE=1 SV=3	Mus_musculus_Uniprot_fasta	Mus musculus	species	4.66667	1	413.476	146.488	67.8048	728.085	241.401	274.309	318.558	1043.15	NA	NA	NA	NA	NA	NA	NA	NA
P59999	Actin-related protein 2/3 complex subunit 4 OS=Mus musculus GN=Arpc4 PE=1 SV=3	Mus_musculus_Uniprot_fasta	Mus musculus	species	9.52381	2	284.544	49.4094	171.938	733.964	248.454	203.351	249.861	1103.91	71.0018	70.8496	111.543	1362.14	421.177	238.565	151.854	155.353
Q99JY9	Actin-related protein 3 OS=Mus musculus GN=Actr3 PE=1 SV=3	Mus_musculus_Uniprot_fasta	Mus musculus	species	7.89474	2	326.009	84.3257	207.845	619.649	383.146	82.7522	125.765	261.873	NA	NA	NA	NA	NA	NA	NA	NA
P62737	Actin, aortic smooth muscle OS=Mus musculus GN=Acta2 PE=1 SV=1	Mus_musculus_Uniprot_fasta	Mus musculus	species	24.6684	2	210.674	94.6999	133.622	649.77	315.895	137.31	259.02	558.803	72.5473	103.829	124.562	657.008	382.381	223.304	163.262	211.771
P60710	Actin, cytoplasmic 1 OS=Mus musculus GN=Actb PE=1 SV=1	Mus_musculus_Uniprot_fasta	Mus musculus	species	56.8	7	207.944	94.3145	131.693	653.253	317.718	148.292	260.147	569.289	74.1393	102.269	122.042	668.742	386.477	227.197	163.834	209.537
P11031	Activated RNA polymerase II transcriptional coactivator p15 OS=Mus musculus GN=Sub1 PE=1 SV=3	Mus_musculus_Uniprot_fasta	Mus musculus	species	10.2362	1	589.414	109.145	116.732	243.746	170.203	403.954	212.629	545.551	NA	NA	NA	NA	NA	NA	NA	NA
Q8JZN5	Acyl-CoA dehydrogenase family member 9, mitochondrial OS=Mus musculus GN=Acad9 PE=1 SV=2	Mus_musculus_Uniprot_fasta	Mus musculus	species	1.6	1	NA	NA	NA	NA	NA	NA	NA	NA	117.959	214.078	146.472	294.054	660.917	266.005	50.9855	90.7459
Q8VCW8	Acyl-CoA synthetase family member 2, mitochondrial OS=Mus musculus GN=Acsf2 PE=1 SV=1	Mus_musculus_Uniprot_fasta	Mus musculus	species	3.41463	1	170.181	111.997	43.4511	479.434	606.633	197.595	330.458	402.042	NA	NA	NA	NA	NA	NA	NA	NA
Q8R146	Acylamino-acid-releasing enzyme OS=Mus musculus GN=Apeh PE=1 SV=3	Mus_musculus_Uniprot_fasta	Mus musculus	species	7.78689	3	97.1705	147.721	179.993	194.308	263.217	530.683	268.047	937.715	NA	NA	NA	NA	NA	NA	NA	NA
Q91WG0	Acylcarnitine hydrolase OS=Mus musculus GN=Ces2c PE=1 SV=1	Mus_musculus_Uniprot_fasta	Mus musculus	species	19.9643	7	281.949	74.3769	239.656	406.311	121.094	217.703	241.448	541.948	145.569	96.3611	158.857	457.906	398.125	271.663	370.232	141.35
Q8R0F8	Acylpyruvase FAHD1, mitochondrial OS=Mus musculus GN=Fahd1 PE=1 SV=2	Mus_musculus_Uniprot_fasta	Mus musculus	species	26.4317	4	558.251	77.798	131.51	796.578	137.452	261.046	94.6236	521.085	59.6609	72.2252	81.4262	1184.95	550.268	203.104	120.927	225.54
P03958	Adenosine deaminase OS=Mus musculus GN=Ada PE=1 SV=3	Mus_musculus_Uniprot_fasta	Mus musculus	species	33.5227	8	211.369	131.176	75.695	286.336	622.12	69.038	55.799	47.1034	20.6644	203.419	30.693	684.995	55.6389	53.9458	40.1152	813.71
P55264	Adenosine kinase OS=Mus musculus GN=Adk PE=1 SV=2	Mus_musculus_Uniprot_fasta	Mus musculus	species	3.60111	1	259.238	61.9728	130.587	412.916	93.9712	151.42	144.324	636.883	NA	NA	NA	NA	NA	NA	NA	NA
P50247	Adenosylhomocysteinase OS=Mus musculus GN=Ahcy PE=1 SV=3	Mus_musculus_Uniprot_fasta	Mus musculus	species	16.6667	5	205.248	93.4246	103.373	361.536	133.432	299.362	326.042	1155.02	57.9175	58.8965	35.6474	623.62	556.025	389.648	38.9647	82.3367
Q9WTP6	Adenylate kinase 2, mitochondrial OS=Mus musculus GN=Ak2 PE=1 SV=5	Mus_musculus_Uniprot_fasta	Mus musculus	species	8.78661	1	242.66	38.9118	185.973	784.1	298.253	303.739	260.918	430.687	NA	NA	NA	NA	NA	NA	NA	NA
P40124	Adenylyl cyclase-associated protein 1 OS=Mus musculus GN=Cap1 PE=1 SV=4	Mus_musculus_Uniprot_fasta	Mus musculus	species	17.2996	6	277.781	90.5484	201.506	356.487	193.78	330.564	176.94	506.009	69.6721	94.0898	94.1537	523.634	416.719	298.106	129.489	248.782
Q8BM96	Adhesion G-protein coupled receptor G7 OS=Mus musculus GN=Adgrg7 PE=1 SV=2	Mus_musculus_Uniprot_fasta	Mus musculus	species	3.05732	1	161.341	124.682	209.227	274.456	260.057	163.349	119.749	262.695	NA	NA	NA	NA	NA	NA	NA	NA
Q60994	Adiponectin OS=Mus musculus GN=Adipoq PE=1 SV=2	Mus_musculus_Uniprot_fasta	Mus musculus	species	6.07287	1	359.491	65.1006	66.7902	488.718	113.403	410.575	326.683	764.352	NA	NA	NA	NA	NA	NA	NA	NA
A0A0R4J190	ADP-ribosyl cyclase/cyclic ADP-ribose hydrolase 2 OS=Mus musculus GN=Bst1 PE=1 SV=1	Mus_musculus_Uniprot_fasta	Mus musculus	species	41.4791	8	396.729	57.0911	157.48	604.751	122.322	349.075	216.929	536.271	44.3744	82.8408	102.537	762.027	879.497	254.58	179.608	254.928
P61205	ADP-ribosylation factor 3 OS=Mus musculus GN=Arf3 PE=2 SV=2	Mus_musculus_Uniprot_fasta	Mus musculus	species	19.337	3	236.216	86.5071	158.797	489.594	290.161	210.345	344.213	635.38	82.7844	132.284	164.789	252.041	360.604	221.832	291.02	367.681
P62331	ADP-ribosylation factor 6 OS=Mus musculus GN=Arf6 PE=1 SV=2	Mus_musculus_Uniprot_fasta	Mus musculus	species	12	2	NA	NA	NA	NA	NA	NA	NA	NA	38.8799	66.9276	48.8418	602.506	631.205	219.083	113.394	102.734
P61211	ADP-ribosylation factor-like protein 1 OS=Mus musculus GN=Arl1 PE=1 SV=1	Mus_musculus_Uniprot_fasta	Mus musculus	species	6.07735	1	170.67	97.4234	97.9797	459.728	377.714	212.489	376.04	1055.73	41.6876	73.9885	53.3485	469.348	781.382	420.994	93.7634	184.282
P48962	ADP/ATP translocase 1 OS=Mus musculus GN=Slc25a4 PE=1 SV=4	Mus_musculus_Uniprot_fasta	Mus musculus	species	17.7852	1	132.737	79.5354	107.004	389.144	260.91	145.47	349.716	412.507	48.1408	88.5273	103.099	1200.82	762.55	307.039	167.85	209.309
P51881	ADP/ATP translocase 2 OS=Mus musculus GN=Slc25a5 PE=1 SV=3	Mus_musculus_Uniprot_fasta	Mus musculus	species	33.8926	8	148.997	89.1438	115.321	469.301	297.305	166.415	376.495	481.09	62.9148	88.7162	112.259	838.904	746.816	317.229	160.462	214.568
Q3V132	ADP/ATP translocase 4 OS=Mus musculus GN=Slc25a31 PE=1 SV=1	Mus_musculus_Uniprot_fasta	Mus musculus	species	8.4375	1	136.781	78.8917	108.352	512.053	291.167	184.834	376.174	556.251	45.2273	91.6529	117.878	796.969	632.919	395.346	122.647	214.366
Q8JZQ2	AFG3-like protein 2 OS=Mus musculus GN=Afg3l2 PE=1 SV=1	Mus_musculus_Uniprot_fasta	Mus musculus	species	1.99501	1	213.369	60.3747	150.243	787.825	293.84	300.133	566.547	1520.12	NA	NA	NA	NA	NA	NA	NA	NA
Q8CG76	Aflatoxin B1 aldehyde reductase member 2 OS=Mus musculus GN=Akr7a2 PE=1 SV=3	Mus_musculus_Uniprot_fasta	Mus musculus	species	4.08719	1	NA	NA	NA	NA	NA	NA	NA	NA	31.828	36.6381	33.3422	1572.48	277.522	485.075	69.0951	59.6321
Q9JII6	Alcohol dehydrogenase [NADP(+)] OS=Mus musculus GN=Akr1a1 PE=1 SV=3	Mus_musculus_Uniprot_fasta	Mus musculus	species	2.46154	1	303.108	92.3262	124.138	410.345	208.098	78.8266	208.086	515.579	NA	NA	NA	NA	NA	NA	NA	NA
P00329	Alcohol dehydrogenase 1 OS=Mus musculus GN=Adh1 PE=1 SV=2	Mus_musculus_Uniprot_fasta	Mus musculus	species	29.3333	8	240.085	23.616	36.577	721.006	125.043	333.284	761.483	582.083	10.2515	13.3731	16.8553	880.411	854.089	626.85	38.0945	37.2387
P28474	Alcohol dehydrogenase class-3 OS=Mus musculus GN=Adh5 PE=1 SV=3	Mus_musculus_Uniprot_fasta	Mus musculus	species	13.369	3	409.157	85.0662	120.265	527.431	374.095	151.9	182.776	628.927	NA	NA	NA	NA	NA	NA	NA	NA
Q80VQ0	Aldehyde dehydrogenase family 3 member B1 OS=Mus musculus GN=Aldh3b1 PE=1 SV=1	Mus_musculus_Uniprot_fasta	Mus musculus	species	2.35043	1	NA	NA	NA	NA	NA	NA	NA	NA	112.976	164.779	184.349	130.275	140.971	90.8084	194.388	470.332
B1ATI0	Aldehyde dehydrogenase OS=Mus musculus GN=Aldh3a2 PE=1 SV=1	Mus_musculus_Uniprot_fasta	Mus musculus	species	15.0376	7	186.831	115.45	169.728	526.039	274.615	190.051	213.374	718.621	92.3808	132.919	193.649	239.341	234.501	161.244	375.342	474.184
Q9CZS1	Aldehyde dehydrogenase X, mitochondrial OS=Mus musculus GN=Aldh1b1 PE=1 SV=1	Mus_musculus_Uniprot_fasta	Mus musculus	species	19.2678	8	376.541	50.4816	69.7822	596.013	166.774	387.107	482.91	614.524	41.1291	36.762	48.5	560.495	563.711	583.991	68.6054	109.649
P47738	Aldehyde dehydrogenase, mitochondrial OS=Mus musculus GN=Aldh2 PE=1 SV=1	Mus_musculus_Uniprot_fasta	Mus musculus	species	40.4624	15	212.645	71.5946	54.7763	492.439	259.186	377.466	449.902	1131.03	24.513	52.4144	26.5752	562.575	857.593	585.43	59.5812	138.484
Q3TYQ9	Aldehyde oxidase 4 OS=Mus musculus GN=Aox4 PE=1 SV=1	Mus_musculus_Uniprot_fasta	Mus musculus	species	6.58683	8	520.449	103.096	158.601	433.007	143.222	279.844	214.529	428.97	87.8134	122.65	107.757	506.166	323.028	172	260.431	260.561
Q8VC28	Aldo-keto reductase family 1 member C13 OS=Mus musculus GN=Akr1c13 PE=1 SV=2	Mus_musculus_Uniprot_fasta	Mus musculus	species	6.50155	1	NA	NA	NA	NA	NA	NA	NA	NA	493.46	38.0938	139.023	279.588	172.552	126.737	46.6019	76.1238
F8VQM0	Alkaline phosphatase OS=Mus musculus GN=Akp3 PE=1 SV=1	Mus_musculus_Uniprot_fasta	Mus musculus	species	46.3327	20	300.573	51.3741	169.237	350.731	177.845	373.323	292.427	420.682	78.9125	109.48	159.523	451.265	278.782	224.866	249.842	393.523
F8VPQ6	Alkaline phosphatase OS=Mus musculus GN=Alpi PE=1 SV=1	Mus_musculus_Uniprot_fasta	Mus musculus	species	60.6498	22	293.428	47.6068	140.676	420.534	136.639	510.215	316.388	506.874	65.9484	76.0268	117.579	555.43	335.738	341.933	201.449	327.275
Q91VB8	Alpha globin 1 OS=Mus musculus GN=Hba-a1 PE=1 SV=1	Mus_musculus_Uniprot_fasta	Mus musculus	species	57.0423	5	585.019	53.8946	42.8091	371.768	61.6093	221.62	181.02	378.552	55.9483	61.4104	65.131	695.588	1092.25	755.351	99.2283	55.0714
A0A0A0MQA3	Alpha-1-antitrypsin 1-1 OS=Mus musculus GN=Serpina1a PE=1 SV=1	Mus_musculus_Uniprot_fasta	Mus musculus	species	27.7523	3	304.312	91.8205	98.7182	442.817	132.605	454.179	331.119	870.795	46.8801	90.8957	99.0457	467.903	628.443	384.363	136.531	177.642
P22599	Alpha-1-antitrypsin 1-2 OS=Mus musculus GN=Serpina1b PE=1 SV=2	Mus_musculus_Uniprot_fasta	Mus musculus	species	28.5714	3	312.241	83.3853	108.476	429.478	150.424	428.949	313.13	875.316	46.1649	99.9451	106.094	444.531	489.199	378.009	161.318	197.949
Q00897	Alpha-1-antitrypsin 1-4 OS=Mus musculus GN=Serpina1d PE=1 SV=1	Mus_musculus_Uniprot_fasta	Mus musculus	species	26.8765	3	278.952	91.1693	119.381	380.018	151.517	411.387	309.923	907.201	56.9475	106.639	106.894	426.31	521.702	337.844	155.52	214.878
Q812G0	Alpha-1,3-mannosyl-glycoprotein 4-beta-N-acetylglucosaminyltransferase A OS=Mus musculus GN=Mgat4a PE=2 SV=1	Mus_musculus_Uniprot_fasta	Mus musculus	species	2.42991	1	NA	NA	NA	NA	NA	NA	NA	NA	12.3539	9.29922	13.194	207.786	5.8712	2554.83	20.8075	3.83634
P29699	Alpha-2-HS-glycoprotein OS=Mus musculus GN=Ahsg PE=1 SV=1	Mus_musculus_Uniprot_fasta	Mus musculus	species	9.85507	2	186.964	296.596	113.446	240.83	97.8996	264.644	171.985	1384.65	24.8226	25.8602	17.3847	499.814	258.37	493.079	49.554	63.9684
Q7TPR4	Alpha-actinin-1 OS=Mus musculus GN=Actn1 PE=1 SV=1	Mus_musculus_Uniprot_fasta	Mus musculus	species	4.3722	2	232.821	111.205	196.583	580.71	358.901	60.6873	141.879	366.052	75.4172	145.587	124.243	649.964	208.255	145.139	212.982	332.957
P57780	Alpha-actinin-4 OS=Mus musculus GN=Actn4 PE=1 SV=1	Mus_musculus_Uniprot_fasta	Mus musculus	species	9.53947	5	243.184	83.137	146.972	643.689	364.39	94.2639	209.886	468.28	40.1719	59.8161	73.3108	1098.31	398.01	290.123	113.974	161.484
P00687	Alpha-amylase 1 OS=Mus musculus GN=Amy1 PE=1 SV=2	Mus_musculus_Uniprot_fasta	Mus musculus	species	26.0274	3	108.772	114.967	196.375	212.663	150.793	135.557	80.588	241.705	58.5933	185.165	376.283	564.924	136.983	94.6879	188.114	643.449
P11477	Alpha-defensin 1 OS=Mus musculus GN=Defa1 PE=1 SV=2	Mus_musculus_Uniprot_fasta	Mus musculus	species	19.3548	2	350.894	112.471	147.984	560.724	177.724	493.42	262.063	587.639	56.3843	116.927	57.3758	638.576	375.995	291.051	166.389	174.023
P50711	Alpha-defensin 13 OS=Mus musculus GN=Defa13 PE=2 SV=2	Mus_musculus_Uniprot_fasta	Mus musculus	species	19.3548	1	294.501	123.906	136.974	519.93	182.896	449.686	260.827	511.42	59.6807	129.485	72.3521	629.093	412.483	261.226	151.675	170.069
P28309	Alpha-defensin 2 OS=Mus musculus GN=Defa2 PE=1 SV=2	Mus_musculus_Uniprot_fasta	Mus musculus	species	19.3548	1	299.505	114.673	134.451	545.268	186.428	465.884	272.885	549.95	60.6334	119.469	65.6597	648.387	415.124	275.929	152.219	164.073
Q45VN2	Alpha-defensin 20 OS=Mus musculus GN=Defa20 PE=3 SV=2	Mus_musculus_Uniprot_fasta	Mus musculus	species	25.2632	4	196.434	199.533	203.252	180.889	545.232	42.8774	74.8531	176.379	81.617	339.444	130.927	293.975	134.307	28.968	277.226	287.421
Q8C1N8	Alpha-defensin 22 OS=Mus musculus GN=Defa22 PE=3 SV=1	Mus_musculus_Uniprot_fasta	Mus musculus	species	18.2796	2	92.0342	200.92	194.434	96.7855	464.62	69.5229	50.1177	147.487	70.3427	283.383	218.129	142.634	136.847	87.3724	311.674	376.666
Q5G865	Alpha-defensin 24 OS=Mus musculus GN=Defa24 PE=3 SV=1	Mus_musculus_Uniprot_fasta	Mus musculus	species	25.8065	2	298.962	154.078	134.163	496.111	159.029	438.134	245.676	504.73	72.5393	144.697	74.8504	491.313	340.381	316.314	147.866	197.13
P17182	Alpha-enolase OS=Mus musculus GN=Eno1 PE=1 SV=3	Mus_musculus_Uniprot_fasta	Mus musculus	species	31.7972	4	237.361	94.8583	193.674	465.209	214.602	127.145	158.654	338.674	89.4604	150.4	133.793	767.331	323.691	141.452	265.443	340.592
Q9QWR8	Alpha-N-acetylgalactosaminidase OS=Mus musculus GN=Naga PE=1 SV=2	Mus_musculus_Uniprot_fasta	Mus musculus	species	3.37349	1	NA	NA	NA	NA	NA	NA	NA	NA	155.594	171.259	177.306	364.62	312.658	404.378	331.102	295.119
O88325	Alpha-N-acetylglucosaminidase OS=Mus musculus GN=Naglu PE=1 SV=1	Mus_musculus_Uniprot_fasta	Mus musculus	species	8.38972	4	213.186	112.451	251.129	487.73	195.727	188.414	124.5	399.857	74.796	151.911	127.25	550.812	253.532	152.909	189.864	341.215
Q64133	Amine oxidase [flavin-containing] A OS=Mus musculus GN=Maoa PE=1 SV=3	Mus_musculus_Uniprot_fasta	Mus musculus	species	35.1711	13	155.174	82.1655	86.7887	503.061	282.985	241.574	526.336	993.28	30.0249	48.4719	28.3187	615.213	993.842	442.619	65.8596	99.3062
Q8BW75	Amine oxidase [flavin-containing] B OS=Mus musculus GN=Maob PE=1 SV=4	Mus_musculus_Uniprot_fasta	Mus musculus	species	13.4615	5	124.918	80.3785	123.21	386.282	264.677	242.72	426.151	827.348	47.8078	80.623	87.5556	500.405	842.899	395.284	99.5285	233.489
E9PYN9	Amine oxidase OS=Mus musculus GN=Aoc1 PE=1 SV=1	Mus_musculus_Uniprot_fasta	Mus musculus	species	6.34921	5	122.969	97.9188	239.832	150.195	446.862	89.359	95.7684	222.369	87.411	88.4545	192.598	195.562	218.016	107.944	328.428	535.744
P97449	Aminopeptidase N OS=Mus musculus GN=Anpep PE=1 SV=4	Mus_musculus_Uniprot_fasta	Mus musculus	species	43.0642	39	125.628	145.053	217.314	130.733	582.117	36.5915	42.0968	60.1727	102.92	175.039	238.341	106.738	95.0608	41.9814	264.068	413.872
Q3TMQ6	Angiogenin-4 OS=Mus musculus GN=Ang4 PE=1 SV=1	Mus_musculus_Uniprot_fasta	Mus musculus	species	35.4167	4	395.725	115.94	131.756	376.005	410.997	324.745	162.879	471.428	89.2717	341.418	107.47	590.472	139.355	75.701	124.387	192.608
Q8R0I0	Angiotensin-converting enzyme 2 OS=Mus musculus GN=Ace2 PE=1 SV=1	Mus_musculus_Uniprot_fasta	Mus musculus	species	35.528	20	240.145	135.371	230.4	277.067	388.415	58.2566	65.5673	88.7227	93.772	156.723	243.581	421.312	79.3342	29.1105	239.884	336.764
P09470	Angiotensin-converting enzyme OS=Mus musculus GN=Ace PE=1 SV=3	Mus_musculus_Uniprot_fasta	Mus musculus	species	17.6067	18	464.548	99.1619	147.386	428.596	213.053	201.902	156.991	267.773	56.7583	89.4111	169.266	636.038	219.247	99.1724	241.772	258.21
P07146	Anionic trypsin-2 OS=Mus musculus GN=Prss2 PE=1 SV=1	Mus_musculus_Uniprot_fasta	Mus musculus	species	56.0976	7	29.3425	91.7192	181.668	53.8893	30.6717	737.024	332.039	541.997	99.8549	134.956	197.134	66.5972	345.649	375.306	271.486	332.493
P10107	Annexin A1 OS=Mus musculus GN=Anxa1 PE=1 SV=2	Mus_musculus_Uniprot_fasta	Mus musculus	species	32.659	8	222.054	93.1176	83.0721	466.859	157.606	363.998	419.432	834.579	62.473	114.82	120.968	698.419	602.097	381.709	130.927	172.494
P97384	Annexin A11 OS=Mus musculus GN=Anxa11 PE=1 SV=2	Mus_musculus_Uniprot_fasta	Mus musculus	species	40.159	18	293.564	71.8498	118.079	636.649	178.018	568	324.876	705.327	50.3723	79.3235	81.391	578.231	647.018	286.504	119.746	196.269
Q99JG3	Annexin A13 OS=Mus musculus GN=Anxa13 PE=1 SV=3	Mus_musculus_Uniprot_fasta	Mus musculus	species	40.694	14	243.057	125.289	241.367	457.076	364.232	294.684	130.305	334.335	92.2764	160.833	125.959	419.324	262.757	97.5284	209.439	236.208
P07356	Annexin A2 OS=Mus musculus GN=Anxa2 PE=1 SV=2	Mus_musculus_Uniprot_fasta	Mus musculus	species	65.4867	23	194.213	101.742	140.174	341.443	400.305	247.374	240.59	599.065	61.772	109.779	75.9691	484.676	538.825	273.17	141.149	291.883
O35639	Annexin A3 OS=Mus musculus GN=Anxa3 PE=1 SV=4	Mus_musculus_Uniprot_fasta	Mus musculus	species	39.0093	10	257.75	67.4468	92.5517	502.378	165.316	464.359	404.685	779.466	41.4823	71.2132	81.2363	600.636	805.438	413.757	94.1731	189.734
P97429	Annexin A4 OS=Mus musculus GN=Anxa4 PE=1 SV=4	Mus_musculus_Uniprot_fasta	Mus musculus	species	67.3981	24	213.759	96.372	190.854	622.165	296.976	452.108	211.117	491.704	77.9247	124.475	100.89	402.043	444.634	87.9037	186.277	280.738
P48036	Annexin A5 OS=Mus musculus GN=Anxa5 PE=1 SV=1	Mus_musculus_Uniprot_fasta	Mus musculus	species	30.4075	9	244.534	120.616	120.101	422.104	143.906	624.246	274.114	804.439	64.7176	92.8171	92.1552	481.045	611.315	295.396	124.63	212.838
P14824	Annexin A6 OS=Mus musculus GN=Anxa6 PE=1 SV=3	Mus_musculus_Uniprot_fasta	Mus musculus	species	5.34918	2	233.78	93.3453	178.924	568.441	311.563	400.159	257.245	662.537	NA	NA	NA	NA	NA	NA	NA	NA
Q07076	Annexin A7 OS=Mus musculus GN=Anxa7 PE=1 SV=2	Mus_musculus_Uniprot_fasta	Mus musculus	species	31.5335	13	232.3	83.5537	152.358	523.843	236.247	378.343	268.501	592.723	79.3867	105.265	109.357	427.088	530.567	239.763	126.227	269.584
O35640	Annexin A8 OS=Mus musculus GN=Anxa8 PE=1 SV=2	Mus_musculus_Uniprot_fasta	Mus musculus	species	10.7034	2	217.758	96.6693	94.4418	349.504	183.453	471.804	513.942	746.978	NA	NA	NA	NA	NA	NA	NA	NA
O88312	Anterior gradient protein 2 homolog OS=Mus musculus GN=Agr2 PE=1 SV=1	Mus_musculus_Uniprot_fasta	Mus musculus	species	16.5714	2	218.987	136.3	107.619	352.167	384.423	180.545	238.492	1438.05	NA	NA	NA	NA	NA	NA	NA	NA
P32261	Antithrombin-III OS=Mus musculus GN=Serpinc1 PE=1 SV=1	Mus_musculus_Uniprot_fasta	Mus musculus	species	24.086	9	465.653	65.7155	91.8505	665.44	109.676	386.225	235.177	1160.26	94.4035	83.9179	181.142	605.78	273.517	294.821	133.328	134.172
A0A0R4J1L4	AP-1 complex subunit mu-2 OS=Mus musculus GN=Ap1m2 PE=1 SV=1	Mus_musculus_Uniprot_fasta	Mus musculus	species	3.29412	1	NA	NA	NA	NA	NA	NA	NA	NA	19.7435	33.963	24.3618	1263.22	774.007	484.767	20.6091	44.8476
P84091	AP-2 complex subunit mu OS=Mus musculus GN=Ap2m1 PE=1 SV=1	Mus_musculus_Uniprot_fasta	Mus musculus	species	5.97701	2	247.797	101.253	103.329	564.595	303.985	268.294	242.816	678.991	NA	NA	NA	NA	NA	NA	NA	NA
Q3U829	AP-5 complex subunit zeta-1 OS=Mus musculus GN=Ap5z1 PE=2 SV=1	Mus_musculus_Uniprot_fasta	Mus musculus	species	2.3544	1	NA	NA	NA	NA	NA	NA	NA	NA	200.81	238.889	611.258	67.3318	192.92	316.346	164.997	107.6
Q00623	Apolipoprotein A-I OS=Mus musculus GN=Apoa1 PE=1 SV=2	Mus_musculus_Uniprot_fasta	Mus musculus	species	8.33333	2	240.782	66.599	193.862	208.204	162.027	390.127	158.111	2106.49	NA	NA	NA	NA	NA	NA	NA	NA
P06728	Apolipoprotein A-IV OS=Mus musculus GN=Apoa4 PE=1 SV=3	Mus_musculus_Uniprot_fasta	Mus musculus	species	2.27848	1	15.7749	80.2201	462.975	29.5073	292.694	13.2175	16.1919	10.4357	141.969	126.379	142.913	24.3209	50.188	20.2783	607.855	762.983
Q02013	Aquaporin-1 OS=Mus musculus GN=Aqp1 PE=1 SV=3	Mus_musculus_Uniprot_fasta	Mus musculus	species	3.71747	1	394.055	87.4379	164.022	835.85	110.951	437.32	279.61	464.456	NA	NA	NA	NA	NA	NA	NA	NA
A0A0R4J138	Arylsulfatase B OS=Mus musculus GN=Arsb PE=1 SV=1	Mus_musculus_Uniprot_fasta	Mus musculus	species	4.49438	2	384.715	62.8383	104.002	598.064	109.775	349.077	368.098	362.366	58.5784	80.4003	59.9441	703.795	510.259	492.896	96.607	206.923
P05202	Aspartate aminotransferase, mitochondrial OS=Mus musculus GN=Got2 PE=1 SV=1	Mus_musculus_Uniprot_fasta	Mus musculus	species	40.9302	15	392.415	47.6609	103.727	604.147	168.347	336.487	340.38	1020.32	35.1096	50.3651	46.1692	886.197	789.258	307.946	63.23	139.494
Q3TVK3	Aspartyl aminopeptidase OS=Mus musculus GN=Dnpep PE=1 SV=1	Mus_musculus_Uniprot_fasta	Mus musculus	species	48.4211	16	450.507	31.805	138.451	628.413	119.117	493.936	389.536	505.977	38.6854	58.3146	66.912	636.612	487.238	524.573	75.9633	108.814
Q9CQQ7	ATP synthase F(0) complex subunit B1, mitochondrial OS=Mus musculus GN=Atp5f1 PE=1 SV=1	Mus_musculus_Uniprot_fasta	Mus musculus	species	16.4062	4	177.782	106.878	96.4539	548.343	263.271	197.286	468.49	1399.12	46.0599	58.9305	89.082	644.209	934.253	201.652	90.3004	149.669
P03930	ATP synthase protein 8 OS=Mus musculus GN=Mtatp8 PE=1 SV=1	Mus_musculus_Uniprot_fasta	Mus musculus	species	19.403	1	248.568	43.3359	100.564	478.459	210.502	366.35	415.333	794.264	32.1899	36.0992	67.2265	552.353	688.406	451.101	287.109	116.671
Q03265	ATP synthase subunit alpha, mitochondrial OS=Mus musculus GN=Atp5a1 PE=1 SV=1	Mus_musculus_Uniprot_fasta	Mus musculus	species	29.4756	12	151.107	199.257	83.7438	537.342	194.659	156.346	305.015	681.692	59.4863	91.1087	60.068	809.312	542.696	350.309	47.4381	75.1101
P56480	ATP synthase subunit beta, mitochondrial OS=Mus musculus GN=Atp5b PE=1 SV=2	Mus_musculus_Uniprot_fasta	Mus musculus	species	49.9055	15	218.738	80.9909	72.5962	697.464	241.595	178.77	469.988	1025.42	82.1264	58.2457	55.0304	713.254	542.636	354.044	86.1035	100.899
Q9DCX2	ATP synthase subunit d, mitochondrial OS=Mus musculus GN=Atp5h PE=1 SV=3	Mus_musculus_Uniprot_fasta	Mus musculus	species	20.4969	2	361.291	65.0784	47.8762	1169.49	197.677	225.217	509.339	866.924	NA	NA	NA	NA	NA	NA	NA	NA
Q06185	ATP synthase subunit e, mitochondrial OS=Mus musculus GN=Atp5i PE=1 SV=2	Mus_musculus_Uniprot_fasta	Mus musculus	species	18.3099	1	188.462	107.385	175.613	477.496	309.411	170.722	214.559	746.838	93.4597	110.087	105.54	880.05	681.399	166.179	186.562	241.325
P56382	ATP synthase subunit epsilon, mitochondrial OS=Mus musculus GN=Atp5e PE=1 SV=2	Mus_musculus_Uniprot_fasta	Mus musculus	species	13.4615	1	161.707	63.8396	39.4903	1018.15	288.158	192.132	358.444	811.125	NA	NA	NA	NA	NA	NA	NA	NA
P56135	ATP synthase subunit f, mitochondrial OS=Mus musculus GN=Atp5j2 PE=1 SV=3	Mus_musculus_Uniprot_fasta	Mus musculus	species	12.5	1	NA	NA	NA	NA	NA	NA	NA	NA	68.6703	79.9905	92.4853	414.823	824.202	170.105	178.309	286.888
Q9CPQ8	ATP synthase subunit g, mitochondrial OS=Mus musculus GN=Atp5l PE=1 SV=1	Mus_musculus_Uniprot_fasta	Mus musculus	species	48.5437	5	149.272	100.109	124.925	381.318	264.348	236.916	393.315	966.919	34.2101	86.4578	85.6687	657.373	968.286	280.474	99.4309	154.972
Q91VR2	ATP synthase subunit gamma, mitochondrial OS=Mus musculus GN=Atp5c1 PE=1 SV=1	Mus_musculus_Uniprot_fasta	Mus musculus	species	7.71812	2	197.789	46.7378	56.3175	867.902	221.321	126.577	440.79	1162.69	NA	NA	NA	NA	NA	NA	NA	NA
Q9DB20	ATP synthase subunit O, mitochondrial OS=Mus musculus GN=Atp5o PE=1 SV=1	Mus_musculus_Uniprot_fasta	Mus musculus	species	23.9437	5	308.796	34.9379	20.2409	1387.71	386.451	97.6712	308.081	570.902	21.6839	29.6136	40.991	1558.24	631.304	402.984	50.8453	72.0388
A0A0R4J0B6	ATP-binding cassette sub-family G member 2 OS=Mus musculus GN=Abcg2 PE=1 SV=1	Mus_musculus_Uniprot_fasta	Mus musculus	species	9.28463	4	237.127	120.395	230.361	229.402	319.734	239.49	188.013	306.89	119.709	146.575	243.918	218.985	321.867	87.2576	235.832	356.916
Q3V117	ATP-citrate synthase OS=Mus musculus GN=Acly PE=1 SV=1	Mus_musculus_Uniprot_fasta	Mus musculus	species	11.6258	9	215.758	48.8612	54.4249	675.976	161.41	257.901	604.235	1279.98	35.3317	32.545	29.6113	553.163	660.018	472.937	51.3552	54.0346
O88967	ATP-dependent zinc metalloprotease YME1L1 OS=Mus musculus GN=Yme1l1 PE=1 SV=1	Mus_musculus_Uniprot_fasta	Mus musculus	species	1.67832	1	NA	NA	NA	NA	NA	NA	NA	NA	159.816	57.3165	845.318	7.52854	131.232	85.4455	59.7285	83.8254
Q925I1	ATPase family AAA domain-containing protein 3 OS=Mus musculus GN=Atad3 PE=1 SV=1	Mus_musculus_Uniprot_fasta	Mus musculus	species	1.69205	1	209.483	83.554	132.661	611.546	291.759	172.592	344.667	314.684	NA	NA	NA	NA	NA	NA	NA	NA
Q8CI32	BAG family molecular chaperone regulator 5 OS=Mus musculus GN=Bag5 PE=1 SV=1	Mus_musculus_Uniprot_fasta	Mus musculus	species	1.566	1	315.478	52.0332	201.972	355.564	150.974	564.072	450.844	979.37	NA	NA	NA	NA	NA	NA	NA	NA
P18572	Basigin OS=Mus musculus GN=Bsg PE=1 SV=2	Mus_musculus_Uniprot_fasta	Mus musculus	species	5.9126	2	220.293	75.4055	83.5782	488.008	229.407	296.092	416.459	1100.6	45.3932	56.2158	78.3659	681.565	803.164	363.579	108.208	245.452
O88870	Bestrophin-1 OS=Mus musculus GN=Best1 PE=2 SV=3	Mus_musculus_Uniprot_fasta	Mus musculus	species	2.17786	1	361.702	52.7577	84.5493	873.673	205.834	499.905	484.695	465.528	NA	NA	NA	NA	NA	NA	NA	NA
Q9JI67	Beta-1,3-galactosyltransferase 5 OS=Mus musculus GN=B3galt5 PE=2 SV=1	Mus_musculus_Uniprot_fasta	Mus musculus	species	11.039	3	312.931	73.3994	55.4379	619.208	340.658	279.395	326.489	1374.28	NA	NA	NA	NA	NA	NA	NA	NA
Q09199	Beta-1,4 N-acetylgalactosaminyltransferase 2 OS=Mus musculus GN=B4galnt2 PE=2 SV=1	Mus_musculus_Uniprot_fasta	Mus musculus	species	3.92157	1	NA	NA	NA	NA	NA	NA	NA	NA	57.9851	39.8024	69.5885	1183.23	278.639	165.181	77.5986	104.317
Q01339	Beta-2-glycoprotein 1 OS=Mus musculus GN=Apoh PE=1 SV=1	Mus_musculus_Uniprot_fasta	Mus musculus	species	7.82609	2	333.874	35.0937	53.7211	392.683	125.401	431.962	213.58	3986.29	NA	NA	NA	NA	NA	NA	NA	NA
Q8BFZ3	Beta-actin-like protein 2 OS=Mus musculus GN=Actbl2 PE=1 SV=1	Mus_musculus_Uniprot_fasta	Mus musculus	species	22.0745	1	198.822	103.57	129.431	666.455	303.669	132.855	267.611	587.086	72.4778	100.631	123.655	632.238	411.883	228.482	169.797	199.457
P21550	Beta-enolase OS=Mus musculus GN=Eno3 PE=1 SV=3	Mus_musculus_Uniprot_fasta	Mus musculus	species	16.3594	2	79.01	140.005	343.274	133.044	257.041	65.0864	82.0257	118.633	118.847	201.966	176.748	205.697	187.826	85.8562	388.389	515.42
P23780	Beta-galactosidase OS=Mus musculus GN=Glb1 PE=1 SV=1	Mus_musculus_Uniprot_fasta	Mus musculus	species	7.57342	3	169.402	95.1621	249.68	342.55	211.304	253.237	134.496	427.984	89.299	139.851	115.932	392.149	376.232	159.985	186.557	396.926
A8DUK4	Beta-globin OS=Mus musculus GN=Hbbt1 PE=1 SV=1	Mus_musculus_Uniprot_fasta	Mus musculus	species	71.4286	9	476.822	39.5712	72.4223	419.645	59.7547	328.6	146.558	502.422	69.1511	76.4987	123.596	417.385	843.818	672.971	160.243	189.981
P12265	Beta-glucuronidase OS=Mus musculus GN=Gusb PE=1 SV=2	Mus_musculus_Uniprot_fasta	Mus musculus	species	29.784	14	279.772	45.6659	57.9795	791.052	82.4736	661.318	416.757	704.973	45.8422	71.7169	51.3001	505.827	599.606	528.231	86.736	121.083
P20060	Beta-hexosaminidase subunit beta OS=Mus musculus GN=Hexb PE=1 SV=2	Mus_musculus_Uniprot_fasta	Mus musculus	species	8.20896	4	180.278	99.8261	202.369	319.089	215.932	154.222	224.965	345.791	41.2309	90.1589	69.3459	450.566	378.992	419.269	100.1	170.261
A0A0R4J092	Beta-mannosidase OS=Mus musculus GN=Manba PE=1 SV=1	Mus_musculus_Uniprot_fasta	Mus musculus	species	4.09556	3	377.25	71.6749	127.721	730.701	183.226	354.994	295.411	617.037	51.7079	99.2982	99.2077	535.646	557.516	443.014	200.391	303.757
Q8CGC7	Bifunctional glutamate/proline--tRNA ligase OS=Mus musculus GN=Eprs PE=1 SV=4	Mus_musculus_Uniprot_fasta	Mus musculus	species	1.32275	2	NA	NA	NA	NA	NA	NA	NA	NA	185.049	290.843	53.2515	61.3595	71.9518	26.6302	381.203	396.722
Q3UW64	Bifunctional UDP-N-acetylglucosamine 2-epimerase/N-acetylmannosamine kinase OS=Mus musculus GN=Gne PE=1 SV=1	Mus_musculus_Uniprot_fasta	Mus musculus	species	3.18725	2	389.658	37.3619	42.0808	1172.44	381.669	137.332	205.769	386.044	NA	NA	NA	NA	NA	NA	NA	NA
Q64285	Bile salt-activated lipase OS=Mus musculus GN=Cel PE=1 SV=1	Mus_musculus_Uniprot_fasta	Mus musculus	species	23.8731	15	518.115	47.042	85.12	798.313	96.772	484.299	204.689	963.246	51.3035	68.0948	74.5714	1269.98	300.622	124.666	96.0825	132.943
Q8R016	Bleomycin hydrolase OS=Mus musculus GN=Blmh PE=1 SV=1	Mus_musculus_Uniprot_fasta	Mus musculus	species	34.5055	12	387.809	58.6296	75.4328	766.825	110.662	455.81	430.336	633.76	32.1356	53.5021	62.1048	679.512	1002.69	403.569	79.6645	82.033
Q61878	Bone marrow proteoglycan OS=Mus musculus GN=Prg2 PE=1 SV=1	Mus_musculus_Uniprot_fasta	Mus musculus	species	21.0762	3	259.212	73.4112	221.14	259.605	268.706	171.015	159.986	371.993	76.5244	146.939	129.037	414.931	94.5393	161.519	189.796	338.13
P07743	BPI fold-containing family A member 2 OS=Mus musculus GN=Bpifa2 PE=1 SV=1	Mus_musculus_Uniprot_fasta	Mus musculus	species	13.617	3	168.014	89.3161	314.971	29.0539	224.544	266.004	149.591	335.936	83.4292	109.053	277.758	44.6494	123.528	53.2907	472.995	399.941
P14847	C-reactive protein OS=Mus musculus GN=Crp PE=1 SV=2	Mus_musculus_Uniprot_fasta	Mus musculus	species	26.6667	4	214.037	48.8562	101.814	652.29	88.5988	465.615	352.94	619.812	52.003	60.5517	55.6945	606.878	846.363	621.299	67.9231	119.139
Q80W54	CAAX prenyl protease 1 homolog OS=Mus musculus GN=Zmpste24 PE=1 SV=2	Mus_musculus_Uniprot_fasta	Mus musculus	species	5.05263	2	180.722	114.962	182.174	337.31	267.403	162.17	152.002	422.012	92.1232	163.905	98.4339	249.69	139.914	221.387	119.106	144.94
A0A0R4IZW5	Cadherin 1, isoform CRA_b OS=Mus musculus GN=Cdh1 PE=1 SV=1	Mus_musculus_Uniprot_fasta	Mus musculus	species	18.2127	10	341.542	77.0394	122.229	603.951	148.964	477.339	302.517	521.646	61.7681	62.5198	97.3414	737.099	459.399	457.572	118.293	178.497
Q9R100	Cadherin-17 OS=Mus musculus GN=Cdh17 PE=1 SV=1	Mus_musculus_Uniprot_fasta	Mus musculus	species	35.9129	20	283.778	139.068	172.562	423.781	357.052	170.566	139.98	399.642	55.6856	160.706	123.311	523.818	226.979	114.163	193.712	466.27
E9Q7P9	Cadherin-related family member 2 OS=Mus musculus GN=Cdhr2 PE=1 SV=1	Mus_musculus_Uniprot_fasta	Mus musculus	species	24.6942	26	250.309	97.1278	185.463	475.39	229.684	268.454	245.602	352.678	70.0638	107.504	147.828	533.803	301.119	253.243	164.231	322.62
Q3UMR5	Calcium uniporter protein, mitochondrial OS=Mus musculus GN=Mcu PE=1 SV=2	Mus_musculus_Uniprot_fasta	Mus musculus	species	10.5714	3	177.935	63.9857	66.5454	687.259	220.071	297.111	500.081	1325.19	NA	NA	NA	NA	NA	NA	NA	NA
Q9D7Z6	Calcium-activated chloride channel regulator 1 OS=Mus musculus GN=Clca1 PE=1 SV=2	Mus_musculus_Uniprot_fasta	Mus musculus	species	56.0789	44	429.608	61.6301	141.257	721.105	173.135	401.875	232.617	526.626	67.8557	74.7436	79.572	764.266	359.433	233.643	123.466	231.087
G3X8Z1	Calcium-activated chloride channel regulator 4A OS=Mus musculus GN=Clca4a PE=1 SV=1	Mus_musculus_Uniprot_fasta	Mus musculus	species	36.8649	2	190.715	120.064	159.065	284.72	337.279	197.794	178.205	275.949	96.6381	175.804	95.5908	345.599	269.305	213.587	172.052	448.801
Q6Q473	Calcium-activated chloride channel regulator 4A OS=Mus musculus GN=Clca4a PE=1 SV=2	Mus_musculus_Uniprot_fasta	Mus musculus	species	34.1991	1	192.304	119.145	159.834	286.351	343.008	195.468	177.083	276.302	95.1994	166.126	92.3703	359.262	276.564	214.724	175.617	436.416
Q8BH59	Calcium-binding mitochondrial carrier protein Aralar1 OS=Mus musculus GN=Slc25a12 PE=1 SV=1	Mus_musculus_Uniprot_fasta	Mus musculus	species	3.24963	2	220.823	93.8126	111.177	403.691	365.109	215.197	380.37	803.802	42.8139	50.2188	84.8442	563.31	735.743	324.805	121.41	208.389
Q8BMD8	Calcium-binding mitochondrial carrier protein SCaMC-1 OS=Mus musculus GN=Slc25a24 PE=1 SV=1	Mus_musculus_Uniprot_fasta	Mus musculus	species	24.8421	9	138.274	105.206	158.224	322.13	371.005	190.564	305.726	485.543	148.934	110.496	162.397	224.36	400.589	309.672	300.436	257.354
Q06138	Calcium-binding protein 39 OS=Mus musculus GN=Cab39 PE=1 SV=2	Mus_musculus_Uniprot_fasta	Mus musculus	species	7.91789	3	261.692	124.516	184.195	476.016	340.15	141.119	163.605	256.112	NA	NA	NA	NA	NA	NA	NA	NA
A0A0G2JGS4	Calcium/calmodulin-dependent protein kinase type II subunit delta OS=Mus musculus GN=Camk2d PE=1 SV=1	Mus_musculus_Uniprot_fasta	Mus musculus	species	8.06754	3	277.164	112.564	157.883	522.758	257.787	297.844	166.835	315.423	NA	NA	NA	NA	NA	NA	NA	NA
P35564	Calnexin OS=Mus musculus GN=Canx PE=1 SV=1	Mus_musculus_Uniprot_fasta	Mus musculus	species	10.3215	5	136.002	115.643	75.2251	468.445	172.873	289.811	314.132	1179.71	47.5248	184.549	103.174	946.16	607.713	394.382	86.8519	98.241
O35350	Calpain-1 catalytic subunit OS=Mus musculus GN=Capn1 PE=1 SV=1	Mus_musculus_Uniprot_fasta	Mus musculus	species	1.54278	1	416.462	61.8148	93.5529	585.888	241.802	348.935	252.108	970.914	NA	NA	NA	NA	NA	NA	NA	NA
O08688	Calpain-5 OS=Mus musculus GN=Capn5 PE=1 SV=1	Mus_musculus_Uniprot_fasta	Mus musculus	species	2.96875	1	350.763	79.0976	109.417	433.698	235.477	302.308	279.867	493.707	76.966	104.073	173.615	637.616	529.531	213.222	146.225	194.031
P14211	Calreticulin OS=Mus musculus GN=Calr PE=1 SV=1	Mus_musculus_Uniprot_fasta	Mus musculus	species	12.0192	5	246.095	66.3211	93.5819	488.848	168.077	372.188	289.863	1087.05	51.3626	57.6184	64.3862	895.696	646.205	258.975	90.7105	143.385
Q1RME4	CAR-like soluble protein OS=Mus musculus GN=Gm1123 PE=1 SV=1	Mus_musculus_Uniprot_fasta	Mus musculus	species	9.74359	3	153.896	127.836	204.191	183.472	302.354	278	55.9797	200.45	109.739	155.834	215.624	187.802	236.753	141.3	390.077	424.466
P13634	Carbonic anhydrase 1 OS=Mus musculus GN=Ca1 PE=1 SV=4	Mus_musculus_Uniprot_fasta	Mus musculus	species	42.1456	8	252.709	159.218	141.769	180.587	261.028	95.3144	139.523	618.316	75.0103	76.7263	141.314	596.375	307.67	171.065	178.85	184.549
P00920	Carbonic anhydrase 2 OS=Mus musculus GN=Ca2 PE=1 SV=4	Mus_musculus_Uniprot_fasta	Mus musculus	species	52.3077	8	167.213	67.7087	68.5379	448.194	169.596	262.686	387.622	1008.65	38.8838	44.521	54.2856	750.963	1109.35	652.476	74.7275	93.2775
P16015	Carbonic anhydrase 3 OS=Mus musculus GN=Ca3 PE=1 SV=3	Mus_musculus_Uniprot_fasta	Mus musculus	species	32.6923	5	199.089	5.56336	8.59255	28.3135	5.76216	100.204	40.9385	204.525	78.2395	132.679	178.414	583.043	1324.52	1436.3	68.1889	73.6365
Q64444	Carbonic anhydrase 4 OS=Mus musculus GN=Ca4 PE=1 SV=1	Mus_musculus_Uniprot_fasta	Mus musculus	species	21.6393	5	272.697	85.9099	124.473	557.183	245.774	240.412	209.276	364.809	59.5378	85.5427	128.218	935.049	534.346	343.475	96.887	287.021
P18761	Carbonic anhydrase 6 OS=Mus musculus GN=Ca6 PE=1 SV=3	Mus_musculus_Uniprot_fasta	Mus musculus	species	32.8076	1	541.338	50.9749	135.444	406.36	113.916	300.625	311.441	290.719	62.2318	83.9756	225.959	427.998	290.349	232.305	149.712	292.92
B1ARR4	Carbonic anhydrase 6 OS=Mus musculus GN=Car6 PE=1 SV=1	Mus_musculus_Uniprot_fasta	Mus musculus	species	38.3142	1	480.372	70.668	140.471	386.51	128.844	278.127	277.858	311.565	62.8464	101.734	189.403	468.392	322.1	243.199	138.469	249.628
P48758	Carbonyl reductase [NADPH] 1 OS=Mus musculus GN=Cbr1 PE=1 SV=3	Mus_musculus_Uniprot_fasta	Mus musculus	species	10.1083	2	245.097	76.7748	62.6807	669.813	465.574	147.012	411.638	231.635	NA	NA	NA	NA	NA	NA	NA	NA
P23953	Carboxylesterase 1C OS=Mus musculus GN=Ces1c PE=1 SV=4	Mus_musculus_Uniprot_fasta	Mus musculus	species	7.03971	3	225.154	30.5436	54.8691	244.573	119.642	631.777	228.188	2999.37	NA	NA	NA	NA	NA	NA	NA	NA
Q7TPZ8	Carboxypeptidase A1 OS=Mus musculus GN=Cpa1 PE=1 SV=1	Mus_musculus_Uniprot_fasta	Mus musculus	species	31.2649	11	446.365	70.8659	254.493	269.465	80.7094	599.343	348.276	553.64	34.6035	67.0208	142.393	578.382	391.486	305.264	107.971	84.2325
Q504N0	Carboxypeptidase A2 OS=Mus musculus GN=Cpa2 PE=1 SV=1	Mus_musculus_Uniprot_fasta	Mus musculus	species	23.5012	7	189.272	228.165	226.596	304.288	222.131	145.718	167.393	287.823	40.977	393.091	139.568	448.875	127.14	90.1403	194.586	236.584
B2RS76	Carboxypeptidase B1 (Tissue) OS=Mus musculus GN=Cpb1 PE=1 SV=1	Mus_musculus_Uniprot_fasta	Mus musculus	species	46.988	15	229.515	150.128	282.719	224.547	171.634	203.57	123.203	218.835	65.9617	218.94	160.942	250.562	178.037	121.07	145.832	547.859
Q9WVJ3	Carboxypeptidase Q OS=Mus musculus GN=Cpq PE=1 SV=1	Mus_musculus_Uniprot_fasta	Mus musculus	species	12.3404	3	209.969	275.53	329.429	350.856	207.445	154.074	88.6393	191.094	NA	NA	NA	NA	NA	NA	NA	NA
P31809	Carcinoembryonic antigen-related cell adhesion molecule 1 OS=Mus musculus GN=Ceacam1 PE=1 SV=1	Mus_musculus_Uniprot_fasta	Mus musculus	species	8.82917	5	278.86	92.3715	175.528	487.086	263.7	271.857	158.171	444.949	81.101	134.942	140.473	435.606	343.611	141.442	146.958	331.391
Q9D871	Carcinoembryonic antigen-related cell adhesion molecule 18 OS=Mus musculus GN=Ceacam18 PE=2 SV=1	Mus_musculus_Uniprot_fasta	Mus musculus	species	2.39362	1	401.947	136.107	284.584	333.204	202.499	258.7	167.364	253.053	67.5134	59.9807	112.07	712.125	383.576	345.069	166.338	249.977
P97742	Carnitine O-palmitoyltransferase 1, liver isoform OS=Mus musculus GN=Cpt1a PE=1 SV=4	Mus_musculus_Uniprot_fasta	Mus musculus	species	11.5136	6	236.803	61.1358	104.152	498.786	180.772	411.255	490.152	1021.49	42.4367	53.095	49.2098	745.562	660.131	436.436	62.2136	139.869
Q60737	Casein kinase II subunit alpha OS=Mus musculus GN=Csnk2a1 PE=1 SV=2	Mus_musculus_Uniprot_fasta	Mus musculus	species	4.60358	1	350.708	71.4563	143.285	530.969	233.749	380.867	289.276	826.805	78.9155	72.8663	80.4874	519.787	429.563	310.607	166.851	216.193
P70677	Caspase-3 OS=Mus musculus GN=Casp3 PE=1 SV=1	Mus_musculus_Uniprot_fasta	Mus musculus	species	4.33213	1	770.031	59.4288	70.5548	982.874	116.533	553.881	332.971	1175.72	NA	NA	NA	NA	NA	NA	NA	NA
Q02248	Catenin beta-1 OS=Mus musculus GN=Ctnnb1 PE=1 SV=1	Mus_musculus_Uniprot_fasta	Mus musculus	species	6.65813	2	281.831	76.5923	108.501	675.272	273.127	370.334	371.862	769.303	31.5162	36.4074	35.3263	494.168	848.619	382.446	94.0608	117.295
P10605	Cathepsin B OS=Mus musculus GN=Ctsb PE=1 SV=2	Mus_musculus_Uniprot_fasta	Mus musculus	species	4.12979	1	NA	NA	NA	NA	NA	NA	NA	NA	53.6094	129.815	201.643	492.296	334.608	319.665	98.2775	233.101
P18242	Cathepsin D OS=Mus musculus GN=Ctsd PE=1 SV=1	Mus_musculus_Uniprot_fasta	Mus musculus	species	14.6341	4	199.786	95.2451	182.441	336.871	209.798	348.146	223.592	1047.01	59.4854	81.4054	107.533	654.691	646.717	350.728	148.252	278.595
F6WR04	Cathepsin S OS=Mus musculus GN=Ctss PE=1 SV=1	Mus_musculus_Uniprot_fasta	Mus musculus	species	14.6628	4	312.715	108.819	204.489	592.709	225.955	245.215	193.39	426.383	76.2254	129.808	136.675	599.696	312.365	122.266	157.143	337.05
P49817	Caveolin-1 OS=Mus musculus GN=Cav1 PE=1 SV=1	Mus_musculus_Uniprot_fasta	Mus musculus	species	11.7978	1	434.483	88.5511	36.2379	196.571	55.413	503.556	358.881	590.38	22.5257	30.1187	39.7758	697.65	1273.06	653.687	35.8491	23.5176
O35566	CD151 antigen OS=Mus musculus GN=Cd151 PE=1 SV=2	Mus_musculus_Uniprot_fasta	Mus musculus	species	7.11462	2	197.944	111.053	125.997	424.144	390.663	295.431	212.53	559.186	79.5578	160.83	91.0898	303.878	444.075	149.035	211.919	212.267
P41731	CD63 antigen OS=Mus musculus GN=Cd63 PE=1 SV=2	Mus_musculus_Uniprot_fasta	Mus musculus	species	4.62185	1	319.548	123.378	176.434	547.909	427.982	160.728	230.864	513.802	48.0169	170.291	189.077	450.148	530.526	80.4878	215.315	299.756
P40237	CD82 antigen OS=Mus musculus GN=Cd82 PE=1 SV=1	Mus_musculus_Uniprot_fasta	Mus musculus	species	12.0301	3	285.214	99.9023	177.551	554.081	278.781	330.099	195.216	556.145	84.6109	168.637	121.417	294.394	407.189	143.384	241.587	374.86
Q91WS0	CDGSH iron-sulfur domain-containing protein 1 OS=Mus musculus GN=Cisd1 PE=1 SV=1	Mus_musculus_Uniprot_fasta	Mus musculus	species	43.5185	4	166.59	66.3683	66.9597	419.773	361.745	246.729	433.445	1006.29	48.8218	60.3104	62.0173	506.54	906.489	341.117	99.0422	136.52
B1AR13	CDGSH iron-sulfur domain-containing protein 3, mitochondrial OS=Mus musculus GN=Cisd3 PE=1 SV=1	Mus_musculus_Uniprot_fasta	Mus musculus	species	13.8686	2	249.327	119.813	96.7704	448.657	199.964	200.437	326.342	264.587	NA	NA	NA	NA	NA	NA	NA	NA
Q8BHG3	Cell cycle control protein 50B OS=Mus musculus GN=Tmem30b PE=2 SV=1	Mus_musculus_Uniprot_fasta	Mus musculus	species	7.36544	2	265.626	118.606	230.326	340.499	342.771	354.593	329.948	653.729	NA	NA	NA	NA	NA	NA	NA	NA
A0A0R4J209	Cell surface A33 antigen OS=Mus musculus GN=Gpa33 PE=1 SV=1	Mus_musculus_Uniprot_fasta	Mus musculus	species	17.5549	6	186.906	98.1443	219.203	263.804	247.569	255.243	202.717	532.404	93.8559	145.404	171.749	348.611	325.575	201.146	218.096	415.878
O54692	Centromere/kinetochore protein zw10 homolog OS=Mus musculus GN=Zw10 PE=1 SV=3	Mus_musculus_Uniprot_fasta	Mus musculus	species	3.20924	1	NA	NA	NA	NA	NA	NA	NA	NA	147.448	65.7512	233.978	74.967	184.534	99.5213	1447.95	252.613
J3JS86	Centrosomal protein of 112 kDa OS=Mus musculus GN=Cep112 PE=1 SV=2	Mus_musculus_Uniprot_fasta	Mus musculus	species	0.695825	1	NA	NA	NA	NA	NA	NA	NA	NA	199.417	413.382	266.215	21.7723	35.8528	175.813	24.1381	267.157
Q8BQ48	Centrosomal protein of 295 kDa OS=Mus musculus GN=Cep295 PE=1 SV=3	Mus_musculus_Uniprot_fasta	Mus musculus	species	0.621891	1	NA	NA	NA	NA	NA	NA	NA	NA	242.948	525.616	355.618	120.979	48.1078	159.388	16.2386	178.004
Q9WVC8	Chloride anion exchanger OS=Mus musculus GN=Slc26a3 PE=1 SV=1	Mus_musculus_Uniprot_fasta	Mus musculus	species	6.60502	4	228.098	91.2227	226.954	390.377	208.503	233.859	266.127	305.224	58.6312	124.457	111.189	491.965	689.425	218.867	253.55	273.234
Q3UW98	Chloride channel calcium activated 7 OS=Mus musculus GN=Clca4b PE=1 SV=1	Mus_musculus_Uniprot_fasta	Mus musculus	species	24	5	199.141	120.054	153.296	284.028	357.753	178.378	172.804	255.544	100.857	178.464	98.9892	374.246	254.508	201.399	187.077	456.99
Q8BJ64	Choline dehydrogenase, mitochondrial OS=Mus musculus GN=Chdh PE=1 SV=1	Mus_musculus_Uniprot_fasta	Mus musculus	species	11.0738	4	114.326	74.7307	150.43	237.696	204.156	353.724	539.614	425.736	NA	NA	NA	NA	NA	NA	NA	NA
A2AMH4	Choline transporter-like protein 1 OS=Mus musculus GN=Slc44a1 PE=1 SV=1	Mus_musculus_Uniprot_fasta	Mus musculus	species	5.84958	3	207.916	90.6656	90.9051	536.124	194.271	318.295	407.646	861.628	56.3619	106.936	106.738	648.237	839.705	396.993	110.727	124.166
Q91VA1	Choline transporter-like protein 4 OS=Mus musculus GN=Slc44a4 PE=1 SV=1	Mus_musculus_Uniprot_fasta	Mus musculus	species	10.8911	7	174.677	91.7763	222.82	314.502	222.77	344.633	278.748	403.48	109.534	125.39	127.693	399.78	470.549	236.639	154.314	257.235
Q03311	Cholinesterase OS=Mus musculus GN=Bche PE=1 SV=2	Mus_musculus_Uniprot_fasta	Mus musculus	species	4.14594	2	NA	NA	NA	NA	NA	NA	NA	NA	90.0829	104.933	225.295	199.447	212.48	92.7921	440.407	477.543
Q9ER05	Chymopasin OS=Mus musculus GN=Ctrl PE=1 SV=1	Mus_musculus_Uniprot_fasta	Mus musculus	species	57.5758	9	242.208	84.5552	338.438	244.981	176.91	293.579	252.727	312.608	95.9358	95.6148	215.977	182.702	177.42	72.3017	660.68	174.032
Q91X79	Chymotrypsin-like elastase family member 1 OS=Mus musculus GN=Cela1 PE=1 SV=1	Mus_musculus_Uniprot_fasta	Mus musculus	species	82.3308	11	285.03	85.0371	148.976	347.013	108.841	425.691	369.095	406.582	48.3337	435.484	99.6236	290.053	248.569	158.133	128.909	190.659
P05208	Chymotrypsin-like elastase family member 2A OS=Mus musculus GN=Cela2a PE=1 SV=1	Mus_musculus_Uniprot_fasta	Mus musculus	species	74.5387	11	357.99	120.696	158.164	375.682	103.778	465.76	419.343	409.816	40.8303	236.874	98.4189	329.824	287.297	223.751	165.757	148.666
Q9CQ52	Chymotrypsin-like elastase family member 3B OS=Mus musculus GN=Cela3b PE=1 SV=1	Mus_musculus_Uniprot_fasta	Mus musculus	species	69.145	13	746.887	56.344	91.3214	1084.66	43.4926	561.848	189.891	190.998	12.9884	152.179	34.4921	1223.19	136.775	355.628	39.7164	58.3439
Q9CR35	Chymotrypsinogen B OS=Mus musculus GN=Ctrb1 PE=1 SV=1	Mus_musculus_Uniprot_fasta	Mus musculus	species	77.1863	18	166.694	65.3444	276.159	52.1531	250.173	143.332	60.07	191.016	117.415	72.4355	223.33	85.6477	120.946	62.2501	594.355	592.684
Q9CZU6	Citrate synthase, mitochondrial OS=Mus musculus GN=Cs PE=1 SV=1	Mus_musculus_Uniprot_fasta	Mus musculus	species	31.4655	10	310.513	64.9419	68.8254	749.376	159.212	326.109	415.887	836.536	29.9702	45.1973	41.9935	1088.92	793.466	426.948	68.7811	109.215
Q8BHH8	Clarin-3 OS=Mus musculus GN=Clrn3 PE=1 SV=1	Mus_musculus_Uniprot_fasta	Mus musculus	species	16.8142	3	154.691	95.1808	114.541	354.315	253.89	293.665	945.433	366.232	78.3145	151.528	181.274	336.268	411.014	105.513	239	380.908
Q5SXR6	Clathrin heavy chain OS=Mus musculus GN=Cltc PE=1 SV=1	Mus_musculus_Uniprot_fasta	Mus musculus	species	3.75223	5	190.789	66.5473	126.552	450.565	222.375	421.86	421.243	1047.88	52.0685	76.9252	97.5658	513.875	753.896	329.537	122.458	130.443
Q9Z0G9	Claudin-3 OS=Mus musculus GN=Cldn3 PE=1 SV=1	Mus_musculus_Uniprot_fasta	Mus musculus	species	13.242	3	304.031	109.039	147.724	664.517	251.908	371.987	311.457	849.309	70.2773	103.935	86.3341	379.488	520.214	189.284	173.894	207.943
O35054	Claudin-4 OS=Mus musculus GN=Cldn4 PE=1 SV=1	Mus_musculus_Uniprot_fasta	Mus musculus	species	5.71429	1	270.424	69.2292	249.422	378.225	229.286	257.243	244.363	501.789	NA	NA	NA	NA	NA	NA	NA	NA
Q9Z261	Claudin-7 OS=Mus musculus GN=Cldn7 PE=1 SV=1	Mus_musculus_Uniprot_fasta	Mus musculus	species	15.6398	2	230.49	83.5053	169.527	560.098	235.914	289.196	226.59	533.902	72.1425	118.357	97.5056	479.024	532.858	207.058	191.655	312.313
F8WHL2	Coatomer subunit alpha OS=Mus musculus GN=Copa PE=1 SV=1	Mus_musculus_Uniprot_fasta	Mus musculus	species	1.86537	2	150.563	70.3343	51.0624	705.002	258.116	93.1138	116.862	206.216	56.9417	51.2072	444.945	1102.19	417.452	337.07	120.989	152.44
Q8CFW7	Coiled-coil and C2 domain-containing protein 2A OS=Mus musculus GN=Cc2d2a PE=1 SV=1	Mus_musculus_Uniprot_fasta	Mus musculus	species	1.34721	1	21.0685	465.333	102.482	5.64072	64.4321	49.8931	14.2447	85.1565	227.673	380.869	355.871	49.6804	200.952	138.39	64.3306	194.276
Q8C5T8	Coiled-coil domain-containing protein 113 OS=Mus musculus GN=Ccdc113 PE=2 SV=1	Mus_musculus_Uniprot_fasta	Mus musculus	species	2.65252	1	1503.31	17.2108	25.9597	632.532	45.3606	632.815	178.154	650.964	NA	NA	NA	NA	NA	NA	NA	NA
Q8BVF4	Coiled-coil domain-containing protein 30 OS=Mus musculus GN=Ccdc30 PE=1 SV=1	Mus_musculus_Uniprot_fasta	Mus musculus	species	1.37615	1	NA	NA	NA	NA	NA	NA	NA	NA	89.442	66.1103	184.631	216.384	65.9991	423.375	152.526	278.87
Q9CQC2	Colipase OS=Mus musculus GN=Clps PE=1 SV=1	Mus_musculus_Uniprot_fasta	Mus musculus	species	59.292	5	159.296	104.312	255.837	101.422	155.663	179.604	114.775	295.948	101.122	142.32	264.425	344.409	214.331	87.891	418.713	321.047
P25318	Collagen alpha-2(VIII) chain OS=Mus musculus GN=Col8a2 PE=2 SV=2	Mus_musculus_Uniprot_fasta	Mus musculus	species	1.8598	1	741.92	79.6874	108.02	1040.68	93.9219	481.929	169.662	181.659	24.7097	131.127	28.2131	1497.64	67.0912	269.422	100.151	52.5829
Q9D2X6	Colon SVA-like protein OS=Mus musculus GN=Sval1 PE=2 SV=1	Mus_musculus_Uniprot_fasta	Mus musculus	species	12.5828	2	341.433	41.221	64.8705	1232.21	234.701	456.417	500.775	527.055	NA	NA	NA	NA	NA	NA	NA	NA
P01027	Complement C3 OS=Mus musculus GN=C3 PE=1 SV=3	Mus_musculus_Uniprot_fasta	Mus musculus	species	7.21587	9	519.463	82.5926	107.726	555.462	166.842	494.276	169.687	1266.29	30.731	75.5181	51.8917	760.855	265.517	207.34	65.2807	109.78
Q8R5L1	Complement component 1 Q subcomponent-binding protein, mitochondrial OS=Mus musculus GN=C1qbp PE=1 SV=1	Mus_musculus_Uniprot_fasta	Mus musculus	species	21.8638	3	NA	NA	NA	NA	NA	NA	NA	NA	65.8173	64.7176	84.5454	348.343	443.971	283.478	161.766	206.579
Q64735	Complement component receptor 1-like protein OS=Mus musculus GN=Cr1l PE=1 SV=1	Mus_musculus_Uniprot_fasta	Mus musculus	species	2.48447	1	375.368	55.1068	112.287	351.757	202.147	277.263	380.417	791.255	NA	NA	NA	NA	NA	NA	NA	NA
E9Q8I0	Complement factor H OS=Mus musculus GN=Cfh PE=1 SV=1	Mus_musculus_Uniprot_fasta	Mus musculus	species	2.39617	2	184.267	53.0155	78.9094	263.839	67.1059	833.894	213.752	2932.56	NA	NA	NA	NA	NA	NA	NA	NA
Q99388	Component of Sp100-rs OS=Mus musculus GN=Csprs PE=2 SV=1	Mus_musculus_Uniprot_fasta	Mus musculus	species	4.32692	1	NA	NA	NA	NA	NA	NA	NA	NA	318.835	181.729	234.87	139.094	58.4034	84.4434	49.6473	172.507
Q8C166	Copine-1 OS=Mus musculus GN=Cpne1 PE=1 SV=1	Mus_musculus_Uniprot_fasta	Mus musculus	species	5.41045	1	462.056	67.1757	123.938	841.642	169.301	588.785	347.216	683.993	40.9185	48.2164	26.7636	292.445	674.739	376.161	111.106	169.568
Q8BT60	Copine-3 OS=Mus musculus GN=Cpne3 PE=1 SV=2	Mus_musculus_Uniprot_fasta	Mus musculus	species	13.8837	6	426.354	63.8439	133.336	738.548	180.795	523.868	307.265	624.062	46.6938	55.3913	40.3065	366.803	612.112	375.86	110.057	174.236
B1AVH5	Coronin OS=Mus musculus GN=Coro2a PE=1 SV=1	Mus_musculus_Uniprot_fasta	Mus musculus	species	1.4733	1	NA	NA	NA	NA	NA	NA	NA	NA	106.503	56.6486	137.029	1637.52	352.71	302.291	84.2992	69.6264
Q9WUM4	Coronin-1C OS=Mus musculus GN=Coro1c PE=1 SV=2	Mus_musculus_Uniprot_fasta	Mus musculus	species	3.37553	1	237.718	127.677	157.783	570.642	246.024	175.711	142.698	287.801	NA	NA	NA	NA	NA	NA	NA	NA
P51661	Corticosteroid 11-beta-dehydrogenase isozyme 2 OS=Mus musculus GN=Hsd11b2 PE=1 SV=2	Mus_musculus_Uniprot_fasta	Mus musculus	species	25.3886	7	172.767	72.6948	70.3333	481.388	255.074	289.251	471.939	830.164	61.0282	152.131	48.2755	567.775	818.051	411.172	83.8362	119.33
Q04447	Creatine kinase B-type OS=Mus musculus GN=Ckb PE=1 SV=1	Mus_musculus_Uniprot_fasta	Mus musculus	species	4.19948	1	192.491	90.7923	81.9903	300.589	137.844	288.104	204.707	275.543	94.4569	86.369	96.1842	556.747	448.659	431.736	118.798	94.4194
P07310	Creatine kinase M-type OS=Mus musculus GN=Ckm PE=1 SV=1	Mus_musculus_Uniprot_fasta	Mus musculus	species	1.83727	1	18.1983	145.597	403.199	14.3376	258.018	18.7278	13.0834	14.7779	124.969	208.812	181.368	29.0817	18.3573	19.9503	441.117	605.854
P30275	Creatine kinase U-type, mitochondrial OS=Mus musculus GN=Ckmt1 PE=1 SV=1	Mus_musculus_Uniprot_fasta	Mus musculus	species	47.6077	17	179.385	71.4289	68.9846	511.107	141.55	359.239	501.909	964.641	30.8493	68.2254	47.6097	648.896	950.267	549.082	63.7621	135.79
Q8R311	cTAGE family member 5 OS=Mus musculus GN=Ctage5 PE=2 SV=1	Mus_musculus_Uniprot_fasta	Mus musculus	species	2.9525	1	78.7528	341.042	32.4449	94.1343	88.0671	40.3017	22.4806	171.821	NA	NA	NA	NA	NA	NA	NA	NA
B2RU69	CUB and zona pellucida-like domain-containing protein 1 OS=Mus musculus GN=Cuzd1 PE=1 SV=1	Mus_musculus_Uniprot_fasta	Mus musculus	species	34.1021	18	252.812	75.3612	216.722	314.272	242.989	343.043	193.876	414.282	106.735	101.522	174.966	425.209	346.152	159.836	237.537	299.435
Q9JLB4	Cubilin OS=Mus musculus GN=Cubn PE=1 SV=3	Mus_musculus_Uniprot_fasta	Mus musculus	species	8.80486	21	382.977	66.9484	148.679	561.5	169.787	456.62	266.322	501.527	48.2098	83.8572	119.886	477.342	332.142	160.227	258.962	276.798
Q6ZQ38	Cullin-associated NEDD8-dissociated protein 1 OS=Mus musculus GN=Cand1 PE=1 SV=2	Mus_musculus_Uniprot_fasta	Mus musculus	species	1.13821	1	NA	NA	NA	NA	NA	NA	NA	NA	98.6277	91.0166	85.4114	739.166	405.695	469.51	166.061	148.537
Q8VCN5	Cystathionine gamma-lyase OS=Mus musculus GN=Cth PE=1 SV=1	Mus_musculus_Uniprot_fasta	Mus musculus	species	21.1055	7	308.282	79.8243	97.1702	725.178	188.46	542.019	320.345	595.524	48.8131	64.7493	29.567	649.969	721.439	311.522	44.5474	153.424
Q62426	Cystatin-B OS=Mus musculus GN=Cstb PE=1 SV=1	Mus_musculus_Uniprot_fasta	Mus musculus	species	21.4286	1	272.065	87.8537	100.307	483.395	245.43	251.36	333.832	1022.48	NA	NA	NA	NA	NA	NA	NA	NA
P97315	Cysteine and glycine-rich protein 1 OS=Mus musculus GN=Csrp1 PE=1 SV=3	Mus_musculus_Uniprot_fasta	Mus musculus	species	4.66321	1	NA	NA	NA	NA	NA	NA	NA	NA	122.244	194.216	203.867	200.428	189.851	202.984	313.846	546.836
H3BIV6	Cysteine and histidine-rich protein 1 OS=Mus musculus GN=Cyhr1 PE=1 SV=1	Mus_musculus_Uniprot_fasta	Mus musculus	species	3.39806	1	NA	NA	NA	NA	NA	NA	NA	NA	20.9867	55.463	67.7077	1910.75	640.028	360.428	104.335	101.351
P56389	Cytidine deaminase OS=Mus musculus GN=Cda PE=1 SV=2	Mus_musculus_Uniprot_fasta	Mus musculus	species	27.3973	3	679.067	87.0317	143.618	306.211	176.876	228.973	195.826	570.616	108.031	87.1924	198.261	182.487	243.572	336.506	505.808	185.814
P00158	Cytochrome b OS=Mus musculus GN=Mt-Cyb PE=1 SV=1	Mus_musculus_Uniprot_fasta	Mus musculus	species	2.3622	1	225.098	172.834	245.765	369.063	344.146	293.945	314.43	685.595	79.6671	150.317	136.309	298.173	534.909	170.776	220.267	352.699
Q9CZ13	Cytochrome b-c1 complex subunit 1, mitochondrial OS=Mus musculus GN=Uqcrc1 PE=1 SV=2	Mus_musculus_Uniprot_fasta	Mus musculus	species	26.25	8	195.883	87.3295	76.3735	568.841	217.249	312.551	610.213	1272.62	31.9026	60.0607	51.0802	539.578	901.211	360.14	55.1772	104.873
Q9DB77	Cytochrome b-c1 complex subunit 2, mitochondrial OS=Mus musculus GN=Uqcrc2 PE=1 SV=1	Mus_musculus_Uniprot_fasta	Mus musculus	species	36.4238	13	227.708	92.9818	73.8161	530.857	222.199	290.193	531.945	1130.74	38.5002	66.5478	54.128	745.258	876.806	334.887	68.992	101.19
Q9CQB4	Cytochrome b-c1 complex subunit 7 OS=Mus musculus GN=Uqcrb PE=1 SV=1	Mus_musculus_Uniprot_fasta	Mus musculus	species	39.6396	5	184.294	116.161	111.253	384.337	318.521	209.433	481.323	974.233	38.9295	75.2178	84.3086	685.87	782.578	256.672	86.1661	143.753
Q9CQ69	Cytochrome b-c1 complex subunit 8 OS=Mus musculus GN=Uqcrq PE=1 SV=3	Mus_musculus_Uniprot_fasta	Mus musculus	species	37.8049	3	199.035	78.9628	87.7165	485.185	254.589	229.385	459.224	1001.1	57.6404	51.3841	63.0957	914.799	875.129	327.674	55.5235	119.311
Q8R1I1	Cytochrome b-c1 complex subunit 9 OS=Mus musculus GN=Uqcr10 PE=1 SV=1	Mus_musculus_Uniprot_fasta	Mus musculus	species	26.5625	1	198.547	71.8249	89.2137	381.327	280.695	188.524	420.475	928.15	46.0256	65.3891	75.0035	536.829	918.835	305.499	72.55	112.195
Q9CR68	Cytochrome b-c1 complex subunit Rieske, mitochondrial OS=Mus musculus GN=Uqcrfs1 PE=1 SV=1	Mus_musculus_Uniprot_fasta	Mus musculus	species	19.3431	3	230.292	87.032	64.2659	443.729	331.131	303.559	660.234	1479.06	52.6618	35.7058	38.6541	382.541	487.869	482.144	60.9476	91.227
P00397	Cytochrome c oxidase subunit 1 OS=Mus musculus GN=Mtco1 PE=1 SV=2	Mus_musculus_Uniprot_fasta	Mus musculus	species	13.8132	4	118.526	108.461	166.753	376.354	277.957	254.551	313.744	756.789	211.562	97.9597	97.2012	429.941	592.52	156.016	225.409	175.565
P00405	Cytochrome c oxidase subunit 2 OS=Mus musculus GN=Mtco2 PE=1 SV=1	Mus_musculus_Uniprot_fasta	Mus musculus	species	27.7533	5	147.81	102.224	131.674	340.388	302.691	210.497	268.828	761.391	79.6674	103.892	132.947	483.812	553.764	257.781	172.027	275.25
P00416	Cytochrome c oxidase subunit 3 OS=Mus musculus GN=mt-Co3 PE=1 SV=2	Mus_musculus_Uniprot_fasta	Mus musculus	species	5.36398	1	NA	NA	NA	NA	NA	NA	NA	NA	49.8711	56.2236	30.7739	392.357	1073.66	340.089	55.2965	73.9752
P19783	Cytochrome c oxidase subunit 4 isoform 1, mitochondrial OS=Mus musculus GN=Cox4i1 PE=1 SV=2	Mus_musculus_Uniprot_fasta	Mus musculus	species	43.787	7	177.232	95.0504	84.1633	406.908	213.557	261.991	420.188	1023.39	49.3026	72.9089	101.119	504.205	625.629	368.291	115.293	172.54
P12787	Cytochrome c oxidase subunit 5A, mitochondrial OS=Mus musculus GN=Cox5a PE=1 SV=2	Mus_musculus_Uniprot_fasta	Mus musculus	species	21.9178	2	275.96	106.992	116.43	298.279	213.245	304.804	296.242	656.057	54.9855	100.546	114.102	608.28	710.747	422.685	104.55	182.191
Q9D881	Cytochrome c oxidase subunit 5B, mitochondrial OS=Mus musculus GN=Cox5b PE=1 SV=1	Mus_musculus_Uniprot_fasta	Mus musculus	species	6.97674	1	197.884	77.0963	190.488	427.846	252.752	374.541	362.238	726.768	NA	NA	NA	NA	NA	NA	NA	NA
P56391	Cytochrome c oxidase subunit 6B1 OS=Mus musculus GN=Cox6b1 PE=1 SV=2	Mus_musculus_Uniprot_fasta	Mus musculus	species	41.8605	3	245.53	80.1	112.692	589.948	228.078	250.482	435.459	870.671	38.3984	38.2379	39.2186	988.5	1226.17	439.321	61.3545	77.1127
Q9CPQ1	Cytochrome c oxidase subunit 6C OS=Mus musculus GN=Cox6c PE=1 SV=3	Mus_musculus_Uniprot_fasta	Mus musculus	species	11.8421	2	246.221	65.2794	121.834	525.531	291.659	330.601	413.776	1133.99	NA	NA	NA	NA	NA	NA	NA	NA
P48771	Cytochrome c oxidase subunit 7A2, mitochondrial OS=Mus musculus GN=Cox7a2 PE=1 SV=2	Mus_musculus_Uniprot_fasta	Mus musculus	species	27.7108	2	160.867	99.9084	148.411	285.078	184.023	169.862	362.85	738.728	57.2147	80.9641	69.3121	358.8	594.731	545.147	110.496	143.696
P17665	Cytochrome c oxidase subunit 7C, mitochondrial OS=Mus musculus GN=Cox7c PE=1 SV=1	Mus_musculus_Uniprot_fasta	Mus musculus	species	14.2857	1	199.956	91.581	174.875	410.598	263.763	255.021	265.996	444.881	92.9692	120.31	124.911	417.769	533.555	222.317	251.443	269.24
Q62425	Cytochrome c oxidase subunit NDUFA4 OS=Mus musculus GN=Ndufa4 PE=1 SV=2	Mus_musculus_Uniprot_fasta	Mus musculus	species	20.7317	2	287.065	97.6249	32.3644	1118.62	287.749	203.82	263.759	384.83	21.4685	33.8358	22.5707	1374.11	861.452	657.238	59.5712	86.8093
P62897	Cytochrome c, somatic OS=Mus musculus GN=Cycs PE=1 SV=2	Mus_musculus_Uniprot_fasta	Mus musculus	species	50.4762	6	242.636	67.8176	239.924	414.509	181.84	154.702	134.185	220.593	157.897	118.897	202.096	626.262	268.474	165.716	247.828	367.162
Q9D0M3	Cytochrome c1, heme protein, mitochondrial OS=Mus musculus GN=Cyc1 PE=1 SV=1	Mus_musculus_Uniprot_fasta	Mus musculus	species	23.3846	5	227.91	81.6906	68.8322	469.475	302.114	273.076	454.098	1101.68	61.3078	63.2334	128.821	696.381	511.136	347.939	165.059	165.494
Q9D816	Cytochrome P450 2C55 OS=Mus musculus GN=Cyp2c55 PE=1 SV=1	Mus_musculus_Uniprot_fasta	Mus musculus	species	14.6939	5	117.499	186.261	116.188	218.164	893.639	37.2512	224.233	807.208	68.1039	74.4743	45.1111	437.233	511.263	142.407	118.103	180.65
Q9DBX6	Cytochrome P450 2S1 OS=Mus musculus GN=Cyp2s1 PE=1 SV=1	Mus_musculus_Uniprot_fasta	Mus musculus	species	2.59481	1	263.046	110.307	131.414	669.723	184.655	141.821	329.833	692.863	NA	NA	NA	NA	NA	NA	NA	NA
Q148B1	Cytochrome P450, family 2, subfamily c, polypeptide 65 OS=Mus musculus GN=Cyp2c65 PE=1 SV=1	Mus_musculus_Uniprot_fasta	Mus musculus	species	22.0408	8	214.845	154.04	109.219	282.473	766.339	80.2192	213.275	1233.61	71.0494	84.5732	65.5968	376.497	377.077	126.024	123.787	172.621
P26955	Cytokine receptor common subunit beta OS=Mus musculus GN=Csf2rb PE=1 SV=2	Mus_musculus_Uniprot_fasta	Mus musculus	species	1.00446	1	NA	NA	NA	NA	NA	NA	NA	NA	170.088	417.315	44.0938	242.524	29.3807	23.9181	233.116	179.318
P28271	Cytoplasmic aconitate hydratase OS=Mus musculus GN=Aco1 PE=1 SV=3	Mus_musculus_Uniprot_fasta	Mus musculus	species	5.73678	3	NA	NA	NA	NA	NA	NA	NA	NA	51.8804	72.2197	59.5731	932.177	481.108	366.478	60.811	97.0989
Q8R1Q8	Cytoplasmic dynein 1 light intermediate chain 1 OS=Mus musculus GN=Dync1li1 PE=1 SV=1	Mus_musculus_Uniprot_fasta	Mus musculus	species	1.33843	1	NA	NA	NA	NA	NA	NA	NA	NA	39.3805	33.5749	15.2923	595.005	11.7342	1304.6	34.1801	60.4098
Q9CPY7	Cytosol aminopeptidase OS=Mus musculus GN=Lap3 PE=1 SV=3	Mus_musculus_Uniprot_fasta	Mus musculus	species	59.3449	27	520.707	44.9312	111.802	733.067	145.014	368.154	344.298	580.822	49.5803	66.4015	77.5106	589.341	691.963	277.653	113.743	170.465
Q8R0Y6	Cytosolic 10-formyltetrahydrofolate dehydrogenase OS=Mus musculus GN=Aldh1l1 PE=1 SV=1	Mus_musculus_Uniprot_fasta	Mus musculus	species	9.09091	4	NA	NA	NA	NA	NA	NA	NA	NA	34.4357	44.8534	42.6694	1141.76	588.181	430.972	72.3187	120.678
Q9D1A2	Cytosolic non-specific dipeptidase OS=Mus musculus GN=Cndp2 PE=1 SV=1	Mus_musculus_Uniprot_fasta	Mus musculus	species	6.94737	3	136.679	120.783	233.056	290.888	457.252	210.047	185.071	313.796	70.9976	169.284	92.1193	133.113	66.2476	66.2769	123.93	1136.02
Q80XN0	D-beta-hydroxybutyrate dehydrogenase, mitochondrial OS=Mus musculus GN=Bdh1 PE=1 SV=2	Mus_musculus_Uniprot_fasta	Mus musculus	species	23.6152	6	180.092	293.789	131.713	593.568	181.723	216.585	306.867	772.196	62.0331	59.8251	56.7029	567.654	749.242	379.312	83.7746	114.527
Q9DCP9	DAZ-associated protein 2 OS=Mus musculus GN=Dazap2 PE=1 SV=1	Mus_musculus_Uniprot_fasta	Mus musculus	species	22.0238	1	249.21	84.257	134.752	309.661	244.054	391.303	397.574	710.089	NA	NA	NA	NA	NA	NA	NA	NA
A2A9M4	Dedicator of cytokinesis protein 7 OS=Mus musculus GN=Dock7 PE=1 SV=2	Mus_musculus_Uniprot_fasta	Mus musculus	species	0.751174	1	NA	NA	NA	NA	NA	NA	NA	NA	26.7388	72.098	61.7881	836.671	1007.42	199.096	65.1724	125.442
Q3U0B3	Dehydrogenase/reductase SDR family member 11 OS=Mus musculus GN=Dhrs11 PE=1 SV=1	Mus_musculus_Uniprot_fasta	Mus musculus	species	3.07692	1	229.728	95.8001	218.658	418.36	326.871	294.214	176.778	485.105	NA	NA	NA	NA	NA	NA	NA	NA
Q99LB2	Dehydrogenase/reductase SDR family member 4 OS=Mus musculus GN=Dhrs4 PE=1 SV=3	Mus_musculus_Uniprot_fasta	Mus musculus	species	8.96057	2	284.887	108.548	93.6923	498.088	193.61	361.846	274.249	576.091	NA	NA	NA	NA	NA	NA	NA	NA
Q99J47	Dehydrogenase/reductase SDR family member 7B OS=Mus musculus GN=Dhrs7b PE=1 SV=1	Mus_musculus_Uniprot_fasta	Mus musculus	species	13.6223	3	119.918	89.1913	196.794	187.495	281.686	121.586	191.416	446.745	NA	NA	NA	NA	NA	NA	NA	NA
A0A140LI59	Deleted in malignant brain tumors 1 protein OS=Mus musculus GN=Dmbt1 PE=1 SV=1	Mus_musculus_Uniprot_fasta	Mus musculus	species	32.9075	34	384.901	55.6484	94.2947	687.919	126.701	562.95	340.552	720.314	56.0141	88.2974	85.5794	512.537	462.922	354.317	103.799	193.741
O35459	Delta(3,5)-Delta(2,4)-dienoyl-CoA isomerase, mitochondrial OS=Mus musculus GN=Ech1 PE=1 SV=1	Mus_musculus_Uniprot_fasta	Mus musculus	species	8.25688	2	99.3246	86.8818	283.543	116.525	56.4399	577.635	355.264	115.797	418.153	93.868	172.327	109.113	294.513	221.451	153.902	586.309
F8WJE0	Deoxynucleoside triphosphate triphosphohydrolase SAMHD1 OS=Mus musculus GN=Samhd1 PE=1 SV=1	Mus_musculus_Uniprot_fasta	Mus musculus	species	1.51976	1	NA	NA	NA	NA	NA	NA	NA	NA	431.603	140.091	920.82	320.595	106.228	261.33	158.927	71.958
Q9R0P5	Destrin OS=Mus musculus GN=Dstn PE=1 SV=3	Mus_musculus_Uniprot_fasta	Mus musculus	species	28.4848	4	166.425	118.612	149.336	518.411	450.96	54.8654	294.858	424.374	52.1567	91.0036	106.178	653.502	599.117	229.706	162.084	231.891
O08749	Dihydrolipoyl dehydrogenase, mitochondrial OS=Mus musculus GN=Dld PE=1 SV=2	Mus_musculus_Uniprot_fasta	Mus musculus	species	7.26916	3	274.058	66.4057	69.3622	586.322	228.671	368.948	504.689	961.762	32.2729	217.116	57.2742	869.691	681.467	291.61	108.459	127.836
Q8BMF4	Dihydrolipoyllysine-residue acetyltransferase component of pyruvate dehydrogenase complex, mitochondrial OS=Mus musculus GN=Dlat PE=1 SV=2	Mus_musculus_Uniprot_fasta	Mus musculus	species	7.6324	3	308.133	73.721	56.0607	830.216	478.595	142.661	282.243	361.791	NA	NA	NA	NA	NA	NA	NA	NA
Q9D2G2	Dihydrolipoyllysine-residue succinyltransferase component of 2-oxoglutarate dehydrogenase complex, mitochondrial OS=Mus musculus GN=Dlst PE=1 SV=1	Mus_musculus_Uniprot_fasta	Mus musculus	species	3.74449	2	606.991	50.4891	101.709	1068.61	584.796	142.214	253.68	230.145	NA	NA	NA	NA	NA	NA	NA	NA
O08553	Dihydropyrimidinase-related protein 2 OS=Mus musculus GN=Dpysl2 PE=1 SV=2	Mus_musculus_Uniprot_fasta	Mus musculus	species	12.0629	5	298.113	79.1943	104.642	674.938	217.356	407.144	204.166	749.866	NA	NA	NA	NA	NA	NA	NA	NA
P31428	Dipeptidase 1 OS=Mus musculus GN=Dpep1 PE=1 SV=2	Mus_musculus_Uniprot_fasta	Mus musculus	species	50.2439	14	304.01	61.1823	145.116	664.533	123.722	433.083	266.072	466.038	64.2071	83.0132	86.3876	448.984	538.341	361.668	157.154	262.13
P28843	Dipeptidyl peptidase 4 OS=Mus musculus GN=Dpp4 PE=1 SV=3	Mus_musculus_Uniprot_fasta	Mus musculus	species	27.8947	19	144.692	134.169	245.836	118.575	402.624	95.3957	69.0191	132.507	102.812	133.267	226.135	175.344	130.202	70.04	318.862	463.403
Q3U1J4	DNA damage-binding protein 1 OS=Mus musculus GN=Ddb1 PE=1 SV=2	Mus_musculus_Uniprot_fasta	Mus musculus	species	0.877193	1	256.514	34.9486	86.1646	601.77	138.739	395.841	257.773	1140.97	63.7974	61.9095	75.3383	818.311	506.358	393.543	91.9379	159.208
Q9Z205	DNA-binding protein RFXANK OS=Mus musculus GN=Rfxank PE=2 SV=1	Mus_musculus_Uniprot_fasta	Mus musculus	species	8.92193	1	NA	NA	NA	NA	NA	NA	NA	NA	61.3875	125.389	882.255	14.6307	74.3775	16.2799	203.556	500.276
P08775	DNA-directed RNA polymerase II subunit RPB1 OS=Mus musculus GN=Polr2a PE=1 SV=3	Mus_musculus_Uniprot_fasta	Mus musculus	species	0.456853	1	434.897	10.6956	11.7114	447.664	16.8039	856.643	813.837	985.465	NA	NA	NA	NA	NA	NA	NA	NA
Q9DC23	DnaJ homolog subfamily C member 10 OS=Mus musculus GN=Dnajc10 PE=1 SV=2	Mus_musculus_Uniprot_fasta	Mus musculus	species	1.63934	1	NA	NA	NA	NA	NA	NA	NA	NA	188.033	598.163	412.565	34.1384	84.0809	24.5015	188.644	47.2271
O54734	Dolichyl-diphosphooligosaccharide--protein glycosyltransferase 48 kDa subunit OS=Mus musculus GN=Ddost PE=1 SV=2	Mus_musculus_Uniprot_fasta	Mus musculus	species	9.07029	4	241.54	81.4367	94.1893	648.354	260.341	254.487	350.907	1178.76	57.7072	60.7807	50.546	1298.99	624.643	201.469	77.5132	128.174
Q91YQ5	Dolichyl-diphosphooligosaccharide--protein glycosyltransferase subunit 1 OS=Mus musculus GN=Rpn1 PE=1 SV=1	Mus_musculus_Uniprot_fasta	Mus musculus	species	25.6579	10	192.221	74.5351	74.1574	743.245	354.317	207.22	302.56	1057.82	35.6278	59.5576	56.2215	961.435	581.55	284.656	66.2057	116.057
Q9DBG6	Dolichyl-diphosphooligosaccharide--protein glycosyltransferase subunit 2 OS=Mus musculus GN=Rpn2 PE=1 SV=1	Mus_musculus_Uniprot_fasta	Mus musculus	species	10.1426	3	246.94	65.2078	100.621	796.533	291.862	178.968	296.43	840.185	NA	NA	NA	NA	NA	NA	NA	NA
P61804	Dolichyl-diphosphooligosaccharide--protein glycosyltransferase subunit DAD1 OS=Mus musculus GN=Dad1 PE=1 SV=3	Mus_musculus_Uniprot_fasta	Mus musculus	species	10.6195	1	217.921	68.8639	102.709	555.634	203.461	408.094	438.45	1040.55	NA	NA	NA	NA	NA	NA	NA	NA
P46978	Dolichyl-diphosphooligosaccharide--protein glycosyltransferase subunit STT3A OS=Mus musculus GN=Stt3a PE=1 SV=1	Mus_musculus_Uniprot_fasta	Mus musculus	species	2.83688	2	NA	NA	NA	NA	NA	NA	NA	NA	77.7501	165.927	81.5364	385.784	534.943	170.191	155.576	221.899
Q4U2R1	E3 ubiquitin-protein ligase HERC2 OS=Mus musculus GN=Herc2 PE=1 SV=3	Mus_musculus_Uniprot_fasta	Mus musculus	species	0.124069	1	NA	NA	NA	NA	NA	NA	NA	NA	173.781	272.804	164.472	49.0109	206.769	180.597	50.9217	207.06
Q80ZI6	E3 ubiquitin-protein ligase LRSAM1 OS=Mus musculus GN=Lrsam1 PE=1 SV=1	Mus_musculus_Uniprot_fasta	Mus musculus	species	1.92572	1	79.6996	241.77	126.521	90.7731	179.088	255.827	73.2018	39.3154	NA	NA	NA	NA	NA	NA	NA	NA
Q8C669	E3 ubiquitin-protein ligase pellino homolog 1 OS=Mus musculus GN=Peli1 PE=1 SV=2	Mus_musculus_Uniprot_fasta	Mus musculus	species	5.98086	1	23.0644	224.661	70.093	67.8842	1675.4	49.2397	161.935	116.1	NA	NA	NA	NA	NA	NA	NA	NA
A0A0G2JFV4	E3 ubiquitin-protein ligase RNF115 OS=Mus musculus GN=Rnf115 PE=1 SV=1	Mus_musculus_Uniprot_fasta	Mus musculus	species	18.1818	1	307.87	70.8639	206.478	646.918	92.6826	560.679	247.568	836.076	NA	NA	NA	NA	NA	NA	NA	NA
O54965	E3 ubiquitin-protein ligase RNF13 OS=Mus musculus GN=Rnf13 PE=1 SV=2	Mus_musculus_Uniprot_fasta	Mus musculus	species	6.56168	1	602.911	94.6653	131.569	627.203	144.642	655.901	303.861	539.152	NA	NA	NA	NA	NA	NA	NA	NA
Q8R0K2	E3 ubiquitin-protein ligase TRIM31 OS=Mus musculus GN=Trim31 PE=1 SV=1	Mus_musculus_Uniprot_fasta	Mus musculus	species	2.5641	1	NA	NA	NA	NA	NA	NA	NA	NA	482.707	580.887	688.372	98.8131	144.104	300.497	26.7349	124.461
G5E8T2	E3 ubiquitin-protein ligase TTC3 OS=Mus musculus GN=Ttc3 PE=1 SV=1	Mus_musculus_Uniprot_fasta	Mus musculus	species	0.353714	1	NA	NA	NA	NA	NA	NA	NA	NA	77.3542	106.187	98.4892	68.8372	200.055	48.2882	1606.66	315.427
Q8K0L2	Ectonucleoside triphosphate diphosphohydrolase 8 OS=Mus musculus GN=Entpd8 PE=1 SV=3	Mus_musculus_Uniprot_fasta	Mus musculus	species	4.62777	2	207.596	106.173	209.634	277.523	326.265	177.931	150.716	305.332	102.642	121.353	180.125	288.424	258.042	125.397	188.689	384.662
Q6DYE8	Ectonucleotide pyrophosphatase/phosphodiesterase family member 3 OS=Mus musculus GN=Enpp3 PE=1 SV=2	Mus_musculus_Uniprot_fasta	Mus musculus	species	30.4348	19	343.112	80.2233	190.765	465.832	265.931	150.108	100.985	177.24	79.5927	131.513	213.839	604.973	143.516	93.4099	259.644	353.182
Q80TA9	Ectopic P granules protein 5 homolog OS=Mus musculus GN=Epg5 PE=1 SV=2	Mus_musculus_Uniprot_fasta	Mus musculus	species	0.816485	1	188.149	63.8662	116.742	297.398	99.2179	530.455	353.147	949.839	NA	NA	NA	NA	NA	NA	NA	NA
Q99LC5	Electron transfer flavoprotein subunit alpha, mitochondrial OS=Mus musculus GN=Etfa PE=1 SV=2	Mus_musculus_Uniprot_fasta	Mus musculus	species	7.50751	2	234.659	69.2593	49.402	802.291	295.488	305.407	411.052	531.989	NA	NA	NA	NA	NA	NA	NA	NA
Q921G7	Electron transfer flavoprotein-ubiquinone oxidoreductase, mitochondrial OS=Mus musculus GN=Etfdh PE=1 SV=1	Mus_musculus_Uniprot_fasta	Mus musculus	species	5.19481	3	190.95	65.3322	124.686	472.354	188.12	232.014	333.302	741.527	49.8553	69.8827	65.0738	836.091	772.434	286.545	188.992	148.534
E9Q0K9	ELMO domain-containing protein 1 OS=Mus musculus GN=Elmod1 PE=1 SV=1	Mus_musculus_Uniprot_fasta	Mus musculus	species	4.90798	1	NA	NA	NA	NA	NA	NA	NA	NA	124.577	138.21	197.186	162.131	349.702	384.508	305.135	858.439
P10126	Elongation factor 1-alpha 1 OS=Mus musculus GN=Eef1a1 PE=1 SV=3	Mus_musculus_Uniprot_fasta	Mus musculus	species	14.7186	5	326.782	72.0816	108.927	804.454	402.666	121.797	169.1	298.108	72.7153	90.3115	125.888	694.429	315.012	303.217	230.843	206.95
O70251	Elongation factor 1-beta OS=Mus musculus GN=Eef1b PE=1 SV=5	Mus_musculus_Uniprot_fasta	Mus musculus	species	4	1	80.8948	143.082	323.604	207.015	248.923	102.971	64.2634	123.592	NA	NA	NA	NA	NA	NA	NA	NA
P58252	Elongation factor 2 OS=Mus musculus GN=Eef2 PE=1 SV=2	Mus_musculus_Uniprot_fasta	Mus musculus	species	9.09091	6	372.235	55.4338	69.193	966.874	277.386	196.501	200.316	571.801	47.9589	59.0449	64.5352	1457.2	338.222	523.554	136.43	139.194
D3YVN7	Elongation factor Tu OS=Mus musculus GN=Gm9755 PE=3 SV=1	Mus_musculus_Uniprot_fasta	Mus musculus	species	17.0354	4	140.418	162.446	128.736	174.05	260.273	294.824	181.094	284.92	102.403	100.69	116.161	424.962	359.995	269.539	111.926	108.896
Q8C522	Endonuclease domain-containing 1 protein OS=Mus musculus GN=Endod1 PE=1 SV=2	Mus_musculus_Uniprot_fasta	Mus musculus	species	2.59481	1	120.137	109.161	153.684	118.141	409.194	127.125	197.024	431.699	NA	NA	NA	NA	NA	NA	NA	NA
Q3UVK0	Endoplasmic reticulum metallopeptidase 1 OS=Mus musculus GN=Ermp1 PE=1 SV=2	Mus_musculus_Uniprot_fasta	Mus musculus	species	8.90869	6	258.926	120.888	137.151	397.481	256.066	253.232	291.054	687.101	91.1243	177.515	110.766	448.005	412.255	205	179.264	300.07
P08113	Endoplasmin OS=Mus musculus GN=Hsp90b1 PE=1 SV=2	Mus_musculus_Uniprot_fasta	Mus musculus	species	3.2419	1	231.068	37.6502	71.1865	654.754	383.802	243.059	330.942	590.665	73.0969	198.265	108.634	680.023	480.456	199.08	124.202	238.67
Q8BH95	Enoyl-CoA hydratase, mitochondrial OS=Mus musculus GN=Echs1 PE=1 SV=1	Mus_musculus_Uniprot_fasta	Mus musculus	species	10.3448	2	416.722	74.998	78.5006	794.582	142.566	368.164	472.72	623.031	60.0099	63.101	37.4764	645.475	420.8	477.769	84.3354	96.2606
P97435	Enteropeptidase OS=Mus musculus GN=Tmprss15 PE=2 SV=1	Mus_musculus_Uniprot_fasta	Mus musculus	species	1.21609	1	370.883	113.052	166.544	537.633	284.483	485.585	230.178	578.301	126.528	139.949	104.675	562.232	183.818	297.082	244.405	294.271
Q6YI28	EP1 OS=Mus musculus GN=2210407C18Rik PE=1 SV=1	Mus_musculus_Uniprot_fasta	Mus musculus	species	48.1818	10	412.17	31.8971	141.012	702.385	96.8141	736.594	275.175	760.775	50.7429	64.5015	85.4172	572.91	516.531	323.261	130.41	226.259
Q08509	Epidermal growth factor receptor kinase substrate 8 OS=Mus musculus GN=Eps8 PE=1 SV=2	Mus_musculus_Uniprot_fasta	Mus musculus	species	3.77588	2	NA	NA	NA	NA	NA	NA	NA	NA	125.513	120.493	166.384	154.734	117.792	205.199	289.729	251.684
Q99K30	Epidermal growth factor receptor kinase substrate 8-like protein 2 OS=Mus musculus GN=Eps8l2 PE=1 SV=1	Mus_musculus_Uniprot_fasta	Mus musculus	species	3.42936	2	208.181	101.58	218.299	236.115	386.585	55.3112	73.9015	105.918	130.772	151.692	206.793	230.892	108.276	94.8869	183.018	290.991
Q91WL0	Epidermal growth factor receptor kinase substrate 8-like protein 3 OS=Mus musculus GN=Eps8l3 PE=2 SV=1	Mus_musculus_Uniprot_fasta	Mus musculus	species	15.5	7	240.921	117.285	215.737	265.649	606.124	25.0915	136.299	156.998	105.219	140.108	163.935	387.18	229.856	71.9806	185.272	246.117
Q9Z0J0	Epididymal secretory protein E1 OS=Mus musculus GN=Npc2 PE=1 SV=1	Mus_musculus_Uniprot_fasta	Mus musculus	species	38.255	6	504.392	12.7705	94.4597	860.623	113.719	546.478	368.858	471.194	56.0761	85.8065	81.5308	695.374	469.402	457.411	138.56	183.909
Q99JW5	Epithelial cell adhesion molecule OS=Mus musculus GN=Epcam PE=1 SV=1	Mus_musculus_Uniprot_fasta	Mus musculus	species	32.6984	6	318.096	71.9602	80.5852	613.221	357.135	197.319	284.428	932.41	NA	NA	NA	NA	NA	NA	NA	NA
Q8R1L4	ER lumen protein-retaining receptor 3 OS=Mus musculus GN=Kdelr3 PE=1 SV=1	Mus_musculus_Uniprot_fasta	Mus musculus	species	3.73832	1	NA	NA	NA	NA	NA	NA	NA	NA	24.9731	90.687	44.8087	281.179	904.218	357.547	200.206	192.567
Q8C7X2	ER membrane protein complex subunit 1 OS=Mus musculus GN=Emc1 PE=1 SV=1	Mus_musculus_Uniprot_fasta	Mus musculus	species	1.60481	1	NA	NA	NA	NA	NA	NA	NA	NA	53.7413	72.1322	67.0799	986.582	719.603	296.586	78.2283	116.137
A0A0R4J1G5	Erlin-1 OS=Mus musculus GN=Erlin1 PE=1 SV=1	Mus_musculus_Uniprot_fasta	Mus musculus	species	8.33333	1	132.6	100.445	122.196	297.558	416.074	276.25	374.836	1430.89	74.0664	78.8621	87.3166	663.318	546.219	385.755	128.899	133.085
Q8BFZ9	Erlin-2 OS=Mus musculus GN=Erlin2 PE=1 SV=1	Mus_musculus_Uniprot_fasta	Mus musculus	species	17.9412	3	175.204	110.415	95.8511	359.772	336.762	220.073	338.691	810.504	63.8305	83.0643	81.9763	608.845	593.031	422.742	123.212	140.043
P54116	Erythrocyte band 7 integral membrane protein OS=Mus musculus GN=Stom PE=1 SV=3	Mus_musculus_Uniprot_fasta	Mus musculus	species	19.3662	4	221.004	137.701	133.945	175.418	414.927	190.892	143.897	231.42	89.6049	243.336	149.377	191.583	356.811	189.019	134.488	381.173
Q91V76	Ester hydrolase C11orf54 homolog OS=Mus musculus PE=1 SV=1	Mus_musculus_Uniprot_fasta	Mus musculus	species	21.2698	5	290.524	84.6921	134.55	284.489	242.706	219.5	132.008	415.273	61.7208	115.243	140.814	428.573	295.097	240.577	201.01	294.247
P51658	Estradiol 17-beta-dehydrogenase 2 OS=Mus musculus GN=Hsd17b2 PE=1 SV=2	Mus_musculus_Uniprot_fasta	Mus musculus	species	8.39895	2	212.342	73.1938	25.0438	469.995	380.343	217.345	479.547	1034.55	28.8464	44.196	35.6575	658.72	668.204	364.078	47.8068	92.5679
P63242	Eukaryotic translation initiation factor 5A-1 OS=Mus musculus GN=Eif5a PE=1 SV=2	Mus_musculus_Uniprot_fasta	Mus musculus	species	7.79221	1	232.154	81.5962	100.685	800.298	422.03	154.098	263.477	320.639	NA	NA	NA	NA	NA	NA	NA	NA
Q5SVT3	Ewing's tumor-associated antigen 1 homolog OS=Mus musculus GN=Etaa1 PE=2 SV=1	Mus_musculus_Uniprot_fasta	Mus musculus	species	0.798176	1	742.228	106.778	168.479	272.711	82.8005	289.341	305.628	115.624	36.777	370.816	75.7216	498.944	134.068	102.828	53.0124	34.6995
Q3U7R1	Extended synaptotagmin-1 OS=Mus musculus GN=Esyt1 PE=1 SV=2	Mus_musculus_Uniprot_fasta	Mus musculus	species	1.0989	1	313.157	48.551	98.9104	663.686	93.7206	506.13	377.779	647.312	NA	NA	NA	NA	NA	NA	NA	NA
P26040	Ezrin OS=Mus musculus GN=Ezr PE=1 SV=3	Mus_musculus_Uniprot_fasta	Mus musculus	species	13.3106	7	239.929	117.957	117.888	304.002	513.137	134.266	185.895	251.26	127.102	108.442	194.754	369.139	215.924	126.363	204.302	263.519
P47754	F-actin-capping protein subunit alpha-2 OS=Mus musculus GN=Capza2 PE=1 SV=3	Mus_musculus_Uniprot_fasta	Mus musculus	species	5.24476	1	391.928	56.1824	93.7317	712.948	384.06	209.532	235.442	438.6	NA	NA	NA	NA	NA	NA	NA	NA
Q9QZN4	F-box only protein 6 OS=Mus musculus GN=Fbxo6 PE=1 SV=1	Mus_musculus_Uniprot_fasta	Mus musculus	species	23.7288	5	293.276	135.506	61.8761	574.143	102.737	523.826	297.494	582.378	27.5406	70.5094	49.985	448.015	605.978	432.853	91.125	134.563
Q8BH70	F-box/LRR-repeat protein 4 OS=Mus musculus GN=Fbxl4 PE=1 SV=1	Mus_musculus_Uniprot_fasta	Mus musculus	species	2.0934	1	NA	NA	NA	NA	NA	NA	NA	NA	89.5444	242.765	316.103	168.397	64.553	42.6688	278.598	562.273
P04117	Fatty acid-binding protein, adipocyte OS=Mus musculus GN=Fabp4 PE=1 SV=3	Mus_musculus_Uniprot_fasta	Mus musculus	species	21.2121	2	NA	NA	NA	NA	NA	NA	NA	NA	27.9593	30.2648	37.3774	1389.7	921.563	1180.76	37.6866	43.2041
P12710	Fatty acid-binding protein, liver OS=Mus musculus GN=Fabp1 PE=1 SV=2	Mus_musculus_Uniprot_fasta	Mus musculus	species	17.3228	1	262.786	194.101	141.893	187.252	149.458	238.165	148.194	303.895	NA	NA	NA	NA	NA	NA	NA	NA
P09528	Ferritin heavy chain OS=Mus musculus GN=Fth1 PE=1 SV=2	Mus_musculus_Uniprot_fasta	Mus musculus	species	61.5385	10	388.464	30.6315	48.3136	662.415	48.7997	831.053	378.977	953.761	29.2142	36.3737	45.1259	396.997	568.056	732.268	68.7321	87.4933
Q9CPX4	Ferritin OS=Mus musculus GN=Ftl1 PE=1 SV=1	Mus_musculus_Uniprot_fasta	Mus musculus	species	51.9126	8	501.666	8.62195	48.0702	879.675	39.3458	644.515	531.316	762.587	34.6603	50.8671	57.6224	491.242	474.721	588.98	128.706	93.8102
Q61554	Fibrillin-1 OS=Mus musculus GN=Fbn1 PE=1 SV=2	Mus_musculus_Uniprot_fasta	Mus musculus	species	0.313261	1	NA	NA	NA	NA	NA	NA	NA	NA	144.924	71.4637	240.89	72.9038	105.18	25.5835	1112.93	349.455
E9PV24	Fibrinogen alpha chain OS=Mus musculus GN=Fga PE=1 SV=1	Mus_musculus_Uniprot_fasta	Mus musculus	species	2.53485	2	378.698	24.084	15.9016	1105.57	74.8108	294.078	143.329	3862.14	79.7852	132.271	76.746	570.703	358.047	385.678	169.176	282.87
Q8K0E8	Fibrinogen beta chain OS=Mus musculus GN=Fgb PE=1 SV=1	Mus_musculus_Uniprot_fasta	Mus musculus	species	13.3056	5	358.777	23.3309	46.7434	401.569	40.0478	1368.17	182.291	2521.45	15.9736	26.545	14.7911	341.032	194.626	498.887	31.2617	85.5089
Q3UER8	Fibrinogen gamma chain OS=Mus musculus GN=Fgg PE=1 SV=1	Mus_musculus_Uniprot_fasta	Mus musculus	species	13.3183	4	163.481	28.3218	29.1205	456.476	27.0046	1720.51	144.948	3743.63	47.3624	30.8017	47.314	360.664	209.231	583.771	74.3303	50.3052
Q80X90	Filamin-B OS=Mus musculus GN=Flnb PE=1 SV=3	Mus_musculus_Uniprot_fasta	Mus musculus	species	11.2221	19	229.481	89.7673	71.408	575.84	166.796	367.366	364.65	1281.39	27.1804	28.0941	55.4783	935.184	731.951	448.406	48.6551	74.1398
A2AEY2	Four and a half LIM domains 1, isoform CRA_c OS=Mus musculus GN=Fhl1 PE=1 SV=1	Mus_musculus_Uniprot_fasta	Mus musculus	species	20.743	5	168.668	71.9371	184.667	486.433	268.572	130.502	122.569	208.5	111.558	145.632	153.143	475.689	404.82	204.315	288.462	298.413
Q91Y97	Fructose-bisphosphate aldolase B OS=Mus musculus GN=Aldob PE=1 SV=3	Mus_musculus_Uniprot_fasta	Mus musculus	species	15.1099	2	NA	NA	NA	NA	NA	NA	NA	NA	108.481	98.7324	223.263	515.798	175.308	137.04	395.516	294.046
A6ZI44	Fructose-bisphosphate aldolase OS=Mus musculus GN=Aldoa PE=1 SV=1	Mus_musculus_Uniprot_fasta	Mus musculus	species	25.1196	7	119.6	107.311	235.891	335.513	234.915	133.957	147.889	387.121	134.279	196.854	122.651	944.601	258.67	120.003	144.489	217.665
P97807	Fumarate hydratase, mitochondrial OS=Mus musculus GN=Fh PE=1 SV=3	Mus_musculus_Uniprot_fasta	Mus musculus	species	8.28402	3	265.869	55.5053	50.0005	747.094	244.455	242.835	519.271	1797.53	NA	NA	NA	NA	NA	NA	NA	NA
G5E8C3	G protein-coupled receptor, family C, group 5, member A OS=Mus musculus GN=Gprc5a PE=1 SV=1	Mus_musculus_Uniprot_fasta	Mus musculus	species	7.58427	2	295.156	59.3647	120.327	1019.31	155.322	586.511	421.734	865.053	60.5584	87.5314	63.594	727.125	702.1	258.227	142.105	192.444
A8DIL0	Galectin OS=Mus musculus GN=Lgals8 PE=1 SV=1	Mus_musculus_Uniprot_fasta	Mus musculus	species	4.30769	1	NA	NA	NA	NA	NA	NA	NA	NA	91.5568	61.5749	67.0044	860.661	568.817	172.215	118.087	121.267
P16110	Galectin-3 OS=Mus musculus GN=Lgals3 PE=1 SV=3	Mus_musculus_Uniprot_fasta	Mus musculus	species	29.5455	7	331.208	60.0382	60.5502	466.575	250.718	426.823	371.876	1130.91	27.2639	60.1971	44.4752	886.738	695.364	431.372	54.3752	122.633
Q07797	Galectin-3-binding protein OS=Mus musculus GN=Lgals3bp PE=1 SV=1	Mus_musculus_Uniprot_fasta	Mus musculus	species	23.9168	9	193.518	100.702	240.476	146.176	211.776	76.9356	81.8791	125.07	203.854	123.417	158.206	202.552	163.418	112.73	166.07	345.909
Q8K419	Galectin-4 OS=Mus musculus GN=Lgals4 PE=1 SV=2	Mus_musculus_Uniprot_fasta	Mus musculus	species	53.0675	13	306.171	56.3343	54.7853	531.992	147.91	433.951	408.573	829.556	24.825	57.1117	48.8234	1021.66	855.363	379.424	69.2389	107.062
Q9Z0L8	Gamma-glutamyl hydrolase OS=Mus musculus GN=Ggh PE=1 SV=2	Mus_musculus_Uniprot_fasta	Mus musculus	species	26.4984	7	169.91	117.127	226.166	224.512	275.556	129.654	147.277	213.387	69.8832	183.487	112.246	151.878	225.501	278.619	206.001	504.221
Q60928	Gamma-glutamyltranspeptidase 1 OS=Mus musculus GN=Ggt1 PE=1 SV=1	Mus_musculus_Uniprot_fasta	Mus musculus	species	21.4789	10	142.086	127.752	253.29	222.411	342.004	117.984	80.5061	152.607	117.52	157.358	280.128	232.841	127.353	63.678	315.965	439.619
Q60648	Ganglioside GM2 activator OS=Mus musculus GN=Gm2a PE=1 SV=2	Mus_musculus_Uniprot_fasta	Mus musculus	species	13.9896	2	409.037	65.1401	137.669	451.965	136.472	301.475	396.456	520.854	NA	NA	NA	NA	NA	NA	NA	NA
P52787	Gastric intrinsic factor OS=Mus musculus GN=Gif PE=2 SV=2	Mus_musculus_Uniprot_fasta	Mus musculus	species	3.59712	1	NA	NA	NA	NA	NA	NA	NA	NA	178.205	124.552	344.94	6.1741	113.926	105.81	367.774	379.171
P51162	Gastrotropin OS=Mus musculus GN=Fabp6 PE=2 SV=2	Mus_musculus_Uniprot_fasta	Mus musculus	species	51.5625	5	153.686	71.174	132.346	1417.11	388.169	116.432	77.1992	343.744	77.8441	85.6445	188.297	757.599	115.012	80.0958	183.139	226.2
Q8BLX4	GDP-fucose transporter 1 OS=Mus musculus GN=Slc35c1 PE=2 SV=1	Mus_musculus_Uniprot_fasta	Mus musculus	species	3.0303	1	98.3928	122.844	238.576	47.5324	309.32	168.778	177.118	490.34	78.6492	130.953	160.838	341.399	496.689	189.195	279.341	230.318
Q8K0C9	GDP-mannose 4,6 dehydratase OS=Mus musculus GN=Gmds PE=1 SV=1	Mus_musculus_Uniprot_fasta	Mus musculus	species	19.8925	5	449.576	61.5198	84.601	761.23	253.112	270.208	303.124	921.263	69.8364	79.9983	69.002	891.717	469.373	328.789	87.9899	117.491
A0JNY3	Gephyrin OS=Mus musculus GN=Gphn PE=1 SV=1	Mus_musculus_Uniprot_fasta	Mus musculus	species	3.36788	2	577.378	77.735	135.691	327.033	99.1245	610.071	298.649	664.375	NA	NA	NA	NA	NA	NA	NA	NA
P06745	Glucose-6-phosphate isomerase OS=Mus musculus GN=Gpi PE=1 SV=4	Mus_musculus_Uniprot_fasta	Mus musculus	species	10.3943	4	366.893	47.9172	44.9572	625.028	154.975	377.531	383.763	1187.95	NA	NA	NA	NA	NA	NA	NA	NA
P26443	Glutamate dehydrogenase 1, mitochondrial OS=Mus musculus GN=Glud1 PE=1 SV=1	Mus_musculus_Uniprot_fasta	Mus musculus	species	5.37634	2	183.135	49.9374	70.0995	654.612	198.64	134.646	275.856	1015.84	40.0705	75.2924	67.6785	1208.6	564.493	456.569	101.763	121.546
P47856	Glutamine--fructose-6-phosphate aminotransferase [isomerizing] 1 OS=Mus musculus GN=Gfpt1 PE=1 SV=3	Mus_musculus_Uniprot_fasta	Mus musculus	species	12.769	7	301.848	84.2395	45.414	736.934	344.719	116.835	221.943	217.413	61.7693	45.4532	93.0147	980.654	575.427	395.82	70.0743	54.5026
P16406	Glutamyl aminopeptidase OS=Mus musculus GN=Enpep PE=1 SV=1	Mus_musculus_Uniprot_fasta	Mus musculus	species	38.4127	34	111.315	139.707	290.497	78.0276	314.235	48.3627	67.0175	139.091	141.814	167.572	250.077	90.7234	119.666	51.6118	270.352	492.172
Q9QUH0	Glutaredoxin-1 OS=Mus musculus GN=Glrx PE=1 SV=3	Mus_musculus_Uniprot_fasta	Mus musculus	species	10.2804	1	NA	NA	NA	NA	NA	NA	NA	NA	94.3331	83.7637	112.365	580.698	617.862	208.023	155.792	283.209
P11352	Glutathione peroxidase 1 OS=Mus musculus GN=Gpx1 PE=1 SV=2	Mus_musculus_Uniprot_fasta	Mus musculus	species	8.45771	1	145.989	126.776	159.239	275.97	166.104	194.021	207.308	359.755	94.9973	101.294	168.955	756.454	405.728	378.849	245.799	201.347
Q91WR8	Glutathione peroxidase 6 OS=Mus musculus GN=Gpx6 PE=2 SV=2	Mus_musculus_Uniprot_fasta	Mus musculus	species	7.69231	1	741.586	93.0565	116.98	112.081	244.194	173.478	134.238	261.506	NA	NA	NA	NA	NA	NA	NA	NA
F7A8H6	Glutathione peroxidase OS=Mus musculus GN=Gpx4 PE=1 SV=1	Mus_musculus_Uniprot_fasta	Mus musculus	species	5.5336	1	182.294	80.2697	95.6245	391.599	269.796	335.299	316.892	716.477	NA	NA	NA	NA	NA	NA	NA	NA
P47791	Glutathione reductase, mitochondrial OS=Mus musculus GN=Gsr PE=1 SV=3	Mus_musculus_Uniprot_fasta	Mus musculus	species	15.6	6	318.886	72.1418	61.8182	815.731	267.864	435.708	291.482	1131.29	31.0629	27.4234	69.6693	462.279	672.734	427.472	72.4306	129.151
P13745	Glutathione S-transferase A1 OS=Mus musculus GN=Gsta1 PE=1 SV=2	Mus_musculus_Uniprot_fasta	Mus musculus	species	4.03587	1	NA	NA	NA	NA	NA	NA	NA	NA	327.111	133.828	447.072	120.977	110.348	72.3162	123.85	175.304
Q9DCM2	Glutathione S-transferase kappa 1 OS=Mus musculus GN=Gstk1 PE=1 SV=3	Mus_musculus_Uniprot_fasta	Mus musculus	species	4.86726	1	NA	NA	NA	NA	NA	NA	NA	NA	38.5332	55.0292	74.7377	899.287	546.114	360.643	129.215	154.59
A2AE89	Glutathione S-transferase Mu 1 OS=Mus musculus GN=Gstm1 PE=1 SV=2	Mus_musculus_Uniprot_fasta	Mus musculus	species	6.96721	1	337.74	45.0939	70.5918	623.788	114.081	266.613	310.194	895.613	77.1935	95.3327	134.234	1016.31	635.087	412.567	93.9115	101.102
P15626	Glutathione S-transferase Mu 2 OS=Mus musculus GN=Gstm2 PE=1 SV=2	Mus_musculus_Uniprot_fasta	Mus musculus	species	7.79817	1	298.79	60.2019	81.2903	586.7	137.171	286.606	324.322	849.698	77.1935	95.3327	134.234	1016.31	635.087	412.567	93.9115	101.102
P19157	Glutathione S-transferase P 1 OS=Mus musculus GN=Gstp1 PE=1 SV=2	Mus_musculus_Uniprot_fasta	Mus musculus	species	40	7	239.946	51.5926	71.249	470.799	93.1534	426.503	375.832	1545.15	37.4214	63.3579	66.5691	785.294	618.169	577.455	78.8039	119.917
A0A0A0MQF6	Glyceraldehyde-3-phosphate dehydrogenase OS=Mus musculus GN=Gapdh PE=1 SV=1	Mus_musculus_Uniprot_fasta	Mus musculus	species	47.6323	12	165.749	97.3654	186.322	354.223	303.886	233.852	213.21	414.557	68.8035	84.1984	101.126	561.153	437.417	435.497	170.3	200.853
Q8C635	Glycerol kinase-like 1 OS=Mus musculus GN=Gykl1 PE=1 SV=1	Mus_musculus_Uniprot_fasta	Mus musculus	species	3.82514	1	262.577	88.4782	79.1647	613.954	290.277	492.034	598.687	820.579	NA	NA	NA	NA	NA	NA	NA	NA
A2AQR0	Glycerol-3-phosphate dehydrogenase OS=Mus musculus GN=Gpd2 PE=1 SV=1	Mus_musculus_Uniprot_fasta	Mus musculus	species	35.0336	17	225.982	98.8152	126.868	393.519	253.905	238.993	236.004	507.55	99.0106	117.451	118.175	380.911	482.259	227.734	170.838	281.324
Q9CRY7	Glycerophosphodiester phosphodiesterase domain-containing protein 1 OS=Mus musculus GN=Gdpd1 PE=1 SV=1	Mus_musculus_Uniprot_fasta	Mus musculus	species	13.0573	4	134.872	116.798	141.855	283.226	311.177	181.279	206.109	456.399	75.8648	154.863	131.318	359.67	463.673	231.806	171.861	402.487
O09048	Glycine tyrosine-rich hair keratin protein OS=Mus musculus GN=Krtap6-1 PE=2 SV=1	Mus_musculus_Uniprot_fasta	Mus musculus	species	34.6154	2	337.392	41.6483	49.8025	1132.36	49.2562	906.25	345.329	1458.63	20.6112	30.9683	62.9482	908.919	842.001	306.19	37.7701	55.005
Q8CI94	Glycogen phosphorylase, brain form OS=Mus musculus GN=Pygb PE=1 SV=3	Mus_musculus_Uniprot_fasta	Mus musculus	species	1.06762	1	NA	NA	NA	NA	NA	NA	NA	NA	143.259	148.085	167.156	29.6035	29.8127	99.5691	377.352	561.478
Q52L67	Gpsn2 protein OS=Mus musculus GN=Tecr PE=1 SV=1	Mus_musculus_Uniprot_fasta	Mus musculus	species	3.31492	1	239.55	92.6127	109.176	238.204	150.369	605.261	292.014	449.376	NA	NA	NA	NA	NA	NA	NA	NA
P08884	Granzyme E OS=Mus musculus GN=Gzme PE=1 SV=1	Mus_musculus_Uniprot_fasta	Mus musculus	species	8.06452	1	189.715	116.105	449.411	380.968	131.236	370.681	275.219	331.033	NA	NA	NA	NA	NA	NA	NA	NA
Q91VC9	Growth hormone-inducible transmembrane protein OS=Mus musculus GN=Ghitm PE=1 SV=1	Mus_musculus_Uniprot_fasta	Mus musculus	species	5.78035	2	112.253	94.5826	231.65	194.057	179.464	296.508	282.002	505.695	NA	NA	NA	NA	NA	NA	NA	NA
P62827	GTP-binding nuclear protein Ran OS=Mus musculus GN=Ran PE=1 SV=3	Mus_musculus_Uniprot_fasta	Mus musculus	species	5.09259	1	327.393	69.1281	106.051	700.343	242.859	226.105	194.282	517.518	NA	NA	NA	NA	NA	NA	NA	NA
Q8K013	GTP-binding protein 10 OS=Mus musculus GN=Gtpbp10 PE=2 SV=1	Mus_musculus_Uniprot_fasta	Mus musculus	species	4.09836	1	43.5313	126.664	148.017	76.8643	365.091	70.2017	70.9057	201.168	118.859	82.0435	207.271	45.4667	83.7755	33.5383	1104.55	366.761
P08556	GTPase NRas OS=Mus musculus GN=Nras PE=1 SV=1	Mus_musculus_Uniprot_fasta	Mus musculus	species	5.82011	1	165.777	143.757	181.01	346.422	224.313	120.857	134.34	274.962	NA	NA	NA	NA	NA	NA	NA	NA
Q9R111	Guanine deaminase OS=Mus musculus GN=Gda PE=1 SV=1	Mus_musculus_Uniprot_fasta	Mus musculus	species	5.28634	2	235.008	68.4351	103.527	386.101	193.898	422.572	275.117	392.604	NA	NA	NA	NA	NA	NA	NA	NA
P08752	Guanine nucleotide-binding protein G(i) subunit alpha-2 OS=Mus musculus GN=Gnai2 PE=1 SV=5	Mus_musculus_Uniprot_fasta	Mus musculus	species	6.47887	1	182.419	134.601	216.641	313.317	309.499	171.037	184.515	286.549	105.023	120.237	168.168	413.446	413.968	194.554	226.219	356.081
P62874	Guanine nucleotide-binding protein G(I)/G(S)/G(T) subunit beta-1 OS=Mus musculus GN=Gnb1 PE=1 SV=3	Mus_musculus_Uniprot_fasta	Mus musculus	species	9.70588	1	209.517	113.993	182.244	340.698	368.821	98.4007	206.909	347.492	95.5009	145.55	159.359	376.583	420.762	220.913	187.058	288.959
E9QKR0	Guanine nucleotide-binding protein G(I)/G(S)/G(T) subunit beta-2 OS=Mus musculus GN=Gnb2 PE=1 SV=1	Mus_musculus_Uniprot_fasta	Mus musculus	species	8.63874	1	244.947	105.587	183.128	331.339	363.164	77.4051	221.449	360.208	95.5009	145.55	159.359	376.583	420.762	220.913	187.058	288.959
Q6R0H7	Guanine nucleotide-binding protein G(s) subunit alpha isoforms XLas OS=Mus musculus GN=Gnas PE=1 SV=1	Mus_musculus_Uniprot_fasta	Mus musculus	species	1.76523	1	175.005	136.514	235.038	305.316	294.949	164.64	174.187	287.061	105.023	120.237	168.168	413.446	413.968	194.554	226.219	356.081
P21278	Guanine nucleotide-binding protein subunit alpha-11 OS=Mus musculus GN=Gna11 PE=1 SV=1	Mus_musculus_Uniprot_fasta	Mus musculus	species	13.9276	4	228.485	106.524	204.022	350.984	463.898	3.07012	165.019	262.27	104.623	130.95	196.712	433.761	422.897	157.651	190.461	287.533
P30678	Guanine nucleotide-binding protein subunit alpha-15 OS=Mus musculus GN=Gna15 PE=2 SV=1	Mus_musculus_Uniprot_fasta	Mus musculus	species	3.47594	1	2.37008	580.75	19.9845	0.113498	16.1429	5.05984	11.2901	9.17717	NA	NA	NA	NA	NA	NA	NA	NA
A0A0N4SW28	Guanine nucleotide-binding protein subunit gamma OS=Mus musculus GN=Gng12 PE=1 SV=1	Mus_musculus_Uniprot_fasta	Mus musculus	species	19.2771	1	NA	NA	NA	NA	NA	NA	NA	NA	116.196	103.745	168.45	440.862	299.316	94.7095	190.914	195.658
P01901	H-2 class I histocompatibility antigen, K-B alpha chain OS=Mus musculus GN=H2-K1 PE=1 SV=1	Mus_musculus_Uniprot_fasta	Mus musculus	species	5.14905	2	182.863	97.5695	87.1478	357.687	412.276	246.51	261.245	1042.58	74.7477	106.046	113.427	605.14	603.751	273.064	74.8344	244.384
Q61646	Haptoglobin OS=Mus musculus GN=Hp PE=1 SV=1	Mus_musculus_Uniprot_fasta	Mus musculus	species	2.59366	1	829.713	1.53778	81.3671	719.08	114.205	886.177	148.322	366.603	NA	NA	NA	NA	NA	NA	NA	NA
P63017	Heat shock cognate 71 kDa protein OS=Mus musculus GN=Hspa8 PE=1 SV=1	Mus_musculus_Uniprot_fasta	Mus musculus	species	30.4954	12	318.587	66.4958	106.311	500.304	206.753	301.387	255.226	1164.06	91.1976	115.696	137.998	461.429	411.348	197.986	375.902	239.044
Q9CQN1	Heat shock protein 75 kDa, mitochondrial OS=Mus musculus GN=Trap1 PE=1 SV=1	Mus_musculus_Uniprot_fasta	Mus musculus	species	3.96601	1	527.561	39.2781	45.3186	1287.8	405.954	191.072	130.27	286.971	40.1249	53.6726	65.9729	1846.45	247.886	192.865	100.396	84.5524
P07901	Heat shock protein HSP 90-alpha OS=Mus musculus GN=Hsp90aa1 PE=1 SV=4	Mus_musculus_Uniprot_fasta	Mus musculus	species	5.04775	1	408.083	52.5892	65.5071	891.682	464.07	216.805	208.077	443.017	43.698	53.5267	56.6123	1179.3	453.784	316.424	97.4145	101.089
P11499	Heat shock protein HSP 90-beta OS=Mus musculus GN=Hsp90ab1 PE=1 SV=3	Mus_musculus_Uniprot_fasta	Mus musculus	species	10.0829	3	418.562	49.5149	64.6809	1009	371.636	209.676	204.483	407.487	45.6608	63.2104	60.088	1145.72	455.512	308.527	99.1955	110.287
Q3UWA6	Heat-stable enterotoxin receptor OS=Mus musculus GN=Gucy2c PE=2 SV=1	Mus_musculus_Uniprot_fasta	Mus musculus	species	3.91791	3	360.208	98.8288	188.693	612.518	218.271	403.13	231.471	617.859	69.0796	99.0685	95.7729	561.349	318.369	254.766	136.654	241.322
Q91X72	Hemopexin OS=Mus musculus GN=Hpx PE=1 SV=2	Mus_musculus_Uniprot_fasta	Mus musculus	species	6.52174	3	NA	NA	NA	NA	NA	NA	NA	NA	16.2449	8.18799	21.8475	1288.36	381.144	409.208	33.1377	78.4879
O88569	Heterogeneous nuclear ribonucleoproteins A2/B1 OS=Mus musculus GN=Hnrnpa2b1 PE=1 SV=2	Mus_musculus_Uniprot_fasta	Mus musculus	species	9.34844	3	144.75	22.9266	346.438	453.296	243.49	28.3921	58.4116	71.7477	NA	NA	NA	NA	NA	NA	NA	NA
Q9Z204	Heterogeneous nuclear ribonucleoproteins C1/C2 OS=Mus musculus GN=Hnrnpc PE=1 SV=1	Mus_musculus_Uniprot_fasta	Mus musculus	species	3.83387	1	NA	NA	NA	NA	NA	NA	NA	NA	36.6038	44.4357	71.3223	1117.06	515.653	340.285	169.93	239.275
P17710	Hexokinase-1 OS=Mus musculus GN=Hk1 PE=1 SV=3	Mus_musculus_Uniprot_fasta	Mus musculus	species	8.93224	6	169.895	81.1566	42.2819	654.395	287.106	264.513	419.046	918.389	87.2331	102.171	69.9721	689.844	549.646	337.541	119.007	132.568
Q9D2G9	HHIP-like protein 2 OS=Mus musculus GN=Hhipl2 PE=2 SV=2	Mus_musculus_Uniprot_fasta	Mus musculus	species	2.92887	1	NA	NA	NA	NA	NA	NA	NA	NA	544.159	269.739	41.0098	33.4835	14.0744	16.571	284.732	63.5337
P63158	High mobility group protein B1 OS=Mus musculus GN=Hmgb1 PE=1 SV=2	Mus_musculus_Uniprot_fasta	Mus musculus	species	6.97674	1	NA	NA	NA	NA	NA	NA	NA	NA	24.2142	42.4793	35.5164	2461.34	310.997	162.875	68.8576	63.6035
P15864	Histone H1.2 OS=Mus musculus GN=Hist1h1c PE=1 SV=2	Mus_musculus_Uniprot_fasta	Mus musculus	species	24.5283	6	249.125	55.5505	95.7001	1567.93	409.242	174.878	141.076	370.685	48.3034	39.1101	38.2223	1744.27	521.662	119.927	69.0505	68.4895
P43276	Histone H1.5 OS=Mus musculus GN=Hist1h1b PE=1 SV=2	Mus_musculus_Uniprot_fasta	Mus musculus	species	4.93274	1	40.6392	106.55	399.518	201.014	280.314	22.1109	21.3327	39.274	114.712	148.065	232.064	212.365	43.4802	33.8686	394.925	543.293
P22752	Histone H2A type 1 OS=Mus musculus GN=Hist1h2ab PE=1 SV=3	Mus_musculus_Uniprot_fasta	Mus musculus	species	42.3077	3	821.81	36.767	64.5174	1922.26	431.044	200.462	121.147	293.102	21.1205	41.6529	16.1851	641.491	192.287	72.995	92.6201	85.9675
Q64524	Histone H2B type 2-E OS=Mus musculus GN=Hist2h2be PE=1 SV=3	Mus_musculus_Uniprot_fasta	Mus musculus	species	46.8254	1	496.147	52.0351	107.462	1146.14	376.232	176.089	110.715	249.704	56.8182	69.1748	96.9596	1287.97	156.105	93.0294	162.517	215.59
P68433	Histone H3.1 OS=Mus musculus GN=Hist1h3a PE=1 SV=2	Mus_musculus_Uniprot_fasta	Mus musculus	species	11.7647	1	445.331	69.6854	146.696	950.286	336.299	225.641	152.552	419.89	47.6025	77.8691	92.0514	1064.79	258.457	79.1184	170.155	271.21
P02301	Histone H3.3C OS=Mus musculus GN=H3f3c PE=3 SV=3	Mus_musculus_Uniprot_fasta	Mus musculus	species	12.5	1	445.918	70.435	144.75	973.388	333.137	237.121	149.152	427.532	47.6025	77.8691	92.0514	1064.79	258.457	79.1184	170.155	271.21
P62806	Histone H4 OS=Mus musculus GN=Hist1h4a PE=1 SV=2	Mus_musculus_Uniprot_fasta	Mus musculus	species	53.3981	8	402.002	69.2652	131.852	973.631	331.156	189.127	124.843	346.568	54.5732	91.0706	89.2851	1178.49	285.668	90.0607	162.335	204.357
Q80TJ7	Histone lysine demethylase PHF8 OS=Mus musculus GN=Phf8 PE=1 SV=2	Mus_musculus_Uniprot_fasta	Mus musculus	species	1.46628	1	NA	NA	NA	NA	NA	NA	NA	NA	227.212	519.133	41.917	96.1573	57.1066	66.406	363.921	105.285
E9Q5F9	Histone-lysine N-methyltransferase SETD2 OS=Mus musculus GN=Setd2 PE=1 SV=1	Mus_musculus_Uniprot_fasta	Mus musculus	species	0.670083	1	NA	NA	NA	NA	NA	NA	NA	NA	25.5282	72.8095	948.495	14.3063	210.184	37.629	56.4234	370.503
A0A087WQN3	Homeobox protein EMX2 (Fragment) OS=Mus musculus GN=Emx2 PE=1 SV=1	Mus_musculus_Uniprot_fasta	Mus musculus	species	17.3913	1	NA	NA	NA	NA	NA	NA	NA	NA	97.6857	132.5	48.1007	107.561	60.4365	46.737	80.952	2169.76
Q9NYQ2	Hydroxyacid oxidase 2 OS=Mus musculus GN=Hao2 PE=1 SV=1	Mus_musculus_Uniprot_fasta	Mus musculus	species	31.728	7	286.516	60.2452	50.7258	703.161	274.881	288.695	483.635	875.881	35.2259	60.2638	25.168	836.16	778.31	450.87	32.2625	38.0823
G5E8T9	Hydroxyacyl glutathione hydrolase OS=Mus musculus GN=Hagh PE=1 SV=1	Mus_musculus_Uniprot_fasta	Mus musculus	species	13.2686	3	342.189	69.9871	182.013	505.011	225.319	353.779	90.2973	373.734	70.513	109.324	119.081	504.179	155.435	252.858	161.239	333.921
Q61425	Hydroxyacyl-coenzyme A dehydrogenase, mitochondrial OS=Mus musculus GN=Hadh PE=1 SV=2	Mus_musculus_Uniprot_fasta	Mus musculus	species	12.7389	2	677.315	36.9369	33.0317	768.974	142.136	511.506	433.712	700.24	NA	NA	NA	NA	NA	NA	NA	NA
P38060	Hydroxymethylglutaryl-CoA lyase, mitochondrial OS=Mus musculus GN=Hmgcl PE=1 SV=2	Mus_musculus_Uniprot_fasta	Mus musculus	species	8.61538	2	263.683	90.3814	83.9978	473.018	241.287	295.698	279.965	735.428	NA	NA	NA	NA	NA	NA	NA	NA
A0A0A6YWR2	Ig gamma-1 chain C region secreted form (Fragment) OS=Mus musculus GN=Ighg1 PE=1 SV=1	Mus_musculus_Uniprot_fasta	Mus musculus	species	13.7405	3	162.004	107.857	49.5831	250.472	65.1178	1242.26	136.397	1507.59	13.0403	34.4593	23.6164	310.537	362.021	500.942	28.0362	72.0285
P18531	Ig heavy chain V region 3-6 OS=Mus musculus GN=Ighv3-6 PE=1 SV=1	Mus_musculus_Uniprot_fasta	Mus musculus	species	36.2069	3	336.296	150.812	99.797	215.658	329.77	354.612	329.146	317.238	32.3729	153.917	82.9606	229.733	164.383	166.347	104.837	735.22
P18528	Ig heavy chain V region 6.96 OS=Mus musculus PE=4 SV=1	Mus_musculus_Uniprot_fasta	Mus musculus	species	30.6122	1	222.194	176.342	104.926	911.477	528.679	340.25	191.913	294.133	82.3167	151.835	94.5369	442.474	333.231	210.154	109.951	241.471
P01631	Ig kappa chain V-II region 26-10 OS=Mus musculus PE=1 SV=1	Mus_musculus_Uniprot_fasta	Mus musculus	species	38.9381	1	280.139	89.7647	123.091	773.348	205.149	465.94	341.461	448.371	88.5346	138.405	79.3544	265.315	223.843	275.846	138.999	259.467
P01662	Ig kappa chain V-III region ABPC 22/PC 9245 OS=Mus musculus PE=1 SV=1	Mus_musculus_Uniprot_fasta	Mus musculus	species	38.7387	2	150.712	89.3562	78.1033	205.79	661.786	478.585	165.541	252.485	34.1209	216.568	117.074	373.229	548.582	190.972	83.6976	283.904
P01664	Ig kappa chain V-III region CBPC 101 OS=Mus musculus PE=1 SV=1	Mus_musculus_Uniprot_fasta	Mus musculus	species	30.6306	1	295.764	90.8437	98.4812	292.71	240.062	402.877	186.7	270.475	158.883	153.53	146.236	213.664	338.608	137.271	593.54	405.671
P01673	Ig kappa chain V-III region PC 2485/PC 4039 OS=Mus musculus PE=1 SV=1	Mus_musculus_Uniprot_fasta	Mus musculus	species	63.964	1	356.504	73.9515	61.5137	193.526	265.998	306.104	175.822	194.079	69.4721	314.26	76.4257	248.018	599.986	249.807	263.982	246.903
P01654	Ig kappa chain V-III region PC 2880/PC 1229 OS=Mus musculus PE=1 SV=1	Mus_musculus_Uniprot_fasta	Mus musculus	species	63.0631	3	339.659	87.606	86.9678	349.88	267.799	433.254	175.3	379.304	97.6541	177.999	119.324	385.852	169.953	213.859	184.918	395.972
P01670	Ig kappa chain V-III region PC 6684 OS=Mus musculus PE=1 SV=1	Mus_musculus_Uniprot_fasta	Mus musculus	species	63.964	1	356.504	73.9515	61.5137	193.526	265.998	306.104	175.822	194.079	57.6677	335.714	91.757	229.722	403.218	281.491	203.061	245.617
P01680	Ig kappa chain V-IV region S107B OS=Mus musculus PE=4 SV=1	Mus_musculus_Uniprot_fasta	Mus musculus	species	8.52713	1	150.18	124.872	128.479	182.653	155.379	195.363	151.548	341.74	NA	NA	NA	NA	NA	NA	NA	NA
P01644	Ig kappa chain V-V region HP R16.7 OS=Mus musculus PE=1 SV=1	Mus_musculus_Uniprot_fasta	Mus musculus	species	36.1111	2	671.339	139.748	71.3763	434.697	236.321	383.721	180.376	259.472	48.2295	123.524	47.259	570.356	314.084	204.909	204.129	213.424
P01639	Ig kappa chain V-V region MOPC 41 OS=Mus musculus GN=Gm5571 PE=1 SV=1	Mus_musculus_Uniprot_fasta	Mus musculus	species	28.4615	5	426.961	224.225	103.612	568.842	346.423	123.461	95.0257	353.177	74.0208	466.42	93.0544	292.266	132.606	83.0915	38.3578	111.015
P01633	Ig kappa chain V19-17 OS=Mus musculus GN=Igk-V19-17 PE=1 SV=1	Mus_musculus_Uniprot_fasta	Mus musculus	species	26.1745	1	212.762	156.43	179.142	298.891	461.699	268.133	125.695	160.472	30.943	180.345	100.702	428.721	91.8699	153.187	130.53	171.349
P01727	Ig lambda-1 chain V region S43 OS=Mus musculus PE=1 SV=1	Mus_musculus_Uniprot_fasta	Mus musculus	species	32.5581	1	736.429	35.4832	141.674	417.59	239.046	331.51	331.308	657.677	47.9105	110.121	76.2928	633.503	164.054	269.151	112.056	214.12
P01728	Ig lambda-2 chain V region OS=Mus musculus PE=3 SV=1	Mus_musculus_Uniprot_fasta	Mus musculus	species	35.8974	1	743.859	55.6858	135.949	389.918	224.583	428.13	267.677	683.028	61.9439	79.8584	75.7063	509.119	422.238	301.88	112.006	242.7
A0A075B6A0	Ig mu chain C region (Fragment) OS=Mus musculus GN=Ighm PE=1 SV=2	Mus_musculus_Uniprot_fasta	Mus musculus	species	9.2437	3	120.058	35.6224	148.584	388.688	83.5485	719.031	228.534	3593.73	NA	NA	NA	NA	NA	NA	NA	NA
P01592	Immunoglobulin J chain OS=Mus musculus GN=Jchain PE=1 SV=4	Mus_musculus_Uniprot_fasta	Mus musculus	species	30.8176	4	138.439	157.889	172.614	202.653	304.635	152.415	128.62	259.091	97.0743	229.445	157.139	246.664	280.383	225.931	183.443	384.861
Q5BKQ4	Inactive pancreatic lipase-related protein 1 OS=Mus musculus GN=Pnliprp1 PE=1 SV=2	Mus_musculus_Uniprot_fasta	Mus musculus	species	42.7061	14	297.524	91.5045	133.223	389.857	165.839	399.668	286.123	569.664	54.4972	92.5866	160.799	1181.62	517.834	117.143	191.296	132.674
Q9D819	Inorganic pyrophosphatase OS=Mus musculus GN=Ppa1 PE=1 SV=1	Mus_musculus_Uniprot_fasta	Mus musculus	species	9.68858	2	213.635	64.8278	44.1992	770.929	105.849	313.428	544.833	764.146	NA	NA	NA	NA	NA	NA	NA	NA
O55023	Inositol monophosphatase 1 OS=Mus musculus GN=Impa1 PE=1 SV=1	Mus_musculus_Uniprot_fasta	Mus musculus	species	3.97112	1	163.05	118.146	197.641	218.273	221.52	333.727	235.266	443.928	115.581	141.13	216.894	434.555	261.279	197.483	266.521	349.742
Q62469	Integrin alpha-2 OS=Mus musculus GN=Itga2 PE=1 SV=2	Mus_musculus_Uniprot_fasta	Mus musculus	species	2.29202	2	270.31	91.0196	120.244	523.428	305.949	229.578	157.942	948.875	NA	NA	NA	NA	NA	NA	NA	NA
Q61739	Integrin alpha-6 OS=Mus musculus GN=Itga6 PE=1 SV=3	Mus_musculus_Uniprot_fasta	Mus musculus	species	4.12466	3	134.937	128.735	98.5264	321.238	254.071	290.744	208.412	667.532	51.0838	101.63	76.9202	865.01	593.154	448.228	97.7841	133.517
O88310	Intelectin-1a OS=Mus musculus GN=Itln1 PE=1 SV=1	Mus_musculus_Uniprot_fasta	Mus musculus	species	65.8147	19	321.963	84.932	153.077	581.487	186.236	344.4	258.78	653.624	63.6111	104.977	93.9427	778.877	574.248	163.858	187.346	215.26
Q9D6R2	Isocitrate dehydrogenase [NAD] subunit alpha, mitochondrial OS=Mus musculus GN=Idh3a PE=1 SV=1	Mus_musculus_Uniprot_fasta	Mus musculus	species	6.28415	1	258.922	61.7883	99.2961	413.772	177.914	322.525	455.077	844.859	NA	NA	NA	NA	NA	NA	NA	NA
Q91VA7	Isocitrate dehydrogenase [NAD] subunit, mitochondrial OS=Mus musculus GN=Idh3b PE=1 SV=1	Mus_musculus_Uniprot_fasta	Mus musculus	species	3.125	1	NA	NA	NA	NA	NA	NA	NA	NA	29.4369	39.7842	34.0559	1069.41	564.952	383.175	63.685	66.0251
P54071	Isocitrate dehydrogenase [NADP], mitochondrial OS=Mus musculus GN=Idh2 PE=1 SV=3	Mus_musculus_Uniprot_fasta	Mus musculus	species	11.5044	5	345.987	118.151	102.94	889.971	197.919	151.503	258.076	293.228	19.6384	872.874	19.0813	4.97513	20.4796	12.3315	34.7886	124.605
Q9DBG3-2	Isoform 2 of AP-2 complex subunit beta OS=Mus musculus GN=Ap2b1	Mus_musculus_Uniprot_fasta	Mus musculus	species	2.10305	2	94.8361	108.526	679.593	292.33	201.014	95.9338	131.806	400.008	46.2856	76.6477	64.5834	697.93	530.8	355.59	141.085	282.944
Q8VHF2-2	Isoform 2 of Cadherin-related family member 5 OS=Mus musculus GN=Cdhr5	Mus_musculus_Uniprot_fasta	Mus musculus	species	19.5815	9	332.307	66.1846	137.225	524.192	159.064	449.97	307.185	412.524	67.0328	98.2235	139.306	662.358	354.57	317.635	166.069	234.183
P10630-2	Isoform 2 of Eukaryotic initiation factor 4A-II OS=Mus musculus GN=Eif4a2	Mus_musculus_Uniprot_fasta	Mus musculus	species	6.37255	1	382.799	45.6829	125.923	822.989	122.751	687.987	352.538	891.5	75.8443	108.988	118.885	299.159	282.769	364.399	150.021	273.18
Q9WU81-2	Isoform 2 of Glucose-6-phosphate exchanger SLC37A2 OS=Mus musculus GN=Slc37a2	Mus_musculus_Uniprot_fasta	Mus musculus	species	5.33597	2	131.578	110.75	216.418	141.607	213.98	210.974	176.396	627.191	132.911	161.339	192.223	216.798	328.75	109.866	226	342.924
Q8CGP2-2	Isoform 2 of Histone H2B type 1-P OS=Mus musculus GN=Hist1h2bp	Mus_musculus_Uniprot_fasta	Mus musculus	species	42.7536	2	475.602	50.553	98.5459	1160.97	348.548	164.326	129.473	295.591	48.6937	61.2855	78.5598	1529.61	158.248	94.5723	132.372	178.74
Q62470-2	Isoform 2 of Integrin alpha-3 OS=Mus musculus GN=Itga3	Mus_musculus_Uniprot_fasta	Mus musculus	species	3.93258	4	258.861	102.437	169.815	360.974	235.607	162.662	185.561	361.175	NA	NA	NA	NA	NA	NA	NA	NA
P09055-2	Isoform 2 of Integrin beta-1 OS=Mus musculus GN=Itgb1	Mus_musculus_Uniprot_fasta	Mus musculus	species	8.86392	5	234.387	100.331	157.228	512.242	393.755	239.508	187.785	677.53	69.4518	108.593	139.115	522.675	340.425	242.284	178.537	267.024
Q61847-2	Isoform 2 of Meprin A subunit beta OS=Mus musculus GN=Mep1b	Mus_musculus_Uniprot_fasta	Mus musculus	species	39.7472	21	486.95	119.972	177.272	517.349	285.525	90.0905	102.785	177.251	79.6503	141.785	165.779	576.906	145.931	102.636	187.339	255.897
O08601-2	Isoform 2 of Microsomal triglyceride transfer protein large subunit OS=Mus musculus GN=Mttp	Mus_musculus_Uniprot_fasta	Mus musculus	species	16.9417	12	715.883	19.1464	34.2963	1305.8	121.889	955.109	312.234	820.848	52.9862	52.3172	47.8806	344.974	588.848	284.291	64.0283	87.4909
Q8BHN3-2	Isoform 2 of Neutral alpha-glucosidase AB OS=Mus musculus GN=Ganab	Mus_musculus_Uniprot_fasta	Mus musculus	species	2.79503	2	183.864	125.334	47.3674	406.695	451.184	182.072	223.689	667.245	NA	NA	NA	NA	NA	NA	NA	NA
Q61469-2	Isoform 2 of Phospholipid phosphatase 1 OS=Mus musculus GN=Plpp1	Mus_musculus_Uniprot_fasta	Mus musculus	species	10.5634	2	176.195	73.9991	197.666	368.935	203.91	270.317	188.092	271.326	NA	NA	NA	NA	NA	NA	NA	NA
Q9QWG7-2	Isoform 2 of Sulfotransferase family cytosolic 1B member 1 OS=Mus musculus GN=Sult1b1	Mus_musculus_Uniprot_fasta	Mus musculus	species	3.16456	1	249.071	66.8914	60.7252	668.238	514.5	134.188	415.721	228.423	NA	NA	NA	NA	NA	NA	NA	NA
Q60597-3	Isoform 3 of 2-oxoglutarate dehydrogenase, mitochondrial OS=Mus musculus GN=Ogdh	Mus_musculus_Uniprot_fasta	Mus musculus	species	13.9692	10	240.418	53.7704	57.1995	638.608	173.362	350.192	467.182	905.812	20.3206	38.182	38.2032	854.754	711.917	591.846	67.8784	90.025
Q3UMU9-3	Isoform 3 of Hepatoma-derived growth factor-related protein 2 OS=Mus musculus GN=Hdgfrp2	Mus_musculus_Uniprot_fasta	Mus musculus	species	2.0649	1	143.15	315.911	179.281	331.782	325.523	379.809	288.123	183.286	187.497	185.602	105.369	365.272	282.292	541.401	115.586	81.7118
Q6URW6-3	Isoform 3 of Myosin-14 OS=Mus musculus GN=Myh14	Mus_musculus_Uniprot_fasta	Mus musculus	species	4.62371	6	255.268	71.3885	156.104	787.396	223.583	217.915	219.106	318.211	109.727	159.959	137.44	473.639	118.437	94.8232	317.214	494.169
O35711-4	Isoform 4 of Liprin-beta-2 OS=Mus musculus GN=Ppfibp2	Mus_musculus_Uniprot_fasta	Mus musculus	species	3.9823	2	NA	NA	NA	NA	NA	NA	NA	NA	62.1775	301.034	136.421	271.239	55.9864	120.288	71.762	148.289
Q9D8V0-4	Isoform 4 of Minor histocompatibility antigen H13 OS=Mus musculus GN=Hm13	Mus_musculus_Uniprot_fasta	Mus musculus	species	2.53807	1	142.493	105.84	161.864	378.76	322.566	175.624	167.787	831.536	73.9495	133.591	128.51	839.01	303.985	188.189	180.534	345.452
Q99K01-4	Isoform 4 of Pyridoxal-dependent decarboxylase domain-containing protein 1 OS=Mus musculus GN=Pdxdc1	Mus_musculus_Uniprot_fasta	Mus musculus	species	3.15259	2	228.002	161.167	74.3906	614.213	455.256	124.545	343.381	826.979	31.8901	91.6988	38.384	1364.18	299.81	449.534	60.5609	64.724
Q8CAQ8-5	Isoform 5 of MICOS complex subunit Mic60 OS=Mus musculus GN=Immt	Mus_musculus_Uniprot_fasta	Mus musculus	species	5.6962	3	387.724	50.3578	34.078	1080.05	327.477	179.111	568.803	861.367	NA	NA	NA	NA	NA	NA	NA	NA
P17047-2	Isoform LAMP-2B of Lysosome-associated membrane glycoprotein 2 OS=Mus musculus GN=Lamp2	Mus_musculus_Uniprot_fasta	Mus musculus	species	11.5385	5	333.919	114.272	182.195	389.5	267.275	186.535	142.681	481.965	94.0343	756.515	81.4335	453.244	290.592	195.736	84.0257	203.364
P52480-2	Isoform M1 of Pyruvate kinase PKM OS=Mus musculus GN=Pkm	Mus_musculus_Uniprot_fasta	Mus musculus	species	25.2354	1	252.674	96.7889	91.8698	403.714	215.777	295.859	329.333	736.213	34.7636	54.1242	67.8215	560.228	543.539	643.335	90.2204	144.141
Q02257	Junction plakoglobin OS=Mus musculus GN=Jup PE=1 SV=3	Mus_musculus_Uniprot_fasta	Mus musculus	species	7.65101	2	281.831	76.5923	108.501	675.272	273.127	370.334	371.862	769.303	31.5162	36.4074	35.3263	494.168	848.619	382.446	94.0608	117.295
P15947	Kallikrein-1 OS=Mus musculus GN=Klk1 PE=1 SV=3	Mus_musculus_Uniprot_fasta	Mus musculus	species	50.9579	12	315.393	87.0945	251.86	222.108	196.961	184.519	114.951	196.95	93.3264	106.716	251.677	311.621	123.306	110.952	309.748	383.692
O88375	Keratin associated protein 13 OS=Mus musculus GN=Krtap13 PE=2 SV=1	Mus_musculus_Uniprot_fasta	Mus musculus	species	84.264	4	254.688	56.1234	75.5176	969.136	93.2146	651.128	292.201	1367.39	22.6028	59.9393	65.917	958.097	721.952	310.082	71.5743	97.3206
Q8K198	Keratin associated protein 13-1 OS=Mus musculus GN=Krtap13-1 PE=1 SV=1	Mus_musculus_Uniprot_fasta	Mus musculus	species	54.7619	5	175.509	55.3773	68.2202	727.137	114.877	1207.58	403.931	1099.69	NA	NA	NA	NA	NA	NA	NA	NA
Q9D638	Keratin-associated protein 3-2 OS=Mus musculus GN=Krtap3-2 PE=3 SV=2	Mus_musculus_Uniprot_fasta	Mus musculus	species	17.1717	1	246.525	58.1646	64.7099	1045.61	67.4377	728.138	257.592	1467.68	NA	NA	NA	NA	NA	NA	NA	NA
Q9D3I6	Keratin-associated protein 7-1 OS=Mus musculus GN=Krtap7-1 PE=3 SV=1	Mus_musculus_Uniprot_fasta	Mus musculus	species	55.1724	2	226.781	63.2355	63.2405	605.532	57.2886	608.956	257.91	1014.49	7.35555	28.3296	24.2092	897.516	628.535	393.855	14.9485	28.8346
Q8K0Y2	Keratin, type I cuticular Ha3-I OS=Mus musculus GN=Krt33a PE=1 SV=1	Mus_musculus_Uniprot_fasta	Mus musculus	species	54.703	5	287.348	61.108	66.2554	1051.44	69.5868	720.004	268.552	1388.9	19.9129	38.9571	46.2703	771.291	721.835	309.306	46.7838	56.0073
Q61897	Keratin, type I cuticular Ha3-II OS=Mus musculus GN=Krt33b PE=1 SV=2	Mus_musculus_Uniprot_fasta	Mus musculus	species	67.0792	11	298.197	57.6997	64.4578	1102.57	68.6304	761.287	278.079	1472.03	28.6308	44.4812	48.3962	743.223	711.019	304.752	46.5904	52.2382
Q9D646	Keratin, type I cuticular Ha4 OS=Mus musculus GN=Krt34 PE=2 SV=1	Mus_musculus_Uniprot_fasta	Mus musculus	species	56.3776	5	273.913	69.9579	72.2413	1004.76	69.9784	685.94	256.061	1315.47	27.7	36.3485	48.9073	754.045	707.954	313.587	48.1533	51.0419
B1AQ75	Keratin, type I cuticular Ha6 OS=Mus musculus GN=Krt36 PE=1 SV=1	Mus_musculus_Uniprot_fasta	Mus musculus	species	38.4778	12	295.687	58.6396	58.1218	1163.39	74.7037	736.545	265.746	1530.43	29.7746	65.0044	55.8518	899.288	602.268	286.186	83.3948	76.6433
P02535	Keratin, type I cytoskeletal 10 OS=Mus musculus GN=Krt10 PE=1 SV=3	Mus_musculus_Uniprot_fasta	Mus musculus	species	12.6316	4	194.748	94.5441	107.421	682.965	267.011	522.58	190.347	542.016	63.9354	73.0104	86.454	833.109	1261.78	169.618	188.306	132.929
P08730	Keratin, type I cytoskeletal 13 OS=Mus musculus GN=Krt13 PE=1 SV=2	Mus_musculus_Uniprot_fasta	Mus musculus	species	16.9336	4	216.286	78.0381	133.937	525.017	363.46	362.446	149.678	387.893	79.2427	95.3109	132.982	571.723	1297.41	139.774	159.141	239.308
Q61781	Keratin, type I cytoskeletal 14 OS=Mus musculus GN=Krt14 PE=1 SV=2	Mus_musculus_Uniprot_fasta	Mus musculus	species	26.0331	5	516.339	60.4711	65.9358	780.818	597.913	212.534	155.17	269.532	17.4742	30.7033	37.6598	1058.17	1762.2	214.559	55.3447	70.1606
Q9Z2K1	Keratin, type I cytoskeletal 16 OS=Mus musculus GN=Krt16 PE=1 SV=3	Mus_musculus_Uniprot_fasta	Mus musculus	species	13.2196	1	80.8294	19.4832	16.9357	311.061	28.916	170.789	47.9561	24.287	21.3097	18.6835	48.0068	601.791	6476.37	75.8725	56.6255	63.7156
P19001	Keratin, type I cytoskeletal 19 OS=Mus musculus GN=Krt19 PE=1 SV=1	Mus_musculus_Uniprot_fasta	Mus musculus	species	26.0546	5	435.588	64.729	111.971	949.926	598.333	236.398	150.469	347.4	57.8991	51.6041	51.489	1092.01	523.968	239.09	50.0735	93.2815
Q9D312	Keratin, type I cytoskeletal 20 OS=Mus musculus GN=Krt20 PE=1 SV=1	Mus_musculus_Uniprot_fasta	Mus musculus	species	1.62413	1	351.172	9.32388	42.4233	1391.7	614.048	140.045	180.002	295.777	NA	NA	NA	NA	NA	NA	NA	NA
A1L317	Keratin, type I cytoskeletal 24 OS=Mus musculus GN=Krt24 PE=2 SV=2	Mus_musculus_Uniprot_fasta	Mus musculus	species	3.51562	1	NA	NA	NA	NA	NA	NA	NA	NA	86.1744	190.931	372.848	182.05	209.277	251.817	360.84	293.822
Q6IMF0	Keratin, type II cuticular 87 OS=Mus musculus GN=Krt87 PE=2 SV=2	Mus_musculus_Uniprot_fasta	Mus musculus	species	67.8788	6	288.056	45.0789	55.7292	1151.59	65.1577	965.468	289.142	1548.71	22.3937	50.0233	44.8783	877.593	857.955	261.072	51.9827	56.7686
E9Q1Y9	Keratin, type II cuticular Hb3 OS=Mus musculus GN=Krt83 PE=1 SV=1	Mus_musculus_Uniprot_fasta	Mus musculus	species	60.9603	3	285.524	44.9973	64.8095	1124.61	67.1433	938.963	287.657	1496.05	21.9784	57.3932	44.0501	880.659	864.457	260.154	49.731	56.9522
Q99M73	Keratin, type II cuticular Hb4 OS=Mus musculus GN=Krt84 PE=2 SV=2	Mus_musculus_Uniprot_fasta	Mus musculus	species	57.2139	22	268.251	77.7124	70.81	1065.71	127.619	601.725	206.963	1377.42	29.4765	84.9877	57.8715	803.941	595.954	241.304	118.534	82.1919
Q9Z2T6	Keratin, type II cuticular Hb5 OS=Mus musculus GN=Krt85 PE=1 SV=2	Mus_musculus_Uniprot_fasta	Mus musculus	species	64.497	13	298.573	49.871	56.4787	1130.19	77.6278	976.422	298.24	1506.54	24.605	51.096	49.0835	856.817	848.477	262.266	64.7956	58.9988
P97861	Keratin, type II cuticular Hb6 OS=Mus musculus GN=Krt86 PE=2 SV=2	Mus_musculus_Uniprot_fasta	Mus musculus	species	72.0165	4	286.628	47.1012	57.3533	1129.24	68.3157	943.495	282.846	1504.62	21.8561	57.5505	44.2845	878.492	866.915	259.542	48.8597	57.4001
P04104	Keratin, type II cytoskeletal 1 OS=Mus musculus GN=Krt1 PE=1 SV=4	Mus_musculus_Uniprot_fasta	Mus musculus	species	10.832	5	319.57	68.7997	80.2524	1020.38	286.363	475.935	150.356	634.536	44.563	95.2742	70.6717	1044.8	1720.38	121.582	129.615	95.965
Q3TTY5	Keratin, type II cytoskeletal 2 epidermal OS=Mus musculus GN=Krt2 PE=1 SV=1	Mus_musculus_Uniprot_fasta	Mus musculus	species	16.6902	5	362.509	72.9348	78.2775	1072.81	253.214	527.637	153.242	714.102	114.087	156.713	109.425	800.507	936.188	207.58	83.9982	137.363
Q3UV17	Keratin, type II cytoskeletal 2 oral OS=Mus musculus GN=Krt76 PE=1 SV=1	Mus_musculus_Uniprot_fasta	Mus musculus	species	8.58586	1	293.236	75.0943	85.8146	920.298	302.26	530.677	183.378	681.869	39.8755	46.518	50.5609	1148.59	1041.98	208.109	96.3148	91.3544
P07744	Keratin, type II cytoskeletal 4 OS=Mus musculus GN=Krt4 PE=1 SV=2	Mus_musculus_Uniprot_fasta	Mus musculus	species	8.57143	1	311.971	64.091	93.2858	1093.45	298.562	384.262	131.736	663.086	43.4598	42.6761	49.4128	1115.07	1181.27	218.836	71.1477	61.1005
Q922U2	Keratin, type II cytoskeletal 5 OS=Mus musculus GN=Krt5 PE=1 SV=1	Mus_musculus_Uniprot_fasta	Mus musculus	species	12.7586	2	250.44	74.303	82.1911	805.933	286.997	589.783	189.533	626.771	30.2832	46.5434	56.6874	992.302	2758.23	147.935	91.7379	76.5648
P50446	Keratin, type II cytoskeletal 6A OS=Mus musculus GN=Krt6a PE=1 SV=3	Mus_musculus_Uniprot_fasta	Mus musculus	species	34.7197	1	246.068	68.3294	78.4125	734.883	249.619	493.446	175.432	537.58	36.456	49.0671	65.4973	907.11	3157.29	128.004	90.4901	86.0318
Q9Z331	Keratin, type II cytoskeletal 6B OS=Mus musculus GN=Krt6b PE=1 SV=3	Mus_musculus_Uniprot_fasta	Mus musculus	species	34.1637	1	246.068	68.3294	78.4125	734.883	249.619	493.446	175.432	537.58	38.9532	48.0281	70.5586	896.572	3348.16	119.483	92.6667	87.4577
Q8VED5	Keratin, type II cytoskeletal 79 OS=Mus musculus GN=Krt79 PE=1 SV=2	Mus_musculus_Uniprot_fasta	Mus musculus	species	4.89642	1	301.154	68.2413	86.6655	1131.71	279.097	526.404	161.679	782.132	25.5267	43.1847	43.4103	1116.6	995.682	222.911	142.937	81.2064
P11679	Keratin, type II cytoskeletal 8 OS=Mus musculus GN=Krt8 PE=1 SV=4	Mus_musculus_Uniprot_fasta	Mus musculus	species	25.5102	9	525.792	43.6811	54.4637	1449.7	474.162	169.887	115.015	370.12	25.0676	29.8452	27.936	1446.88	405.587	153.149	40.7279	37.2527
A0PK51	Krtap2-4 protein OS=Mus musculus GN=Gm11562 PE=2 SV=1	Mus_musculus_Uniprot_fasta	Mus musculus	species	5.88235	1	657.096	17.5861	28.7356	2669.5	27.6295	1407.4	690.527	3746.66	2.24776	8.93408	9.78573	130.176	1037.41	359.698	27.3239	43.9186
E9QNP0	KxDL motif-containing protein 1 OS=Mus musculus GN=Kxd1 PE=1 SV=1	Mus_musculus_Uniprot_fasta	Mus musculus	species	16.3793	4	398.069	79.6898	177.987	592.39	441.369	97.6513	102.974	197.831	94.4174	95.387	173.956	642.688	170.436	72.8821	191.702	234.433
A0A1B0GSX0	L-lactate dehydrogenase A chain OS=Mus musculus GN=Ldha PE=1 SV=1	Mus_musculus_Uniprot_fasta	Mus musculus	species	30.4709	12	257.89	61.4926	69.9654	540.917	301.633	364.557	435.702	1065.14	28.4982	38.9636	52.482	600.894	758.085	429.23	65.8983	81.7301
Q9CPU0	Lactoylglutathione lyase OS=Mus musculus GN=Glo1 PE=1 SV=3	Mus_musculus_Uniprot_fasta	Mus musculus	species	14.1304	2	406.028	80.1917	146.415	590.391	238.339	226.304	210.94	524.009	59.4743	89.7048	106.716	645.51	289.561	272.058	186.831	182.005
Q3U9G9	Lamin-B receptor OS=Mus musculus GN=Lbr PE=1 SV=2	Mus_musculus_Uniprot_fasta	Mus musculus	species	3.03514	1	138.961	98.3764	174.402	368.569	184.73	344.555	250.846	1006.14	NA	NA	NA	NA	NA	NA	NA	NA
P19137	Laminin subunit alpha-1 OS=Mus musculus GN=Lama1 PE=1 SV=1	Mus_musculus_Uniprot_fasta	Mus musculus	species	0.680934	2	166.777	241.565	210.156	325.093	158.802	985.675	185.705	548.354	NA	NA	NA	NA	NA	NA	NA	NA
E9QN70	Laminin subunit beta-1 OS=Mus musculus GN=Lamb1 PE=1 SV=1	Mus_musculus_Uniprot_fasta	Mus musculus	species	0.654308	1	263.711	234.192	70.8098	200.884	191.119	309.646	116.052	151.321	NA	NA	NA	NA	NA	NA	NA	NA
P70202	Latexin OS=Mus musculus GN=Lxn PE=1 SV=2	Mus_musculus_Uniprot_fasta	Mus musculus	species	5.40541	1	339.308	156.341	208.42	464.537	238.536	100.697	139.809	347.998	75.0748	132.384	183.121	779.434	301.504	114.675	165.224	194.001
Q9Z2I0	LETM1 and EF-hand domain-containing protein 1, mitochondrial OS=Mus musculus GN=Letm1 PE=1 SV=1	Mus_musculus_Uniprot_fasta	Mus musculus	species	0.948509	1	159.774	106.412	71.6285	387.565	386.048	154.162	296.875	377.544	81.1127	142.935	77.8647	749.503	539.399	212.823	152.247	379.573
Q91XL1	Leucine-rich HEV glycoprotein OS=Mus musculus GN=Lrg1 PE=1 SV=1	Mus_musculus_Uniprot_fasta	Mus musculus	species	4.09357	1	506.721	43.4743	59.4978	608.447	97.2763	557.321	303.127	452.363	103.886	89.9105	132.264	817.499	380.535	221.713	231.843	138.835
Q6PB66	Leucine-rich PPR motif-containing protein, mitochondrial OS=Mus musculus GN=Lrpprc PE=1 SV=2	Mus_musculus_Uniprot_fasta	Mus musculus	species	1.14943	2	306.553	72.4648	43.8155	711.276	461.276	287.19	354.951	431.911	66.5044	61.8262	926.235	120.199	65.069	63.7871	126.065	71.0776
Q922Q8	Leucine-rich repeat-containing protein 59 OS=Mus musculus GN=Lrrc59 PE=1 SV=1	Mus_musculus_Uniprot_fasta	Mus musculus	species	4.23453	1	322.293	26.1197	39.7521	648.672	97.2909	433.386	360.392	572.675	NA	NA	NA	NA	NA	NA	NA	NA
Q9D154	Leukocyte elastase inhibitor A OS=Mus musculus GN=Serpinb1a PE=1 SV=1	Mus_musculus_Uniprot_fasta	Mus musculus	species	51.4512	17	264.708	100.638	160.621	465.418	340.538	205.386	163.633	467.326	89.7015	119.861	140.912	411.814	280.856	213.44	240.684	328.217
Q9QXD8	LIM domain-containing protein 1 OS=Mus musculus GN=Limd1 PE=1 SV=2	Mus_musculus_Uniprot_fasta	Mus musculus	species	2.84431	1	20.6625	13.4715	301.658	5.1592	27.7344	1748.24	750.136	1873.76	NA	NA	NA	NA	NA	NA	NA	NA
P43137	Lithostathine-1 OS=Mus musculus GN=Reg1 PE=1 SV=1	Mus_musculus_Uniprot_fasta	Mus musculus	species	48.4848	7	930.507	12.1104	22.2755	571.209	40.9345	325.942	413.804	955.587	15.8568	35.3982	28.8962	1106.09	83.3967	518.515	28.5351	35.2785
A0A0R4J083	Long-chain-specific acyl-CoA dehydrogenase, mitochondrial OS=Mus musculus GN=Acadl PE=1 SV=1	Mus_musculus_Uniprot_fasta	Mus musculus	species	18.6047	7	423.179	61.419	38.0989	633.141	218.44	239.354	448.804	583.727	27.0203	37.4663	38.5853	727.456	380.857	357.022	58.4241	97.9428
Q9D7S0	Ly6/PLAUR domain-containing protein 8 OS=Mus musculus GN=Lypd8 PE=1 SV=1	Mus_musculus_Uniprot_fasta	Mus musculus	species	3.52941	1	287.725	79.8045	213.168	404.7	158.98	654.454	271.86	527.876	NA	NA	NA	NA	NA	NA	NA	NA
Q91V01	Lysophospholipid acyltransferase 5 OS=Mus musculus GN=Lpcat3 PE=1 SV=1	Mus_musculus_Uniprot_fasta	Mus musculus	species	2.6694	1	197.484	85.9054	87.0004	560.246	377.667	145.178	334.754	901.692	113.676	148.021	167.226	810.118	495.532	304.551	97.407	90.7387
O09159	Lysosomal alpha-mannosidase OS=Mus musculus GN=Man2b1 PE=1 SV=4	Mus_musculus_Uniprot_fasta	Mus musculus	species	20.7305	14	254.406	80.6779	118.36	700.667	150.168	341.075	291.053	538.157	60.969	74.4668	66.4886	697.566	633.111	422.778	99.7883	225.183
P11438	Lysosome-associated membrane glycoprotein 1 OS=Mus musculus GN=Lamp1 PE=1 SV=2	Mus_musculus_Uniprot_fasta	Mus musculus	species	8.37438	3	194.491	100.277	138.627	380.385	300.44	233.12	268.172	637.69	85.1063	146.046	167.223	460.591	363.548	210.814	180.312	386.694
P17897	Lysozyme C-1 OS=Mus musculus GN=Lyz1 PE=1 SV=1	Mus_musculus_Uniprot_fasta	Mus musculus	species	39.8649	4	196.83	117.152	167.311	228.393	516.995	177.882	153.014	340.323	79.5028	240.228	107.38	163.444	195.329	74.7167	271.319	242.432
A2CEL1	Major urinary protein 1 OS=Mus musculus GN=Mup1 PE=3 SV=1	Mus_musculus_Uniprot_fasta	Mus musculus	species	67.2222	1	27.4348	38.2341	121.788	26.6196	133.158	10.9147	14.6787	26.7845	112.725	112.264	410.372	50.6101	113.806	35.3747	596.877	815.695
Q5FW60	Major urinary protein 20 OS=Mus musculus GN=Mup20 PE=1 SV=1	Mus_musculus_Uniprot_fasta	Mus musculus	species	19.8895	1	NA	NA	NA	NA	NA	NA	NA	NA	94.2774	128.433	372.409	60.1261	110.984	36.6623	595.41	869.749
P04939	Major urinary protein 3 OS=Mus musculus GN=Mup3 PE=1 SV=1	Mus_musculus_Uniprot_fasta	Mus musculus	species	29.3478	3	32.2738	48.135	113.33	43.0647	382.51	27.9419	24.7467	31.0001	126.358	120.682	274.67	21.1617	144.388	30.1824	526.808	1138.51
A2BIN1	Major urinary protein 8 OS=Mus musculus GN=Mup10 PE=2 SV=1	Mus_musculus_Uniprot_fasta	Mus musculus	species	76.1111	3	26.5596	40.3632	123.885	15.9549	131.239	7.82223	14.25	24.885	114.516	114.846	425.09	42.4957	115.261	36.5328	599.507	803.755
P14152	Malate dehydrogenase, cytoplasmic OS=Mus musculus GN=Mdh1 PE=1 SV=3	Mus_musculus_Uniprot_fasta	Mus musculus	species	22.7545	7	319.917	48.4087	74.3266	449.876	228.914	647.991	267.003	781.839	37.774	48.2973	103.085	992.235	613.471	583.074	93.794	102.175
P08249	Malate dehydrogenase, mitochondrial OS=Mus musculus GN=Mdh2 PE=1 SV=3	Mus_musculus_Uniprot_fasta	Mus musculus	species	50	14	281.595	103.783	66.7917	648.497	157.492	365.201	369.212	678.309	48.9837	72.6631	73.8573	804.707	683.737	405.024	77.1381	120.968
B5THE2	Maltase-glucoamylase OS=Mus musculus GN=Mgam PE=1 SV=1	Mus_musculus_Uniprot_fasta	Mus musculus	species	40.0657	40	370.202	61.6345	118.903	545.143	154.038	426.731	368.698	381.46	49.7723	72.783	108.885	514.445	384.536	443.504	154.547	178.514
A2AJX4	MAM and LDL-receptor class A domain-containing protein 1 OS=Mus musculus GN=Malrd1 PE=1 SV=2	Mus_musculus_Uniprot_fasta	Mus musculus	species	4.71032	7	445.226	50.5215	90.567	987.362	87.0551	660.436	297.138	649.577	41.959	68.9231	73.0385	739.176	454.632	327.038	126.4	229.188
Q91ZC1	Mas-related G-protein coupled receptor member B3 OS=Mus musculus GN=Mrgprb3 PE=2 SV=1	Mus_musculus_Uniprot_fasta	Mus musculus	species	4.80769	1	NA	NA	NA	NA	NA	NA	NA	NA	135.934	224.891	44.1275	450.443	816.218	61.6137	73.8427	88.5064
P21812	Mast cell protease 4 OS=Mus musculus GN=Mcpt4 PE=1 SV=1	Mus_musculus_Uniprot_fasta	Mus musculus	species	10.9756	2	366.183	47.8318	111.171	601.849	79.2969	925.847	318.068	292.434	NA	NA	NA	NA	NA	NA	NA	NA
Q3UN27	Matrilysin OS=Mus musculus GN=Mmp7 PE=1 SV=1	Mus_musculus_Uniprot_fasta	Mus musculus	species	7.49064	3	431.234	114.206	120.955	358.102	252.483	387.677	283.522	518.716	NA	NA	NA	NA	NA	NA	NA	NA
G5E902	MCG10343, isoform CRA_b OS=Mus musculus GN=Slc25a3 PE=1 SV=1	Mus_musculus_Uniprot_fasta	Mus musculus	species	33.5196	12	191.082	97.8377	149.465	462.427	257.497	222.732	353.965	588.797	93.4924	124.725	165.318	498.366	477.617	243.434	194.504	252.813
A0A0R4J0I1	MCG1051009 OS=Mus musculus GN=Serpina3k PE=1 SV=1	Mus_musculus_Uniprot_fasta	Mus musculus	species	37.799	11	205.91	74.9925	100.973	442.935	151.343	474.031	360.092	1328.13	87.9462	112.841	102.38	226.921	501.692	337.28	132.903	196.203
A0A0A6YXA5	MCG114298 (Fragment) OS=Mus musculus GN=Ighv1-15 PE=4 SV=1	Mus_musculus_Uniprot_fasta	Mus musculus	species	54.7009	3	146.768	280.519	51.2734	657.606	457.237	469.297	53.1597	211.07	46.9527	193.707	74.0683	340.503	168.723	434.854	163.25	187.665
A0A075B5V0	MCG114299 (Fragment) OS=Mus musculus GN=Ighv1-26 PE=4 SV=1	Mus_musculus_Uniprot_fasta	Mus musculus	species	56.4103	1	277.693	95.4761	334.588	273.683	319.836	189.766	151.507	214.74	55.8069	162.337	146.146	409.843	250.804	207.669	185.296	281.139
A9JTY7	MCG119409 OS=Mus musculus GN=Sprr2b PE=2 SV=1	Mus_musculus_Uniprot_fasta	Mus musculus	species	9.18367	1	364.009	15.6376	18.3706	1611.65	38.6018	728.739	464.332	1142.79	NA	NA	NA	NA	NA	NA	NA	NA
Q9Z1R9	MCG124046 OS=Mus musculus GN=Prss1 PE=1 SV=1	Mus_musculus_Uniprot_fasta	Mus musculus	species	32.5203	1	62.1513	135.333	289.049	64.2057	49.0678	116.401	75.7896	139.255	89.8504	218.402	331.716	70.8463	217.439	62.5446	491.063	463.083
Q9D6T8	MCG128973 OS=Mus musculus GN=2310057N15Rik PE=2 SV=1	Mus_musculus_Uniprot_fasta	Mus musculus	species	87	3	253.542	60.829	81.6264	1069.24	92.2798	733.158	272.837	1557.35	26.5543	58.6888	59.3446	871.138	675.215	264.527	70.6328	69.3098
G3X9V8	MCG129038 OS=Mus musculus GN=Serpinb3a PE=1 SV=1	Mus_musculus_Uniprot_fasta	Mus musculus	species	38.2429	10	635.979	38.5986	80.511	738.616	77.2406	705.246	371.259	698.658	33.9213	50.4082	68.4918	472.759	472.054	277.676	79.025	115.689
Q792Y9	MCG140783 OS=Mus musculus GN=Gm5771 PE=1 SV=1	Mus_musculus_Uniprot_fasta	Mus musculus	species	40	1	45.3941	137.63	295.091	20.4719	41.6269	97.5407	68.6609	97.7317	92.7157	229.319	350.669	41.0794	129.458	47.5415	511.752	487.026
Q792Z1	MCG140784 OS=Mus musculus GN=Try10 PE=1 SV=1	Mus_musculus_Uniprot_fasta	Mus musculus	species	47.9675	4	44.7976	164.135	306.13	39.9943	58.8904	136.284	82.665	132.012	87.1843	213.17	246.423	78.4058	160.012	73.3271	508.382	533.649
G5E8B4	MCG147827 OS=Mus musculus GN=Scgb2b2 PE=1 SV=1	Mus_musculus_Uniprot_fasta	Mus musculus	species	25.4386	2	517.213	36.7126	129.622	418.447	153.705	462.593	331.35	534.343	NA	NA	NA	NA	NA	NA	NA	NA
Q9QUK9	MCG15083 OS=Mus musculus GN=Try5 PE=1 SV=1	Mus_musculus_Uniprot_fasta	Mus musculus	species	56.0976	7	47.568	148.251	280.723	33.9741	50.1912	104.64	76.6216	109.034	75.9211	226.009	335.156	72.072	179.649	71.4128	550.589	465.423
G3X8W6	MCG1588, isoform CRA_c OS=Mus musculus GN=Rgs11 PE=4 SV=1	Mus_musculus_Uniprot_fasta	Mus musculus	species	2.7897	1	NA	NA	NA	NA	NA	NA	NA	NA	263.08	164.886	173.022	175.53	444.683	379.399	89.826	203.627
A0A0A6YW33	MCG18090 OS=Mus musculus GN=Gm6525 PE=4 SV=1	Mus_musculus_Uniprot_fasta	Mus musculus	species	7.54717	1	211.515	53.277	204.306	877.992	159.99	349.821	215.697	523.991	108.414	90.5052	125.681	965.409	422.544	136.465	97.845	210.917
Q8C6B0	MCG20149, isoform CRA_a OS=Mus musculus GN=Mettl7a1 PE=1 SV=1	Mus_musculus_Uniprot_fasta	Mus musculus	species	19.6721	3	130.151	93.7883	70.2783	506.956	342.301	245.926	459.174	855.185	62.0722	94.4892	94.2224	548.703	796.953	310.045	154.796	208.803
Q3UWK8	MCG20280 OS=Mus musculus GN=Serpinb6d PE=2 SV=1	Mus_musculus_Uniprot_fasta	Mus musculus	species	36.8	12	802.841	17.3174	108.859	805.129	104.278	488.015	279.159	576.937	40.3326	54.8859	49.1961	692.843	247.439	249.258	122.052	185.416
Q9D1Q5	MCG21235 OS=Mus musculus GN=Serpinb3b PE=2 SV=1	Mus_musculus_Uniprot_fasta	Mus musculus	species	22.739	4	539.937	90.1044	70.6401	686.577	78.4468	698.743	358.385	684	40.39	39.2048	49.8804	442.239	448.424	313.635	62.9132	96.2418
Q9D809	MCG22941 OS=Mus musculus GN=2200002D01Rik PE=1 SV=1	Mus_musculus_Uniprot_fasta	Mus musculus	species	12.2807	1	NA	NA	NA	NA	NA	NA	NA	NA	39.4514	81.5999	41.9286	1407.44	440.077	146.906	111.636	73.3354
G5E814	MCG5603 OS=Mus musculus GN=Ndufa11 PE=1 SV=1	Mus_musculus_Uniprot_fasta	Mus musculus	species	34.965	3	163.543	67.575	92.0329	528.293	264.561	199.807	444.031	908.178	36.708	86.9168	64.7493	815.087	1011.07	326.852	102.091	140.752
P45952	Medium-chain specific acyl-CoA dehydrogenase, mitochondrial OS=Mus musculus GN=Acadm PE=1 SV=1	Mus_musculus_Uniprot_fasta	Mus musculus	species	29.4537	11	425.814	70.6397	82.2204	913.37	132.195	432.656	360.391	798.794	46.1361	54.9649	73.4141	777.438	457.97	298.505	123.946	149.019
A0A0R4J043	Metalloendopeptidase OS=Mus musculus GN=Mep1a PE=1 SV=1	Mus_musculus_Uniprot_fasta	Mus musculus	species	18.2895	11	233.851	123.584	178.026	293.572	237.969	114.135	126.006	207.396	73.3324	129.244	208.107	403.365	249.673	158.077	258.63	384.181
O88441	Metaxin-2 OS=Mus musculus GN=Mtx2 PE=1 SV=1	Mus_musculus_Uniprot_fasta	Mus musculus	species	13.6882	3	187.827	98.3088	108.767	335.816	251.521	132.916	277.08	537.111	52.2865	55.0778	34.4411	325.113	768.557	587.176	92.4477	209.638
Q9DD20	Methyltransferase-like protein 7B OS=Mus musculus GN=Mettl7b PE=1 SV=2	Mus_musculus_Uniprot_fasta	Mus musculus	species	15.5738	2	206.331	42.5609	137.605	510.201	218.597	184.663	298.934	1394.85	NA	NA	NA	NA	NA	NA	NA	NA
Q9CPU4	Microsomal glutathione S-transferase 3 OS=Mus musculus GN=Mgst3 PE=1 SV=1	Mus_musculus_Uniprot_fasta	Mus musculus	species	25.4902	4	146.023	71.196	62.8737	484.867	272.294	259.727	416.204	886.367	66.8395	75.8618	70.8626	757.111	897.791	346.358	114.952	153.256
Q8K009	Mitochondrial 10-formyltetrahydrofolate dehydrogenase OS=Mus musculus GN=Aldh1l2 PE=1 SV=2	Mus_musculus_Uniprot_fasta	Mus musculus	species	4.00867	1	NA	NA	NA	NA	NA	NA	NA	NA	27.4085	43.7767	44.9495	1275.97	520.741	380.993	70.3478	147.739
Q9CR62	Mitochondrial 2-oxoglutarate/malate carrier protein OS=Mus musculus GN=Slc25a11 PE=1 SV=3	Mus_musculus_Uniprot_fasta	Mus musculus	species	26.7516	6	204.621	74.016	157.282	440.976	422.593	138.464	347.665	517.439	85.9195	96.3512	144.452	447.168	525.108	278.87	217.14	275.95
Q922Q1	Mitochondrial amidoxime reducing component 2 OS=Mus musculus GN=Marc2 PE=1 SV=1	Mus_musculus_Uniprot_fasta	Mus musculus	species	4.73373	2	349.915	36.0811	13.0471	1034.01	232.316	154.518	408.932	796.856	21.1807	17.5977	20.5553	1478.43	901.944	415.988	26.7764	28.3253
Q9Z2Z6	Mitochondrial carnitine/acylcarnitine carrier protein OS=Mus musculus GN=Slc25a20 PE=1 SV=1	Mus_musculus_Uniprot_fasta	Mus musculus	species	37.5415	8	186.305	94.1036	142.818	416.504	318.313	162.805	329.136	585.271	74.3619	86.8016	140.668	520.998	393.36	353.733	118.992	216.109
Q9D050	Mitochondrial carrier homolog 2 OS=Mus musculus GN=Mtch2 PE=1 SV=1	Mus_musculus_Uniprot_fasta	Mus musculus	species	21.1538	4	180.511	69.4503	76.4265	345.225	397.376	218.318	313.17	824.79	39.9783	59.7005	65.7115	541.048	760.369	356.142	191.555	186.854
Q9QZD8	Mitochondrial dicarboxylate carrier OS=Mus musculus GN=Slc25a10 PE=1 SV=2	Mus_musculus_Uniprot_fasta	Mus musculus	species	27.1777	6	343.083	85.3717	98.8839	568.933	386.596	253.404	267.903	461.761	42.0167	70.389	119.642	926.461	334.955	468.037	121.21	160.183
D3Z1Z0	Mitochondrial import inner membrane translocase subunit Tim17-A (Fragment) OS=Mus musculus GN=Timm17a PE=1 SV=1	Mus_musculus_Uniprot_fasta	Mus musculus	species	13.4021	1	585.855	99.0438	84.6475	292.192	112.19	254.866	112.473	211.37	NA	NA	NA	NA	NA	NA	NA	NA
Q9QYA2	Mitochondrial import receptor subunit TOM40 homolog OS=Mus musculus GN=Tomm40 PE=1 SV=3	Mus_musculus_Uniprot_fasta	Mus musculus	species	6.6482	2	156.403	104.324	128.587	299.031	292.976	202.469	307.192	582.525	81.2281	129.159	116.991	427.608	668.614	240.292	157.517	296.461
Q9D023	Mitochondrial pyruvate carrier 2 OS=Mus musculus GN=Mpc2 PE=1 SV=1	Mus_musculus_Uniprot_fasta	Mus musculus	species	22.8346	3	104.298	85.84	257.066	255.151	253.576	140.014	204.578	478.118	61.3956	86.0536	79.8061	954.898	556.216	288.89	124.333	169.181
P53986	Monocarboxylate transporter 1 OS=Mus musculus GN=Slc16a1 PE=1 SV=1	Mus_musculus_Uniprot_fasta	Mus musculus	species	1.82556	1	173.513	78.9154	93.0157	480.63	223.636	259.575	474.347	773.965	34.7351	73.4726	79.1964	887.031	1083.19	341.03	100.576	110.978
Q8C5W4	MORC family CW-type zinc finger protein 2B OS=Mus musculus GN=Morc2b PE=2 SV=2	Mus_musculus_Uniprot_fasta	Mus musculus	species	1.36986	1	NA	NA	NA	NA	NA	NA	NA	NA	94.8479	143.867	182.687	33.713	78.9173	21.7412	823.238	461.798
P19467	Mucin-13 OS=Mus musculus GN=Muc13 PE=2 SV=1	Mus_musculus_Uniprot_fasta	Mus musculus	species	28.6213	14	283.958	146.807	207.62	351.196	368.388	81.7043	106.011	201.034	107.23	183.913	216.356	249.103	117.558	76.3745	181.48	367.905
Q6PZE0	Mucin-19 OS=Mus musculus GN=Muc19 PE=2 SV=2	Mus_musculus_Uniprot_fasta	Mus musculus	species	0.199362	1	NA	NA	NA	NA	NA	NA	NA	NA	90.2618	159.541	231.676	366.551	425.14	250.412	268.488	317.044
Q80Z19	Mucin-2 (Fragments) OS=Mus musculus GN=Muc2 PE=1 SV=2	Mus_musculus_Uniprot_fasta	Mus musculus	species	30.1493	66	327.698	87.4793	195.874	552.238	253.591	318.733	173.094	404.645	75.816	105.663	133.42	556.105	407.037	220.805	171.148	233.462
E9Q7Q0	Mucin-4 OS=Mus musculus GN=Muc4 PE=1 SV=1	Mus_musculus_Uniprot_fasta	Mus musculus	species	0.403458	1	332.698	93.6169	306.901	174.659	195.644	451.41	164.304	175.635	NA	NA	NA	NA	NA	NA	NA	NA
A0A087WR59	Mucin-6 OS=Mus musculus GN=Muc6 PE=1 SV=1	Mus_musculus_Uniprot_fasta	Mus musculus	species	2.0562	5	370.026	66.939	158.833	439.055	132.373	516.754	237.926	499.904	126.305	100.961	162.647	405.185	227.23	262.61	133.85	239.177
P21447	Multidrug resistance protein 1A OS=Mus musculus GN=Abcb1a PE=1 SV=3	Mus_musculus_Uniprot_fasta	Mus musculus	species	20.2978	23	195.922	112.097	259.214	144.125	300.598	167.296	202.599	306.981	122.691	117.847	179.986	175.81	284.309	132.006	274.833	395.335
P28665	Murinoglobulin-1 OS=Mus musculus GN=Mug1 PE=1 SV=3	Mus_musculus_Uniprot_fasta	Mus musculus	species	9.95935	10	380.4	75.6644	89.0351	511.11	153.035	382.967	390.593	940.978	41.8421	116.646	78.6391	480.185	283.019	562.185	98.2763	191.164
P04370	Myelin basic protein OS=Mus musculus GN=Mbp PE=1 SV=2	Mus_musculus_Uniprot_fasta	Mus musculus	species	8.8	2	386.263	217.691	246.07	1152.79	377.707	798.563	109.891	135.896	152.569	195.505	208.268	934.441	1023.5	406.026	119.604	77.4377
P60202	Myelin proteolipid protein OS=Mus musculus GN=Plp1 PE=1 SV=2	Mus_musculus_Uniprot_fasta	Mus musculus	species	11.5523	3	174.462	101.119	225.807	496.19	240.56	391.837	56.4026	26.0255	141.297	183.915	262.406	628.088	770.787	192.013	253.166	229.585
P13541	Myosin-3 OS=Mus musculus GN=Myh3 PE=2 SV=2	Mus_musculus_Uniprot_fasta	Mus musculus	species	4.12371	1	31.3977	160.338	393.861	30.1437	292.713	26.1071	30.3056	83.2255	134.596	217.257	198.391	47.7126	70.6144	30.7087	348.632	571.05
Q5SX39	Myosin-4 OS=Mus musculus GN=Myh4 PE=2 SV=1	Mus_musculus_Uniprot_fasta	Mus musculus	species	4.28056	1	45.2949	156.735	392.921	33.2272	277.88	20.9618	30.3833	85.4995	140.646	205.498	194.739	45.8768	73.8977	31.2332	356.695	552.117
Q02566	Myosin-6 OS=Mus musculus GN=Myh6 PE=1 SV=2	Mus_musculus_Uniprot_fasta	Mus musculus	species	3.71517	1	25.6521	150.053	387.094	27.9715	260.287	18.3649	26.7386	81.0751	132.613	204.434	192.533	73.0226	80.8707	38.4633	342.655	567.398
Q91Z83	Myosin-7 OS=Mus musculus GN=Myh7 PE=2 SV=1	Mus_musculus_Uniprot_fasta	Mus musculus	species	3.77261	1	27.6842	154.295	381.087	32.6949	269.381	24.5255	35.4421	79.7991	134.925	207.36	194.064	60.4779	76.1738	34.18	352.734	574.699
P13542	Myosin-8 OS=Mus musculus GN=Myh8 PE=2 SV=2	Mus_musculus_Uniprot_fasta	Mus musculus	species	4.43986	1	25.6907	162.757	400.251	27.1815	294.964	20.3295	26.6772	73.4087	133.749	215.985	198.445	45.3159	68.7334	29.7236	350.009	573.757
Q8VDD5	Myosin-9 OS=Mus musculus GN=Myh9 PE=1 SV=4	Mus_musculus_Uniprot_fasta	Mus musculus	species	10.7143	15	317.658	68.7371	142.503	925.435	253.575	226.145	213.691	368.073	99.8871	130.827	110.748	529.17	155.241	129.466	224.348	337.317
Q5XKE0	Myosin-binding protein C, fast-type OS=Mus musculus GN=Mybpc2 PE=1 SV=1	Mus_musculus_Uniprot_fasta	Mus musculus	species	0.616197	1	NA	NA	NA	NA	NA	NA	NA	NA	126.996	256.845	212.62	34.2468	41.5257	54.2937	441.744	602.279
Q7M758	N-acetylated-alpha-linked acidic dipeptidase-like protein OS=Mus musculus GN=Naaladl1 PE=2 SV=1	Mus_musculus_Uniprot_fasta	Mus musculus	species	42.953	23	323.615	62.7363	132.96	445.696	201.522	267.117	293.642	321.827	69.2338	85.5157	178.577	355.536	292.228	295.796	245.321	303.077
Q571E4	N-acetylgalactosamine-6-sulfatase OS=Mus musculus GN=Galns PE=1 SV=2	Mus_musculus_Uniprot_fasta	Mus musculus	species	10.9615	5	670.674	23.0641	36.3324	772.986	96.2713	410.292	308.366	424.658	41.4367	709.402	20.719	323.034	444.806	309.846	46.7649	95.7904
Q80VA0	N-acetylgalactosaminyltransferase 7 OS=Mus musculus GN=Galnt7 PE=1 SV=2	Mus_musculus_Uniprot_fasta	Mus musculus	species	3.04414	1	253.629	75.3988	107.626	710.199	314.443	195.621	357.79	2118.75	NA	NA	NA	NA	NA	NA	NA	NA
Q8BFR4	N-acetylglucosamine-6-sulfatase OS=Mus musculus GN=Gns PE=1 SV=1	Mus_musculus_Uniprot_fasta	Mus musculus	species	3.86029	2	NA	NA	NA	NA	NA	NA	NA	NA	56.8048	208.849	150.362	555.146	151.105	83.8546	110.606	265.622
Q8C165	N-fatty-acyl-amino acid synthase/hydrolase PM20D1 OS=Mus musculus GN=Pm20d1 PE=1 SV=1	Mus_musculus_Uniprot_fasta	Mus musculus	species	2.58449	1	212.863	81.4699	81.5442	500.231	192.933	523.394	393.886	1022.34	NA	NA	NA	NA	NA	NA	NA	NA
Q64191	N(4)-(beta-N-acetylglucosaminyl)-L-asparaginase OS=Mus musculus GN=Aga PE=1 SV=1	Mus_musculus_Uniprot_fasta	Mus musculus	species	13.0058	2	NA	NA	NA	NA	NA	NA	NA	NA	63.2557	80.2899	96.8608	326.401	827.461	531.91	114.509	232.186
P70441	Na(+)/H(+) exchange regulatory cofactor NHE-RF1 OS=Mus musculus GN=Slc9a3r1 PE=1 SV=3	Mus_musculus_Uniprot_fasta	Mus musculus	species	3.09859	1	68.3831	99.3476	184.239	113.969	341.114	133.659	63.854	105.991	NA	NA	NA	NA	NA	NA	NA	NA
Q99KE1	NAD-dependent malic enzyme, mitochondrial OS=Mus musculus GN=Me2 PE=1 SV=1	Mus_musculus_Uniprot_fasta	Mus musculus	species	6.45161	2	195.439	49.6423	51.038	543.661	172.303	363.587	591.199	1046.23	NA	NA	NA	NA	NA	NA	NA	NA
Q61941	NAD(P) transhydrogenase, mitochondrial OS=Mus musculus GN=Nnt PE=1 SV=2	Mus_musculus_Uniprot_fasta	Mus musculus	species	1.01289	1	NA	NA	NA	NA	NA	NA	NA	NA	140.324	166.342	290.177	98.2137	77.1728	62.2332	502.146	448.812
A0A0R4J275	NADH dehydrogenase [ubiquinone] 1 alpha subcomplex subunit 12 OS=Mus musculus GN=Ndufa12 PE=1 SV=1	Mus_musculus_Uniprot_fasta	Mus musculus	species	7.38255	1	245.433	78.2233	69.3244	819.858	179.038	273.933	471.77	1063.03	NA	NA	NA	NA	NA	NA	NA	NA
Q9ERS2	NADH dehydrogenase [ubiquinone] 1 alpha subcomplex subunit 13 OS=Mus musculus GN=Ndufa13 PE=1 SV=3	Mus_musculus_Uniprot_fasta	Mus musculus	species	13.8889	2	145.347	62.6007	117.734	473.524	248.348	243.922	337.345	1140.59	47.2807	70.2058	106.946	875.538	802.428	308.513	70.7411	128.513
Q9CQ75	NADH dehydrogenase [ubiquinone] 1 alpha subcomplex subunit 2 OS=Mus musculus GN=Ndufa2 PE=1 SV=3	Mus_musculus_Uniprot_fasta	Mus musculus	species	23.2323	2	126.634	106.731	50.707	348.906	188.846	218.074	398.966	838.903	49.2607	46.662	92.8018	411.373	833.229	370.755	114.782	124.288
Q9CPP6	NADH dehydrogenase [ubiquinone] 1 alpha subcomplex subunit 5 OS=Mus musculus GN=Ndufa5 PE=1 SV=3	Mus_musculus_Uniprot_fasta	Mus musculus	species	37.931	3	192.756	96.5418	34.8069	617.648	252.927	223.675	651.309	1018.6	NA	NA	NA	NA	NA	NA	NA	NA
Q9CQZ5	NADH dehydrogenase [ubiquinone] 1 alpha subcomplex subunit 6 OS=Mus musculus GN=Ndufa6 PE=1 SV=1	Mus_musculus_Uniprot_fasta	Mus musculus	species	31.2977	3	181.81	54.6072	54.2906	541.518	139.427	287.457	554.255	1360.54	17.73	45.3368	36.2062	934.467	1103.63	523.582	23.5291	58.5064
Q9Z1P6	NADH dehydrogenase [ubiquinone] 1 alpha subcomplex subunit 7 OS=Mus musculus GN=Ndufa7 PE=1 SV=3	Mus_musculus_Uniprot_fasta	Mus musculus	species	12.3894	1	298.354	61.1145	74.305	967.727	134.392	338.609	438.122	1571.61	NA	NA	NA	NA	NA	NA	NA	NA
Q9DCJ5	NADH dehydrogenase [ubiquinone] 1 alpha subcomplex subunit 8 OS=Mus musculus GN=Ndufa8 PE=1 SV=3	Mus_musculus_Uniprot_fasta	Mus musculus	species	13.3721	2	157.868	174.237	107.72	161.17	105.943	114.968	122.68	147.129	302.931	113.857	139.361	402.785	557.62	381.123	179.993	143.595
Q9DC69	NADH dehydrogenase [ubiquinone] 1 alpha subcomplex subunit 9, mitochondrial OS=Mus musculus GN=Ndufa9 PE=1 SV=2	Mus_musculus_Uniprot_fasta	Mus musculus	species	15.1194	4	176.972	88.8959	58.0319	412.088	195.695	290.227	430.666	1102.77	65.2366	116.797	76.4902	549.744	786.387	356.541	49.8055	146.337
Q9DCS9	NADH dehydrogenase [ubiquinone] 1 beta subcomplex subunit 10 OS=Mus musculus GN=Ndufb10 PE=1 SV=3	Mus_musculus_Uniprot_fasta	Mus musculus	species	17.0455	3	128.366	121.062	81.1048	375.749	155.68	249.886	311.712	693.873	56.1622	137.703	56.2002	902.361	669.177	373.987	105.121	89.8624
Q9CQH3	NADH dehydrogenase [ubiquinone] 1 beta subcomplex subunit 5, mitochondrial OS=Mus musculus GN=Ndufb5 PE=1 SV=1	Mus_musculus_Uniprot_fasta	Mus musculus	species	15.873	3	236.632	63.7173	130.58	225.09	141.007	104.32	187.159	488.391	156.738	300.868	226.453	229.087	268.838	272.012	118.539	191.926
Q9CR61	NADH dehydrogenase [ubiquinone] 1 beta subcomplex subunit 7 OS=Mus musculus GN=Ndufb7 PE=1 SV=3	Mus_musculus_Uniprot_fasta	Mus musculus	species	7.29927	1	213.442	61.6838	68.7236	596.324	230.411	326.332	455.234	1289.88	24.8591	57.1315	52.3849	880.431	929.238	395.13	65.8161	115.877
Q9CQJ8	NADH dehydrogenase [ubiquinone] 1 beta subcomplex subunit 9 OS=Mus musculus GN=Ndufb9 PE=1 SV=3	Mus_musculus_Uniprot_fasta	Mus musculus	species	15.6425	1	NA	NA	NA	NA	NA	NA	NA	NA	18.5184	42.5223	54.2804	558.717	718.731	460.636	56.7471	115.342
Q9CQ54	NADH dehydrogenase [ubiquinone] 1 subunit C2 OS=Mus musculus GN=Ndufc2 PE=1 SV=1	Mus_musculus_Uniprot_fasta	Mus musculus	species	19.1667	3	192.43	111.886	55.1048	528.339	184.031	264.95	523.658	1553.31	27.3105	33.3527	50.7424	827.641	1279.83	188.847	73.73	93.7841
Q91YT0	NADH dehydrogenase [ubiquinone] flavoprotein 1, mitochondrial OS=Mus musculus GN=Ndufv1 PE=1 SV=1	Mus_musculus_Uniprot_fasta	Mus musculus	species	16.5948	6	139.724	93.3899	109.892	433.402	129.35	224.216	342.847	569.055	88.507	47.7269	156.753	558.923	853.415	472.088	65.5321	116.327
Q9D6J6	NADH dehydrogenase [ubiquinone] flavoprotein 2, mitochondrial OS=Mus musculus GN=Ndufv2 PE=1 SV=2	Mus_musculus_Uniprot_fasta	Mus musculus	species	25.4032	4	178.19	76.4887	58.0205	537.914	116.814	275.081	590.99	1289.62	124.008	89.6332	34.8059	624.898	631.118	405.578	338.621	95.9677
Q91WD5	NADH dehydrogenase [ubiquinone] iron-sulfur protein 2, mitochondrial OS=Mus musculus GN=Ndufs2 PE=1 SV=1	Mus_musculus_Uniprot_fasta	Mus musculus	species	17.4946	5	180.08	59.6957	32.8784	603.168	179.985	287.204	619.109	1274.48	58.6992	45.706	46.5226	663.67	976.631	470.911	48.3727	78.111
Q9DCT2	NADH dehydrogenase [ubiquinone] iron-sulfur protein 3, mitochondrial OS=Mus musculus GN=Ndufs3 PE=1 SV=2	Mus_musculus_Uniprot_fasta	Mus musculus	species	19.7719	4	213.462	65.1334	39.4545	639.446	197.955	263.671	544.838	1070.28	104.524	134.76	75.199	520.033	667.966	346.904	136.57	94.2119
E9QPX3	NADH dehydrogenase [ubiquinone] iron-sulfur protein 4, mitochondrial OS=Mus musculus GN=Ndufs4 PE=1 SV=1	Mus_musculus_Uniprot_fasta	Mus musculus	species	14.2857	2	219.11	62.6024	30.0122	799.649	152.647	258.252	632.277	1484.72	40.4186	47.5929	132.836	1143.05	675.322	242.252	58.0988	91.3077
Q99LY9	NADH dehydrogenase [ubiquinone] iron-sulfur protein 5 OS=Mus musculus GN=Ndufs5 PE=1 SV=3	Mus_musculus_Uniprot_fasta	Mus musculus	species	23.5849	2	NA	NA	NA	NA	NA	NA	NA	NA	47.1554	31.2998	40.1612	1413.97	1146.83	173.734	96.6437	81.054
Q9DC70	NADH dehydrogenase [ubiquinone] iron-sulfur protein 7, mitochondrial OS=Mus musculus GN=Ndufs7 PE=1 SV=1	Mus_musculus_Uniprot_fasta	Mus musculus	species	4.01786	1	224.334	95.1626	42.2961	476.947	145.38	174.743	455.352	1097.36	17.8047	35.1241	30.6272	1167.72	1087.87	486.212	30.8972	41.7266
F2Z456	NADH-cytochrome b5 reductase OS=Mus musculus GN=Cyb5r3 PE=1 SV=1	Mus_musculus_Uniprot_fasta	Mus musculus	species	30.9904	5	167.131	73.977	63.836	592.92	208.31	238.961	338.895	1462.26	27.9796	41.1827	57.9247	1081.97	1030.34	422.209	62.8201	112.326
Q91VD9	NADH-ubiquinone oxidoreductase 75 kDa subunit, mitochondrial OS=Mus musculus GN=Ndufs1 PE=1 SV=2	Mus_musculus_Uniprot_fasta	Mus musculus	species	24.6217	13	163.547	92.1171	67.0188	478.99	112.98	283.263	471.406	1142.58	29.8721	61.9963	29.5555	918.673	1231.23	500.19	51.7462	61.0217
P03911	NADH-ubiquinone oxidoreductase chain 4 OS=Mus musculus GN=Mtnd4 PE=1 SV=1	Mus_musculus_Uniprot_fasta	Mus musculus	species	2.61438	1	NA	NA	NA	NA	NA	NA	NA	NA	41.6928	107.572	117.379	792.076	1098.84	293.331	186.454	119.697
P03921	NADH-ubiquinone oxidoreductase chain 5 OS=Mus musculus GN=Mtnd5 PE=1 SV=3	Mus_musculus_Uniprot_fasta	Mus musculus	species	3.95387	2	NA	NA	NA	NA	NA	NA	NA	NA	131.457	215.857	168.588	236.002	416.364	279.035	62.7122	161.862
P37040	NADPH--cytochrome P450 reductase OS=Mus musculus GN=Por PE=1 SV=2	Mus_musculus_Uniprot_fasta	Mus musculus	species	6.0472	3	826.156	33.2547	68.3087	480.188	78.0403	808.201	330.431	814.861	NA	NA	NA	NA	NA	NA	NA	NA
O09043	Napsin-A OS=Mus musculus GN=Napsa PE=1 SV=1	Mus_musculus_Uniprot_fasta	Mus musculus	species	13.8425	3	42.6972	84.2479	222.633	51.9229	162.997	79.9823	134.818	125.747	99.4607	130.91	273.819	120.996	121.045	93.0444	608.781	610.858
Q61391	Neprilysin OS=Mus musculus GN=Mme PE=1 SV=3	Mus_musculus_Uniprot_fasta	Mus musculus	species	42.1333	30	128.942	118.45	239.557	166.109	332.571	127.348	146.257	210.421	90.2376	149.484	230.789	174.632	176.28	74.4869	285.499	495.478
P05480	Neuronal proto-oncogene tyrosine-protein kinase Src OS=Mus musculus GN=Src PE=1 SV=4	Mus_musculus_Uniprot_fasta	Mus musculus	species	2.77264	1	313	145.993	161.009	643.681	356.46	200.048	286.327	371.498	NA	NA	NA	NA	NA	NA	NA	NA
P97300	Neuroplastin OS=Mus musculus GN=Nptn PE=1 SV=3	Mus_musculus_Uniprot_fasta	Mus musculus	species	7.0529	2	197.173	100.085	137.708	306.307	215.549	230.018	266.317	528.408	99.6953	118.345	145.299	281.797	301.247	101.316	198.837	392.11
O35684	Neuroserpin OS=Mus musculus GN=Serpini1 PE=1 SV=1	Mus_musculus_Uniprot_fasta	Mus musculus	species	6.34146	2	372.899	52.4338	110.371	543.214	80.8437	627.863	304.135	686.738	64.2198	71.3004	74.6112	450.679	515.765	478.189	120.463	208.777
Q91WV7	Neutral and basic amino acid transport protein rBAT OS=Mus musculus GN=Slc3a1 PE=1 SV=1	Mus_musculus_Uniprot_fasta	Mus musculus	species	22.9197	15	218.535	128.002	187.175	342.824	309.265	168.949	182.909	257.892	85.5624	154.831	166.34	269.573	264.018	140.315	213.849	383.471
Q9JHE3	Neutral ceramidase OS=Mus musculus GN=Asah2 PE=1 SV=1	Mus_musculus_Uniprot_fasta	Mus musculus	species	38.2275	19	384.662	57.0938	106.62	810.507	125.957	420.698	337.767	506.462	37.8234	69.8171	86.3239	594.809	623.064	397.772	133.696	208.284
P57716	Nicastrin OS=Mus musculus GN=Ncstn PE=1 SV=3	Mus_musculus_Uniprot_fasta	Mus musculus	species	6.35593	4	260.503	97.9318	200.041	553.051	249.802	414.891	250.861	703.081	79.882	157.976	108.636	405.936	482.544	174.505	185.496	283.021
Q6T3U4	Niemann-Pick C1-like protein 1 OS=Mus musculus GN=Npc1l1 PE=2 SV=1	Mus_musculus_Uniprot_fasta	Mus musculus	species	11.1778	13	184.417	155.419	204.473	237.093	427.191	47.6578	91.2683	141.011	120.342	179.491	333.326	124.139	158.13	43.906	309.728	403.579
P32020	Non-specific lipid-transfer protein OS=Mus musculus GN=Scp2 PE=1 SV=3	Mus_musculus_Uniprot_fasta	Mus musculus	species	1.46252	1	NA	NA	NA	NA	NA	NA	NA	NA	76.149	266.393	76.2797	269.998	298.342	301.624	126.895	149.837
Q810Q5	Normal mucosa of esophagus-specific gene 1 protein OS=Mus musculus GN=Nmes1 PE=1 SV=1	Mus_musculus_Uniprot_fasta	Mus musculus	species	19.2771	1	NA	NA	NA	NA	NA	NA	NA	NA	35.193	50.4353	35.987	905.414	1216.53	890.573	42.7894	63.7068
D3YY21	Nuclear GTPase SLIP-GC OS=Mus musculus GN=Nuggc PE=4 SV=1	Mus_musculus_Uniprot_fasta	Mus musculus	species	0.862069	1	216.106	98.56	350.898	229.057	96.5483	119.331	228.304	204.434	237.131	163.87	199.966	174.735	89.5029	112.668	393.576	173.312
Q61937	Nucleophosmin OS=Mus musculus GN=Npm1 PE=1 SV=1	Mus_musculus_Uniprot_fasta	Mus musculus	species	16.4384	4	345.397	67.2648	112.698	589.616	135.09	493.18	340.156	605.236	63.884	80.532	74.2417	489.949	450.642	466.346	112.055	199.838
E9PZF0	Nucleoside diphosphate kinase OS=Mus musculus GN=Gm20390 PE=3 SV=1	Mus_musculus_Uniprot_fasta	Mus musculus	species	44.1948	6	369.762	71.7689	74.3545	636.219	186.415	312.6	319.17	791.532	59.7194	89.1583	95.3105	987.918	564.894	332.247	114.904	167.687
Q9D8W7	OCIA domain-containing protein 2 OS=Mus musculus GN=Ociad2 PE=1 SV=1	Mus_musculus_Uniprot_fasta	Mus musculus	species	11.039	2	251.6	37.4581	34.3572	846.49	195.899	190.463	446.861	1020.96	NA	NA	NA	NA	NA	NA	NA	NA
Q9D3H2	Odorant-binding protein 1a OS=Mus musculus GN=Obp1a PE=1 SV=2	Mus_musculus_Uniprot_fasta	Mus musculus	species	56.4417	6	714.324	30.9268	54.6881	345.354	64.8837	816.175	414.641	904.81	27.3244	31.3159	105.501	1115.31	182.796	108.047	55.0034	75.3393
Q8BSH2	Olfactomedin-like 1 OS=Mus musculus GN=Olfml1 PE=2 SV=1	Mus_musculus_Uniprot_fasta	Mus musculus	species	4.29185	1	2198.78	0.639964	2.78047	215.823	8.09117	255.995	50.1013	57.2757	NA	NA	NA	NA	NA	NA	NA	NA
Q78XF5	Oligosaccharyltransferase complex subunit OSTC OS=Mus musculus GN=Ostc PE=1 SV=1	Mus_musculus_Uniprot_fasta	Mus musculus	species	8.05369	1	NA	NA	NA	NA	NA	NA	NA	NA	77.1487	129.173	186.115	669.542	502.35	315.759	170.543	346.377
O88708	Origin recognition complex subunit 4 OS=Mus musculus GN=Orc4 PE=1 SV=2	Mus_musculus_Uniprot_fasta	Mus musculus	species	5.77367	1	NA	NA	NA	NA	NA	NA	NA	NA	250.993	1.158	12.4912	17.9196	6.88538	29.0368	33.8746	1158.4
P29758	Ornithine aminotransferase, mitochondrial OS=Mus musculus GN=Oat PE=1 SV=1	Mus_musculus_Uniprot_fasta	Mus musculus	species	11.3895	3	163.791	118.298	167.043	358.074	335.588	249.446	282.311	929.718	121.492	122.162	141.902	245.267	409.065	183.133	215.559	253.466
P36552	Oxygen-dependent coproporphyrinogen-III oxidase, mitochondrial OS=Mus musculus GN=Cpox PE=1 SV=2	Mus_musculus_Uniprot_fasta	Mus musculus	species	13.3183	4	403.263	125.486	201.496	508.644	221.51	238.072	140.58	477.895	84.228	148.238	111.63	471.803	139.841	130.089	194.429	345.615
Q9JK95	p53 apoptosis effector related to PMP-22 OS=Mus musculus GN=Perp PE=1 SV=1	Mus_musculus_Uniprot_fasta	Mus musculus	species	12.9534	1	563.585	45.8197	31.6071	1053.07	71.5675	782.837	507.812	1728.79	NA	NA	NA	NA	NA	NA	NA	NA
O88531	Palmitoyl-protein thioesterase 1 OS=Mus musculus GN=Ppt1 PE=1 SV=2	Mus_musculus_Uniprot_fasta	Mus musculus	species	13.7255	3	NA	NA	NA	NA	NA	NA	NA	NA	91.2853	131.854	95.8063	469.083	427.419	217.792	195.758	320.928
P00688	Pancreatic alpha-amylase OS=Mus musculus GN=Amy2 PE=1 SV=2	Mus_musculus_Uniprot_fasta	Mus musculus	species	64.5669	17	105.052	49.3107	116.984	240.408	165.066	129.945	74.7187	183.703	56.978	175.867	381.207	581.036	119.895	77.6394	189.617	708.125
P17892	Pancreatic lipase-related protein 2 OS=Mus musculus GN=Pnliprp2 PE=1 SV=2	Mus_musculus_Uniprot_fasta	Mus musculus	species	56.4315	21	200.571	77.4991	182.084	156.88	150.73	546.893	328.325	592.117	79.3122	95.055	205.265	173.906	766.001	222.276	276.528	237.939
A0A140LHP0	Pancreatic secretory granule membrane major glycoprotein GP2 OS=Mus musculus GN=Gp2 PE=1 SV=1	Mus_musculus_Uniprot_fasta	Mus musculus	species	30.3957	13	229.013	124.755	278.6	308.377	370.5	122.74	68.5227	194.674	103.283	149.175	183.893	479.222	116.479	82.6851	264.451	265.185
Q6P8U6	Pancreatic triacylglycerol lipase OS=Mus musculus GN=Pnlip PE=1 SV=1	Mus_musculus_Uniprot_fasta	Mus musculus	species	52.2581	18	86.5085	92.443	329.798	92.6953	241.935	284.414	149.526	394.647	90.5141	133.535	346.217	310.828	205.201	53.9717	459.697	199.676
Q8BJ56	Patatin-like phospholipase domain-containing protein 2 OS=Mus musculus GN=Pnpla2 PE=1 SV=1	Mus_musculus_Uniprot_fasta	Mus musculus	species	2.26337	1	NA	NA	NA	NA	NA	NA	NA	NA	225.125	298.744	594.97	7.81543	94.3673	14.2807	254.71	125.121
A0A0R4J077	Pentaxin OS=Mus musculus GN=Mptx1 PE=1 SV=1	Mus_musculus_Uniprot_fasta	Mus musculus	species	43.379	4	176.681	147.17	140.361	493.295	225.416	372.325	265.423	396.101	84.77	134.909	111.267	468.663	549.107	237.214	108.087	259.475
D3YYJ7	Pentaxin OS=Mus musculus GN=Mptx2 PE=1 SV=1	Mus_musculus_Uniprot_fasta	Mus musculus	species	61.1872	14	235.382	160.613	109.897	632.753	398.511	354.989	184.5	469.276	57.922	194.713	97.191	503.421	272.88	192.316	113.548	228.901
O88593	Peptidoglycan recognition protein 1 OS=Mus musculus GN=Pglyrp1 PE=1 SV=1	Mus_musculus_Uniprot_fasta	Mus musculus	species	37.3626	4	299.483	62.0853	114.303	418.157	157.269	606.15	374.922	1129.12	86.9965	170.142	105.717	325.674	349.375	161.165	120.285	219.077
P17742	Peptidyl-prolyl cis-trans isomerase A OS=Mus musculus GN=Ppia PE=1 SV=2	Mus_musculus_Uniprot_fasta	Mus musculus	species	41.4634	4	385.833	80.1749	105.304	786.88	177.573	209.5	169.99	518.92	65.0155	65.1935	102.005	1623.42	414.714	395.381	102.448	98.3101
P24369	Peptidyl-prolyl cis-trans isomerase B OS=Mus musculus GN=Ppib PE=1 SV=2	Mus_musculus_Uniprot_fasta	Mus musculus	species	27.3148	5	178.808	74.8335	171.096	369.073	154.978	362.433	303.995	1151.85	56.6563	56.154	62.8598	1130.76	743.833	358.456	84.3889	118.409
Q9D6L8	Peptidyl-prolyl cis-trans isomerase-like 3 OS=Mus musculus GN=Ppil3 PE=1 SV=1	Mus_musculus_Uniprot_fasta	Mus musculus	species	8.07453	1	20.6192	14.2813	63.7715	26.7609	31.7395	38.6298	7.58386	5.22462	NA	NA	NA	NA	NA	NA	NA	NA
P35700	Peroxiredoxin-1 OS=Mus musculus GN=Prdx1 PE=1 SV=1	Mus_musculus_Uniprot_fasta	Mus musculus	species	32.6633	4	445.767	60.8564	66.9512	955.228	237.093	209.302	269.209	567.303	27.6655	32.9952	45.3237	1502.02	435.245	294.187	101.911	66.9085
Q61171	Peroxiredoxin-2 OS=Mus musculus GN=Prdx2 PE=1 SV=3	Mus_musculus_Uniprot_fasta	Mus musculus	species	18.1818	3	NA	NA	NA	NA	NA	NA	NA	NA	53.8961	207.994	69.8048	845.131	499.725	333.222	99.1824	105.917
O08807	Peroxiredoxin-4 OS=Mus musculus GN=Prdx4 PE=1 SV=1	Mus_musculus_Uniprot_fasta	Mus musculus	species	21.1679	3	236.316	36.2754	40.7385	447.078	114.313	657.958	209.648	1322.49	43.524	24.2811	54.9897	274.326	590.35	961.273	98.3624	52.713
P99029	Peroxiredoxin-5, mitochondrial OS=Mus musculus GN=Prdx5 PE=1 SV=2	Mus_musculus_Uniprot_fasta	Mus musculus	species	25.2381	6	253.535	44.5381	51.6177	790.316	236.348	237.523	395.046	825.587	57.0336	58.978	73.6592	904.674	655.569	400.408	88.6169	81.2154
O08709	Peroxiredoxin-6 OS=Mus musculus GN=Prdx6 PE=1 SV=3	Mus_musculus_Uniprot_fasta	Mus musculus	species	23.2143	6	175	69.3052	83.8385	777.889	400.709	194.207	447.684	448.449	40.3762	58.8751	73.807	617.248	623.146	449.831	106.81	131.411
Q9DCM0	Persulfide dioxygenase ETHE1, mitochondrial OS=Mus musculus GN=Ethe1 PE=1 SV=2	Mus_musculus_Uniprot_fasta	Mus musculus	species	29.9213	5	129.633	89.1937	82.6508	600.775	281.223	258.267	423.745	862.025	39.126	38.5717	67.737	700.53	799.406	350.737	93.9081	162.258
P09411	Phosphoglycerate kinase 1 OS=Mus musculus GN=Pgk1 PE=1 SV=4	Mus_musculus_Uniprot_fasta	Mus musculus	species	12.2302	3	NA	NA	NA	NA	NA	NA	NA	NA	57.9069	74.2857	104.687	975.017	439.547	381.444	162.378	237.262
Q9Z0Y2	Phospholipase A2 OS=Mus musculus GN=Pla2g1b PE=1 SV=1	Mus_musculus_Uniprot_fasta	Mus musculus	species	63.0137	9	63.6663	86.1847	370.104	62.3524	298.706	92.2569	67.5841	143.359	139.55	139.196	285.619	144.367	142.291	31.2703	475.492	335.322
A0A0R4J0B2	Phospholipase B-like 1 OS=Mus musculus GN=Plbd1 PE=1 SV=1	Mus_musculus_Uniprot_fasta	Mus musculus	species	23.6364	11	356.859	57.9886	139.606	729.742	119.871	391.958	278.022	564.513	44.4901	47.991	66.1241	598.253	607.434	474.932	127.321	192.007
Q3TTY0	Phospholipase B1, membrane-associated OS=Mus musculus GN=Plb1 PE=1 SV=2	Mus_musculus_Uniprot_fasta	Mus musculus	species	20.0271	23	374.342	64.7706	131.759	513.486	148.039	366.322	234.411	230.807	48.4897	89.5688	159.018	366.484	316.152	475.336	183.9	301.226
Q9DAX2	Phospholipid phosphatase 2 OS=Mus musculus GN=Plpp2 PE=1 SV=1	Mus_musculus_Uniprot_fasta	Mus musculus	species	10.5072	3	145.638	136.719	132.171	398.469	241.484	361.63	334.551	296.958	98.399	190.357	99.3739	635.919	697.946	152.546	175.592	165.956
Q9JJ00	Phospholipid scramblase 1 OS=Mus musculus GN=Plscr1 PE=1 SV=1	Mus_musculus_Uniprot_fasta	Mus musculus	species	5.18293	2	296.513	27.5524	68.1042	919.144	54.8842	645.56	453.33	843.03	49.6446	70.6031	47.6164	606.406	793.751	397.422	83.4449	144.888
Q8R143	Pituitary tumor-transforming gene 1 protein-interacting protein OS=Mus musculus GN=Pttg1ip PE=1 SV=1	Mus_musculus_Uniprot_fasta	Mus musculus	species	5.74713	2	300.463	79.5096	191.476	579.685	201.453	394.056	218.456	544.039	NA	NA	NA	NA	NA	NA	NA	NA
P20918	Plasminogen OS=Mus musculus GN=Plg PE=1 SV=3	Mus_musculus_Uniprot_fasta	Mus musculus	species	2.58621	2	273.672	61.3872	102.064	281.068	91.4777	430.035	225.908	2423.1	29.1084	29.894	63.3794	788.084	329.003	353.281	34.4612	68.408
Q9D3P8	Plasminogen receptor (KT) OS=Mus musculus GN=Plgrkt PE=1 SV=1	Mus_musculus_Uniprot_fasta	Mus musculus	species	6.80272	1	310.01	21.1027	28.7083	821.55	627.438	118.065	403.971	242.834	NA	NA	NA	NA	NA	NA	NA	NA
Q3V0K9	Plastin-1 OS=Mus musculus GN=Pls1 PE=1 SV=1	Mus_musculus_Uniprot_fasta	Mus musculus	species	4.12698	2	162.505	91.9223	119.743	349.174	330.675	175.348	277.958	575.885	101.922	92.985	137.629	576.469	232.123	197.416	180.14	333.724
Q08857	Platelet glycoprotein 4 OS=Mus musculus GN=Cd36 PE=1 SV=2	Mus_musculus_Uniprot_fasta	Mus musculus	species	9.32203	3	172.77	116.318	192.379	245.63	288.628	134.416	68.2232	213.457	85.2805	110.182	309.672	411.291	198.74	276.779	275.952	472.563
F8VQM5	Platelet-derived growth factor subunit B OS=Mus musculus GN=Sis PE=1 SV=1	Mus_musculus_Uniprot_fasta	Mus musculus	species	34.7085	57	174.104	126.222	233.74	125.968	478.896	54.0064	70.4335	104.708	94.9643	135.254	236.973	313.264	107.955	66.2587	315.711	425.74
Q922V4	Pleiotropic regulator 1 OS=Mus musculus GN=Plrg1 PE=1 SV=1	Mus_musculus_Uniprot_fasta	Mus musculus	species	3.89864	1	NA	NA	NA	NA	NA	NA	NA	NA	95.4924	131.806	161.032	417.796	195.974	181.608	387.649	269.182
P70206	Plexin-A1 OS=Mus musculus GN=Plxna1 PE=1 SV=1	Mus_musculus_Uniprot_fasta	Mus musculus	species	0.527983	1	NA	NA	NA	NA	NA	NA	NA	NA	105.754	539.697	51.4084	205.543	79.8132	48.3237	90.9792	69.986
P60335	Poly(rC)-binding protein 1 OS=Mus musculus GN=Pcbp1 PE=1 SV=1	Mus_musculus_Uniprot_fasta	Mus musculus	species	3.65169	1	290.22	67.1342	76.039	653.989	513.468	136.747	261.417	302.011	61.4713	55.8646	78.4725	741.501	469.854	501.032	98.8121	125.468
O70570	Polymeric immunoglobulin receptor OS=Mus musculus GN=Pigr PE=1 SV=1	Mus_musculus_Uniprot_fasta	Mus musculus	species	33.463	20	290.512	145.885	146.795	456.311	400.162	249.247	191.873	456.044	54.8977	161.246	99.4104	462.22	344.281	259.351	126.783	232.45
Q9Z1W8	Potassium-transporting ATPase alpha chain 2 OS=Mus musculus GN=Atp12a PE=1 SV=3	Mus_musculus_Uniprot_fasta	Mus musculus	species	3.6715	1	168.67	102.204	84.7005	531.226	351.23	216.328	501.151	865.96	40.7898	52.0147	71.6558	564.551	853.994	270.1	86.7411	124.546
Q61838	Pregnancy zone protein OS=Mus musculus GN=Pzp PE=1 SV=3	Mus_musculus_Uniprot_fasta	Mus musculus	species	9.29766	8	208.709	63.4788	48.6002	322.489	89.3643	458.812	160.764	2250.56	23.4438	72.2349	25.7928	593.027	278.346	480.315	23.4909	93.5298
P48678	Prelamin-A/C OS=Mus musculus GN=Lmna PE=1 SV=2	Mus_musculus_Uniprot_fasta	Mus musculus	species	3.45865	2	406.946	31.7052	40.6037	1294.68	227.919	247.207	232.178	1072.15	NA	NA	NA	NA	NA	NA	NA	NA
Q9CQF9	Prenylcysteine oxidase OS=Mus musculus GN=Pcyox1 PE=1 SV=1	Mus_musculus_Uniprot_fasta	Mus musculus	species	10.6931	4	291.74	116.568	121.926	280.497	185.4	196.342	356.788	392.989	64.513	122.027	115.081	595.709	363.477	211.982	169.829	290.269
P49935	Pro-cathepsin H OS=Mus musculus GN=Ctsh PE=1 SV=2	Mus_musculus_Uniprot_fasta	Mus musculus	species	4.5045	1	49.2218	103.305	185.784	57.7985	240.704	99.2681	51.5288	103.249	NA	NA	NA	NA	NA	NA	NA	NA
Q6PE54	Probable ATP-dependent RNA helicase DHX40 OS=Mus musculus GN=Dhx40 PE=1 SV=1	Mus_musculus_Uniprot_fasta	Mus musculus	species	0.898588	1	80.4375	256.356	255.176	4.0938	197.149	101.084	104.646	79.9535	NA	NA	NA	NA	NA	NA	NA	NA
Q9ERY9	Probable ergosterol biosynthetic protein 28 OS=Mus musculus GN=ORF11 PE=2 SV=1	Mus_musculus_Uniprot_fasta	Mus musculus	species	10.7143	1	NA	NA	NA	NA	NA	NA	NA	NA	71.0478	119.701	149.104	568.215	499.523	113.999	157.853	256.045
P62962	Profilin-1 OS=Mus musculus GN=Pfn1 PE=1 SV=2	Mus_musculus_Uniprot_fasta	Mus musculus	species	37.8571	4	371.822	67.6672	79.4507	1112.44	327.537	117.028	229.691	296.446	55.1837	69.3031	80.7778	1021.64	465.615	287.09	156.814	263.533
Q9WU78	Programmed cell death 6-interacting protein OS=Mus musculus GN=Pdcd6ip PE=1 SV=3	Mus_musculus_Uniprot_fasta	Mus musculus	species	4.02762	3	148.848	130.133	240.794	239.301	355.207	77.4193	155.912	179.268	130.851	115.529	188.099	261.38	325.494	184.653	220.952	334.022
P12815	Programmed cell death protein 6 OS=Mus musculus GN=Pdcd6 PE=1 SV=2	Mus_musculus_Uniprot_fasta	Mus musculus	species	12.5654	2	255.772	99.4178	168.551	269.126	215.399	108.034	231.143	375.89	122.884	96.9727	152.459	195.946	287.084	204.963	230.894	336.597
P67778	Prohibitin OS=Mus musculus GN=Phb PE=1 SV=1	Mus_musculus_Uniprot_fasta	Mus musculus	species	17.6471	5	241.775	75.9271	46.9758	598.767	309.304	235.322	562.89	1319.81	12.1422	31.0756	19.2869	540.506	711.062	464.124	30.7693	48.255
O35129	Prohibitin-2 OS=Mus musculus GN=Phb2 PE=1 SV=1	Mus_musculus_Uniprot_fasta	Mus musculus	species	20.4013	5	275.279	56.4247	68.1942	634.623	270.289	201.672	523.056	897.921	75.9504	88.9504	99.6463	636.329	685.285	395.492	138.112	109.344
P02816	Prolactin-inducible protein homolog OS=Mus musculus GN=Pip PE=2 SV=3	Mus_musculus_Uniprot_fasta	Mus musculus	species	33.5616	4	619.808	57.3223	123.665	338.967	261.456	443.284	187.613	380.913	63.4309	72.327	222.326	233.386	137.406	197.309	246.166	172.221
Q812A5	Proline-rich protein 5 OS=Mus musculus GN=Prr5 PE=1 SV=2	Mus_musculus_Uniprot_fasta	Mus musculus	species	2.06718	1	NA	NA	NA	NA	NA	NA	NA	NA	345.87	227.684	171.032	43.8553	54.0149	32.751	339.882	136.601
Q9QUR6	Prolyl endopeptidase OS=Mus musculus GN=Prep PE=1 SV=1	Mus_musculus_Uniprot_fasta	Mus musculus	species	1.83099	1	300.878	80.9363	95.4233	403.663	113.9	423.64	350.893	497.544	NA	NA	NA	NA	NA	NA	NA	NA
G5E8G5	Prominin 1, isoform CRA_a OS=Mus musculus GN=Prom1 PE=1 SV=1	Mus_musculus_Uniprot_fasta	Mus musculus	species	3.80623	2	210.545	79.9953	214.48	307.843	251.953	115.691	107.996	223.302	NA	NA	NA	NA	NA	NA	NA	NA
J3QPG5	Prosaposin OS=Mus musculus GN=Psap PE=1 SV=1	Mus_musculus_Uniprot_fasta	Mus musculus	species	2.1544	2	344.243	54.7915	102.705	236.486	69.6919	395.242	384.822	349.058	NA	NA	NA	NA	NA	NA	NA	NA
Q8BWM0	Prostaglandin E synthase 2 OS=Mus musculus GN=Ptges2 PE=1 SV=3	Mus_musculus_Uniprot_fasta	Mus musculus	species	3.125	1	109.042	289.989	125.505	207.028	232.318	238.802	86.1219	209.976	NA	NA	NA	NA	NA	NA	NA	NA
Q9R0Q7	Prostaglandin E synthase 3 OS=Mus musculus GN=Ptges3 PE=1 SV=1	Mus_musculus_Uniprot_fasta	Mus musculus	species	18.75	2	286.467	66.1956	106.427	496.404	232.988	363.915	270.922	682.629	NA	NA	NA	NA	NA	NA	NA	NA
P57096	Prostate stem cell antigen OS=Mus musculus GN=Psca PE=2 SV=1	Mus_musculus_Uniprot_fasta	Mus musculus	species	23.5772	2	396.727	51.9838	205.53	263.669	111.34	380.111	184.641	367.382	120.869	79.1369	194.916	358.823	213.782	232.784	236.255	265.713
Q9R1P4	Proteasome subunit alpha type-1 OS=Mus musculus GN=Psma1 PE=1 SV=1	Mus_musculus_Uniprot_fasta	Mus musculus	species	18.251	5	482.421	89.7854	104.875	445.04	254.162	369.425	200.873	528.942	65.0331	90.2551	45.2419	673.198	245.381	260.116	76.2185	361.394
P49722	Proteasome subunit alpha type-2 OS=Mus musculus GN=Psma2 PE=1 SV=3	Mus_musculus_Uniprot_fasta	Mus musculus	species	11.9658	2	476.077	92.1387	107.573	482.88	246.301	405.295	214.649	520.892	73.0199	84.1774	109.521	881.567	439.932	243.531	139.956	118.112
O70435	Proteasome subunit alpha type-3 OS=Mus musculus GN=Psma3 PE=1 SV=3	Mus_musculus_Uniprot_fasta	Mus musculus	species	16.0784	4	357.674	75.4611	130.582	383.77	305.857	261.256	149.005	336.361	108.801	1045.51	79.9213	311.732	303.029	150.248	92.0361	167.289
Q9R1P0	Proteasome subunit alpha type-4 OS=Mus musculus GN=Psma4 PE=1 SV=1	Mus_musculus_Uniprot_fasta	Mus musculus	species	22.6054	4	548.443	70.4842	96.3921	617.716	289.077	500.183	218.529	778.587	59.5843	76.8456	67.1415	987.03	384.24	303.531	96.4135	156.454
Q9Z2U1	Proteasome subunit alpha type-5 OS=Mus musculus GN=Psma5 PE=1 SV=1	Mus_musculus_Uniprot_fasta	Mus musculus	species	19.917	3	481.006	71.734	65.5191	366.136	186.989	284.153	110.557	483.02	99.9974	116.399	97.8914	822.669	282.861	215.24	128.124	179.25
Q9QUM9	Proteasome subunit alpha type-6 OS=Mus musculus GN=Psma6 PE=1 SV=1	Mus_musculus_Uniprot_fasta	Mus musculus	species	23.1707	5	540.402	95.1307	86.2745	558.745	247.732	426.652	214.29	603.172	106.282	72.7278	56.4417	886.592	279.614	275.006	81.651	116.268
Q9Z2U0	Proteasome subunit alpha type-7 OS=Mus musculus GN=Psma7 PE=1 SV=1	Mus_musculus_Uniprot_fasta	Mus musculus	species	32.2581	6	423.044	79.0939	100.734	444.95	289.311	363.526	165.344	522.018	83.3585	71.7201	52.4891	839.761	389.557	289.146	103.334	145.255
O09061	Proteasome subunit beta type-1 OS=Mus musculus GN=Psmb1 PE=1 SV=1	Mus_musculus_Uniprot_fasta	Mus musculus	species	14.1667	2	469.139	94.6984	108.737	514.036	285.657	474.709	235.981	699.232	NA	NA	NA	NA	NA	NA	NA	NA
Q9R1P1	Proteasome subunit beta type-3 OS=Mus musculus GN=Psmb3 PE=1 SV=1	Mus_musculus_Uniprot_fasta	Mus musculus	species	21.9512	3	454.995	84.9106	111.207	556.324	288.215	423.698	185.714	792.994	95.3943	110.83	59.0062	508.017	322.186	249.603	106.386	153.488
P99026	Proteasome subunit beta type-4 OS=Mus musculus GN=Psmb4 PE=1 SV=1	Mus_musculus_Uniprot_fasta	Mus musculus	species	17.803	3	572.725	100.103	104.835	571.395	350.048	456.402	211.233	512.92	125.535	60.8593	235.387	541.326	189.532	247.518	285.765	121.434
O55234	Proteasome subunit beta type-5 OS=Mus musculus GN=Psmb5 PE=1 SV=3	Mus_musculus_Uniprot_fasta	Mus musculus	species	9.09091	2	331.025	127.531	180.382	387.184	154.468	538.857	205.635	506.278	NA	NA	NA	NA	NA	NA	NA	NA
Q60692	Proteasome subunit beta type-6 OS=Mus musculus GN=Psmb6 PE=1 SV=3	Mus_musculus_Uniprot_fasta	Mus musculus	species	8.82353	2	430.117	99.8853	119.295	472.469	264.19	484.163	215.269	691.271	71.1716	86.7321	102.11	750.117	298.63	251.442	99.226	188.717
P70195	Proteasome subunit beta type-7 OS=Mus musculus GN=Psmb7 PE=1 SV=1	Mus_musculus_Uniprot_fasta	Mus musculus	species	4.33213	1	320.829	90.7938	101.341	232.415	133.115	464.553	251.772	428.187	NA	NA	NA	NA	NA	NA	NA	NA
Q5NC41	Protein 1810065E05Rik OS=Mus musculus GN=1810065E05Rik PE=1 SV=1	Mus_musculus_Uniprot_fasta	Mus musculus	species	34.0426	7	362.864	85.3959	199.462	485.997	386.072	96.3837	79.2872	201.503	100.642	101.901	165.313	429.54	98.878	47.6687	312.951	308.832
Q9D3Q9	Protein 2010106E10Rik OS=Mus musculus GN=2010106E10Rik PE=1 SV=1	Mus_musculus_Uniprot_fasta	Mus musculus	species	23.4201	5	403.758	83.1405	159.524	732.709	205.021	256.841	354.079	730.727	122.347	147.96	220.626	222.994	331.947	94.8088	260.848	253.635
Q9CQ11	Protein 2010109I03Rik OS=Mus musculus GN=2010109I03Rik PE=2 SV=1	Mus_musculus_Uniprot_fasta	Mus musculus	species	37.8378	2	132.95	98.2632	191.302	295.209	209.013	152.398	68.2036	324.162	101.216	165.761	203.295	279.504	238.669	184.704	213.254	743.779
Q9CPN9	Protein 2210010C04Rik OS=Mus musculus GN=2210010C04Rik PE=1 SV=1	Mus_musculus_Uniprot_fasta	Mus musculus	species	59.919	9	245.804	116.152	285.037	262.853	80.0025	369.749	335.166	320.148	72.4971	144.766	221.495	97.3137	245.977	143.015	450.237	222.412
Q9D746	Protein 2310034C09Rik OS=Mus musculus GN=2310034C09Rik PE=1 SV=1	Mus_musculus_Uniprot_fasta	Mus musculus	species	78.972	5	245.146	67.7813	73.9207	1108.09	92.1917	728.302	263.066	1498.64	22.0007	51.3324	54.4197	868.625	701.502	252.07	68.5294	80.2114
E9PVG8	Protein 9530053A07Rik OS=Mus musculus GN=9530053A07Rik PE=1 SV=1	Mus_musculus_Uniprot_fasta	Mus musculus	species	5.77296	1	455	46.8387	62.4959	773.734	122.743	599.651	425.691	622.905	30.1632	68.0899	75.0624	645.509	641.335	397.281	109.813	143.19
E9Q5Z6	Protein Adh6a OS=Mus musculus GN=Adh6a PE=1 SV=1	Mus_musculus_Uniprot_fasta	Mus musculus	species	59.4667	18	442.019	41.8017	84.0778	772.475	93.442	463.798	367.298	458.273	32.8482	54.1351	68.8853	815.733	499.214	498.722	97.1639	135.562
E9Q616	Protein Ahnak OS=Mus musculus GN=Ahnak PE=1 SV=1	Mus_musculus_Uniprot_fasta	Mus musculus	species	0.353607	1	NA	NA	NA	NA	NA	NA	NA	NA	79.0054	318.111	900.9	115.677	206.87	19.7495	217.393	237.026
Q07456	Protein AMBP OS=Mus musculus GN=Ambp PE=1 SV=2	Mus_musculus_Uniprot_fasta	Mus musculus	species	5.73066	2	696.599	17.3718	70.9664	520.666	58.1193	646.25	368.178	417.872	96.429	30.6426	92.85	567.548	320.093	456.984	71.5736	96.397
Q810P0	Protein BC049702 OS=Mus musculus GN=BC049702 PE=2 SV=1	Mus_musculus_Uniprot_fasta	Mus musculus	species	3.19635	1	1388.51	74.716	74.9824	582.936	99.0093	427.972	188.011	424.396	NA	NA	NA	NA	NA	NA	NA	NA
A2AJD1	Protein Bpifb9b OS=Mus musculus GN=Bpifb9b PE=1 SV=1	Mus_musculus_Uniprot_fasta	Mus musculus	species	1.86125	1	NA	NA	NA	NA	NA	NA	NA	NA	88.231	127.549	287.564	354.321	609.071	70.2365	165.96	563.042
J3QNE4	Protein Ccdc180 OS=Mus musculus GN=Ccdc180 PE=1 SV=1	Mus_musculus_Uniprot_fasta	Mus musculus	species	1.14183	1	NA	NA	NA	NA	NA	NA	NA	NA	93.16	162.772	134.248	1071.17	429.002	204.13	145.489	665.176
Q9D2Z1	Protein Ceacam20 OS=Mus musculus GN=Ceacam20 PE=2 SV=1	Mus_musculus_Uniprot_fasta	Mus musculus	species	8.4922	3	220.225	95.4233	127.287	260.557	205.136	207.933	126.696	318.57	NA	NA	NA	NA	NA	NA	NA	NA
E9PUL3	Protein Clca3b OS=Mus musculus GN=Clca3b PE=1 SV=1	Mus_musculus_Uniprot_fasta	Mus musculus	species	7.08812	5	210.16	360.491	67.3537	365.656	386.093	178.876	216.469	202.82	NA	NA	NA	NA	NA	NA	NA	NA
L7N1X9	Protein Dcpp1 OS=Mus musculus GN=Dcpp1 PE=1 SV=1	Mus_musculus_Uniprot_fasta	Mus musculus	species	26.3158	2	NA	NA	NA	NA	NA	NA	NA	NA	203.635	157.335	450.026	137.518	365.427	164.097	322.924	526.781
E9QPZ2	Protein Defa30 OS=Mus musculus GN=Defa30 PE=1 SV=1	Mus_musculus_Uniprot_fasta	Mus musculus	species	25.8065	1	298.653	119.583	144.016	489.668	197.328	440.385	251.421	493.995	72.1911	137.448	73.5599	540.025	396.128	300.645	156.87	176.088
P27773	Protein disulfide-isomerase A3 OS=Mus musculus GN=Pdia3 PE=1 SV=2	Mus_musculus_Uniprot_fasta	Mus musculus	species	25.3465	10	335.114	73.1331	91.2097	570.189	220.623	245.609	314.847	1203.81	28.1766	45.2838	48.2229	1714.54	507.55	216.476	65.7272	93.7278
A0A0R4J0Z1	Protein disulfide-isomerase A4 OS=Mus musculus GN=Pdia4 PE=1 SV=1	Mus_musculus_Uniprot_fasta	Mus musculus	species	4.36817	2	389.933	54.6871	66.5433	470.38	66.286	575.483	776.865	259.517	NA	NA	NA	NA	NA	NA	NA	NA
P09103	Protein disulfide-isomerase OS=Mus musculus GN=P4hb PE=1 SV=2	Mus_musculus_Uniprot_fasta	Mus musculus	species	29.666	14	644.882	57.3447	57.2419	810.682	100.078	730.637	300.386	797.012	30.9319	44.4279	44.6799	598.558	426.111	237.296	75.1934	69.7271
D4AFX7	Protein Dnajc13 OS=Mus musculus GN=Dnajc13 PE=1 SV=1	Mus_musculus_Uniprot_fasta	Mus musculus	species	0.400356	1	293.063	58.6449	49.643	312.099	43.0694	671.015	529.529	1860.34	13.1658	19.0378	50.574	194.348	1188.59	329.441	23.134	171.641
A2AQ99	Protein Duox2 OS=Mus musculus GN=Duox2 PE=4 SV=1	Mus_musculus_Uniprot_fasta	Mus musculus	species	2.17535	3	176.513	171.109	175.315	258.521	186.812	212.892	152.539	323.97	223.288	510.468	287.012	224.825	314.281	162.694	105.694	266.778
D3Z6V6	Protein Enpp7 OS=Mus musculus GN=Enpp7 PE=1 SV=1	Mus_musculus_Uniprot_fasta	Mus musculus	species	22.4215	6	318.203	127.252	251.899	388.389	356.024	88.1796	45.9408	88.9806	99.1853	162.573	168.071	471.881	102.902	120.709	275.776	414.122
Q8QZW3	Protein FAM151A OS=Mus musculus GN=Fam151a PE=1 SV=1	Mus_musculus_Uniprot_fasta	Mus musculus	species	3.94737	2	180.136	77.7921	289.617	169.277	233.464	158.434	130.498	245.341	NA	NA	NA	NA	NA	NA	NA	NA
E9Q9C6	Protein Fcgbp OS=Mus musculus GN=Fcgbp PE=1 SV=1	Mus_musculus_Uniprot_fasta	Mus musculus	species	40.9988	63	476.266	42.0351	73.4603	647.311	102.578	584.929	383.056	538.531	30.4931	59.725	76.1247	632.349	543.843	414.609	100.624	149.075
E9PYL9	Protein Gm10036 OS=Mus musculus GN=Gm10036 PE=3 SV=1	Mus_musculus_Uniprot_fasta	Mus musculus	species	7.86517	1	328.979	51.4894	89.0882	995.321	206.848	197.963	129.157	279.172	NA	NA	NA	NA	NA	NA	NA	NA
F6YVP7	Protein Gm10260 OS=Mus musculus GN=Gm10260 PE=3 SV=2	Mus_musculus_Uniprot_fasta	Mus musculus	species	19.7368	3	308.015	81.8411	170.056	633.202	211.18	254.465	149.073	415.107	67.4383	88.8249	123.386	1093.1	235.949	203.431	215.215	247.904
A2A4M2	Protein Gm11568 OS=Mus musculus GN=Gm11568 PE=4 SV=1	Mus_musculus_Uniprot_fasta	Mus musculus	species	6.16114	1	326.101	91.9847	122.868	1087.4	177.359	663.938	268.57	1256.31	NA	NA	NA	NA	NA	NA	NA	NA
A2BHD2	Protein Gm14743 OS=Mus musculus GN=Gm14743 PE=4 SV=1	Mus_musculus_Uniprot_fasta	Mus musculus	species	65.4971	11	720.809	20.6597	58.5224	289.347	57.9204	783.991	427.385	875.75	33.3374	39.9648	143.494	1046.22	170.426	125.822	77.7291	98.359
B1AVU4	Protein Gm14744 OS=Mus musculus GN=Gm14744 PE=3 SV=1	Mus_musculus_Uniprot_fasta	Mus musculus	species	27.7457	4	665.407	18.539	78.545	484.626	113.113	780.077	498.601	731.147	28.8438	39.487	24.5863	264.532	280.136	223.128	77.5952	94.8323
L7N231	Protein Gm15292 OS=Mus musculus GN=Gm15292 PE=3 SV=1	Mus_musculus_Uniprot_fasta	Mus musculus	species	11.828	1	240.321	94.7784	153.73	625.535	206.881	464.004	310.859	654.271	75.6468	90.4744	40.7797	547.02	320.213	322.937	164.365	220.118
D3YX02	Protein Gm15293 OS=Mus musculus GN=Gm15293 PE=3 SV=1	Mus_musculus_Uniprot_fasta	Mus musculus	species	7.52688	1	199.07	169.581	205.057	390.001	327.274	276.008	174.159	357.347	75.7908	221.665	157.742	375.239	115.047	105.737	172.066	227.372
E9Q035	Protein Gm20425 OS=Mus musculus GN=Gm20425 PE=4 SV=1	Mus_musculus_Uniprot_fasta	Mus musculus	species	26.8916	1	375.825	89.1851	49.7667	419.511	76.1036	469.408	234.332	1711.97	26.6848	36.8005	52.5886	973.687	566.566	491.937	90.8996	69.0994
B8JJN0	Protein Gm20547 OS=Mus musculus GN=Gm20547 PE=3 SV=1	Mus_musculus_Uniprot_fasta	Mus musculus	species	0.940439	1	760.08	2.15884	28.9366	619.418	99.1434	182.494	146.112	1300.56	NA	NA	NA	NA	NA	NA	NA	NA
Q6GQS8	Protein Gm21093 OS=Mus musculus GN=Gm21093 PE=2 SV=1	Mus_musculus_Uniprot_fasta	Mus musculus	species	3.86643	1	NA	NA	NA	NA	NA	NA	NA	NA	97.8321	43.2618	51.944	265.812	397.201	506.214	134.669	46.2088
A0A0N4SVP8	Protein Gm5580 OS=Mus musculus GN=Gm5580 PE=3 SV=1	Mus_musculus_Uniprot_fasta	Mus musculus	species	7.05596	1	382.799	45.6829	125.923	822.989	122.751	687.987	352.538	891.5	139.977	130.894	99.3936	565.459	302.217	384.101	109.474	231.921
A2AEN9	Protein Gm5938 OS=Mus musculus GN=Gm5938 PE=1 SV=1	Mus_musculus_Uniprot_fasta	Mus musculus	species	36.1963	3	599.354	24.7025	66.9815	173.865	106.882	513.395	242.753	824.073	41.2205	63.4162	226.083	872.183	113.312	62.999	123.622	143.775
D3Z724	Protein Gm5965 OS=Mus musculus GN=Gm5965 PE=4 SV=1	Mus_musculus_Uniprot_fasta	Mus musculus	species	72.9592	2	250.92	55.8277	65.2007	1054.72	87.3884	730.931	266.963	1554.18	31.0666	59.7459	55.2383	863.097	658.859	278.467	78.6255	66.5022
D3YX03	Protein Gm7849 OS=Mus musculus GN=Gm7849 PE=1 SV=1	Mus_musculus_Uniprot_fasta	Mus musculus	species	10.3448	1	258.43	104.926	119.678	474.88	490.267	597.663	236.065	593.274	NA	NA	NA	NA	NA	NA	NA	NA
A0A075B6A3	Protein Igha (Fragment) OS=Mus musculus GN=Igha PE=1 SV=1	Mus_musculus_Uniprot_fasta	Mus musculus	species	75.5814	19	347.914	133.99	135.992	461.938	412.542	290.018	206.519	405.626	52.1167	139.759	80.0392	356.355	361.261	260.341	137.375	206.107
A0A075B5P3	Protein Ighg2b (Fragment) OS=Mus musculus GN=Ighg2b PE=1 SV=1	Mus_musculus_Uniprot_fasta	Mus musculus	species	23.2143	3	133.704	52.3297	29.9042	240.743	69.6007	629.554	215.153	2866.37	7.06668	13.9449	12.015	369.912	625.242	511.104	37.286	36.0599
F6TQW2	Protein Ighg2c OS=Mus musculus GN=Ighg2c PE=1 SV=1	Mus_musculus_Uniprot_fasta	Mus musculus	species	10.9181	1	141.04	33.9758	15.3023	342.907	56.7802	886.963	278.289	3122.21	12.1604	30.6724	60.8829	775.578	333.554	564.767	75.0411	74.8963
A0A0A6YXJ9	Protein Ighv1-12 (Fragment) OS=Mus musculus GN=Ighv1-12 PE=4 SV=1	Mus_musculus_Uniprot_fasta	Mus musculus	species	57.265	2	567.105	132.909	191.979	339.96	328.649	209.099	174.438	417.293	49.156	176.123	75.4117	404.233	263.947	168.246	149.854	207.225
A0A0A6YXN4	Protein Ighv1-18 (Fragment) OS=Mus musculus GN=Ighv1-18 PE=1 SV=1	Mus_musculus_Uniprot_fasta	Mus musculus	species	56.4103	3	290.353	108.844	138.196	418.581	429.109	233.025	195.151	471.041	83.3962	139.565	110.534	341.732	671.418	166.13	162.4	224.967
A0A0A6YWX0	Protein Ighv1-19 (Fragment) OS=Mus musculus GN=Ighv1-19 PE=4 SV=1	Mus_musculus_Uniprot_fasta	Mus musculus	species	35.8974	1	260.189	94.3464	343.049	254.022	352.883	177.522	138.351	195.493	49.7683	191.092	132.571	455.079	253.748	202.65	153.655	258.858
A0A0A6YX66	Protein Ighv1-20 (Fragment) OS=Mus musculus GN=Ighv1-20 PE=4 SV=1	Mus_musculus_Uniprot_fasta	Mus musculus	species	29.0598	1	374.283	120.005	142.552	386.556	395.074	262.039	209.166	330.934	52.6961	186.258	111.371	500.025	241.132	162.518	150.666	233.881
A0A075B5U7	Protein Ighv1-22 (Fragment) OS=Mus musculus GN=Ighv1-22 PE=4 SV=1	Mus_musculus_Uniprot_fasta	Mus musculus	species	50.4274	2	295.179	107.241	131.11	343.682	537.089	173.156	152.748	229.555	68.1285	177.611	122.378	527.398	210.126	197.905	217.406	234.886
A0A075B5V5	Protein Ighv1-39 (Fragment) OS=Mus musculus GN=Ighv1-39 PE=4 SV=1	Mus_musculus_Uniprot_fasta	Mus musculus	species	29.9145	2	226.884	200.404	59.8428	690.803	902.056	38.6565	68.1139	204.804	3.64309	165.082	6.75011	485.306	50.7504	26.3943	41.2528	101.448
A0A075B5T4	Protein Ighv1-4 (Fragment) OS=Mus musculus GN=Ighv1-4 PE=4 SV=1	Mus_musculus_Uniprot_fasta	Mus musculus	species	51.2821	2	483.541	158.201	165.91	363.416	216.265	521.872	157.901	627.876	136.455	188.219	110.292	297.559	265.555	101.483	161.835	257.241
A0A075B5V6	Protein Ighv1-42 OS=Mus musculus GN=Ighv1-42 PE=4 SV=1	Mus_musculus_Uniprot_fasta	Mus musculus	species	86.7347	3	442.34	98.6393	220.996	416.155	419.558	194.679	138.163	231.165	57.0498	162.301	117.739	583.588	220.767	198.444	166.572	221.485
A0A0A6YXN5	Protein Ighv1-43 (Fragment) OS=Mus musculus GN=Ighv1-43 PE=4 SV=1	Mus_musculus_Uniprot_fasta	Mus musculus	species	40.1709	1	364.44	106.192	142.876	397.17	405.57	258.406	198.3	334.273	77.2151	172.021	104.731	504.005	234.372	170.515	154.635	225.744
A0A0A6YY41	Protein Ighv1-47 (Fragment) OS=Mus musculus GN=Ighv1-47 PE=4 SV=1	Mus_musculus_Uniprot_fasta	Mus musculus	species	33.3333	3	102.134	130.536	626.495	344.957	343.716	177.882	53.1418	314.255	109.098	612.031	167.722	241.535	88.3732	180.626	111.937	178.072
A0A075B5W3	Protein Ighv1-53 (Fragment) OS=Mus musculus GN=Ighv1-53 PE=4 SV=1	Mus_musculus_Uniprot_fasta	Mus musculus	species	62.3932	1	441.074	140.091	206.173	365.452	299.984	365.192	184.944	482.337	71.8858	183.875	63.9682	336.791	262.6	147.3	122.67	167.012
A0A075B5W5	Protein Ighv1-54 (Fragment) OS=Mus musculus GN=Ighv1-54 PE=4 SV=1	Mus_musculus_Uniprot_fasta	Mus musculus	species	41.8803	1	291.897	61.3401	42.9748	313.538	444.482	254.147	194.164	132.854	NA	NA	NA	NA	NA	NA	NA	NA
A0A075B5W9	Protein Ighv1-58 (Fragment) OS=Mus musculus GN=Ighv1-58 PE=4 SV=1	Mus_musculus_Uniprot_fasta	Mus musculus	species	12.8205	1	235.852	293.078	134.512	354.378	480.873	171.49	155.518	68.0228	29.7775	332.823	12.209	166.623	82.472	155.119	36.5357	193.857
A0A0A6YXE0	Protein Ighv1-59 (Fragment) OS=Mus musculus GN=Ighv1-59 PE=4 SV=1	Mus_musculus_Uniprot_fasta	Mus musculus	species	34.188	1	169.421	165.617	22.7469	137.587	1002.35	4.69518	94.7712	132.846	17.4288	192.158	259.32	422.382	291.313	43.66	153.679	269.108
A0A0A6YXZ4	Protein Ighv1-62-2 (Fragment) OS=Mus musculus GN=Ighv1-62-2 PE=4 SV=1	Mus_musculus_Uniprot_fasta	Mus musculus	species	23.5294	2	130.52	78.6309	29.957	88.1129	669.073	138.028	187.895	141.163	133.058	141.401	122.556	487.92	1575.26	76.0876	36.6669	361.21
A0A075B5X3	Protein Ighv1-64 (Fragment) OS=Mus musculus GN=Ighv1-64 PE=4 SV=1	Mus_musculus_Uniprot_fasta	Mus musculus	species	62.3932	1	446.786	156.505	146.161	383.551	274.558	365.223	167.939	428.527	88.1175	237.507	82.869	337.508	238.237	131.675	149.422	203.229
A0A0G2JFS5	Protein Ighv1-69 (Fragment) OS=Mus musculus GN=Ighv1-69 PE=4 SV=1	Mus_musculus_Uniprot_fasta	Mus musculus	species	54.7009	1	329.799	237.945	101.353	379.812	282.05	412.223	169.207	656.824	136.455	188.219	110.292	297.559	265.555	101.483	161.835	257.241
A0A0G2JGK2	Protein Ighv1-74 (Fragment) OS=Mus musculus GN=Ighv1-74 PE=4 SV=1	Mus_musculus_Uniprot_fasta	Mus musculus	species	29.9145	1	390.354	129.641	267.129	385.492	347.011	240.215	182.425	350.562	49.156	176.123	75.4117	404.233	263.947	168.246	149.854	207.225
A0A0G2JFE9	Protein Ighv1-76 (Fragment) OS=Mus musculus GN=Ighv1-76 PE=1 SV=1	Mus_musculus_Uniprot_fasta	Mus musculus	species	44.4444	1	393.27	97.3808	54.6935	668.344	272.947	353.831	268.625	398.548	29.8011	310.439	59.2132	853.304	369.021	190.157	75.8046	164.934
A0A0G2JGS9	Protein Ighv1-77 (Fragment) OS=Mus musculus GN=Ighv1-77 PE=1 SV=1	Mus_musculus_Uniprot_fasta	Mus musculus	species	66.6667	3	326.357	111.496	65.8581	958.971	222.79	325.006	337.199	323.746	25.7139	211.171	50.9292	814.324	357.614	221.126	57.9695	226.803
A0A0G2JGN3	Protein Ighv1-78 (Fragment) OS=Mus musculus GN=Ighv1-78 PE=1 SV=1	Mus_musculus_Uniprot_fasta	Mus musculus	species	26.4957	2	355.082	116.119	126.425	407.178	184.436	145.598	214.611	310.803	33.3707	168.467	229.738	384.56	276.865	183.36	71.5557	223.179
A0A075B5Y4	Protein Ighv1-81 (Fragment) OS=Mus musculus GN=Ighv1-81 PE=4 SV=1	Mus_musculus_Uniprot_fasta	Mus musculus	species	52.9915	4	222.714	202.257	38.6976	1135.4	285.457	299.157	131.854	158.847	69.9797	159.219	96.0748	509.698	265.077	382.441	140.726	221.947
A0A0G2JEU7	Protein Ighv1-82 (Fragment) OS=Mus musculus GN=Ighv1-82 PE=4 SV=1	Mus_musculus_Uniprot_fasta	Mus musculus	species	44.4444	2	182.088	193.062	114.864	587.085	251.314	287.104	213.507	378.327	116.119	213.85	195.382	382.598	170.292	81.5451	455.155	236.238
A0A075B5Y5	Protein Ighv1-84 (Fragment) OS=Mus musculus GN=Ighv1-84 PE=4 SV=1	Mus_musculus_Uniprot_fasta	Mus musculus	species	30.7692	1	362.858	102.916	52.577	749.132	246.735	392.313	293.384	371.649	25.5625	249.419	47.0333	740.426	462.607	170.533	62.8756	176.265
A0A0A6YW37	Protein Ighv1-9 (Fragment) OS=Mus musculus GN=Ighv1-9 PE=4 SV=1	Mus_musculus_Uniprot_fasta	Mus musculus	species	21.3675	1	1020.89	69.7746	67.8468	255.501	183.622	696.256	122.128	425.064	25.3812	131.832	96.6078	332.503	62.4719	343.94	15.928	64.0167
A0A0B4J1J6	Protein Ighv10-1 (Fragment) OS=Mus musculus GN=Ighv10-1 PE=4 SV=1	Mus_musculus_Uniprot_fasta	Mus musculus	species	41.1765	4	464.988	103.709	138.741	762.062	449.814	110.035	235.076	334.562	NA	NA	NA	NA	NA	NA	NA	NA
A0A075B5T6	Protein Ighv10-3 (Fragment) OS=Mus musculus GN=Ighv10-3 PE=4 SV=1	Mus_musculus_Uniprot_fasta	Mus musculus	species	41.1765	4	493.948	122.413	199.777	304.491	304.03	191.654	216.041	187.999	NA	NA	NA	NA	NA	NA	NA	NA
A0A075B5R6	Protein Ighv11-1 (Fragment) OS=Mus musculus GN=Ighv11-1 PE=4 SV=1	Mus_musculus_Uniprot_fasta	Mus musculus	species	18.8034	1	43.9472	24.9915	78.4617	51.7902	699.274	153.146	40.4981	329.891	170.853	227.362	428.587	272.1	103.121	67.6391	57.6736	396.805
A0A075B5R4	Protein Ighv14-1 (Fragment) OS=Mus musculus GN=Ighv14-1 PE=4 SV=1	Mus_musculus_Uniprot_fasta	Mus musculus	species	26.4957	3	266.408	180.175	64.0067	361.507	668.401	322.033	114.717	375.566	26.45	177.242	17.9725	1309.23	135.565	217.062	26.6926	58.8915
A0A075B5R5	Protein Ighv4-1 (Fragment) OS=Mus musculus GN=Ighv4-1 PE=1 SV=7	Mus_musculus_Uniprot_fasta	Mus musculus	species	50	3	401.498	43.6806	225.265	377.404	194.497	323.543	539.883	148.084	170.317	46.7952	29.6575	343.456	1275.97	95.4296	127.849	46.9152
A0A075B5Q4	Protein Ighv5-12 (Fragment) OS=Mus musculus GN=Ighv5-12 PE=4 SV=1	Mus_musculus_Uniprot_fasta	Mus musculus	species	23.0769	1	383.545	116.036	56.7713	1051.87	220.926	85.8027	79.8626	182.679	23.9862	224.745	300.525	188.6	54.1188	185.42	232.607	276.69
A0A0B4J1P4	Protein Ighv5-16 (Fragment) OS=Mus musculus GN=Ighv5-16 PE=1 SV=1	Mus_musculus_Uniprot_fasta	Mus musculus	species	18.8034	2	167.343	115.171	253.807	378.666	425.498	61.652	45.0617	155.961	24.1214	290.842	37.2883	185.573	207.208	312.752	120.816	142.464
A0A075B5R1	Protein Ighv5-17 (Fragment) OS=Mus musculus GN=Ighv5-17 PE=4 SV=1	Mus_musculus_Uniprot_fasta	Mus musculus	species	35.0427	2	200.274	202.707	52.9336	713.26	397.057	260.837	173.061	327.352	123.017	185.625	88.243	236.839	365.286	148.998	133.236	299.311
A0A075B5P9	Protein Ighv5-4 (Fragment) OS=Mus musculus GN=Ighv5-4 PE=4 SV=1	Mus_musculus_Uniprot_fasta	Mus musculus	species	35.0427	1	164.09	143.626	204.388	266.889	279.443	312.855	205.035	222.855	40.7781	108.402	80.8884	548.726	383.93	436.86	39.3765	147.706
A0A075B5Q2	Protein Ighv5-9 (Fragment) OS=Mus musculus GN=Ighv5-9 PE=4 SV=1	Mus_musculus_Uniprot_fasta	Mus musculus	species	36.7521	2	654.251	30.82	106.191	496.662	206.425	125.683	353.315	208.951	45.3424	205.295	51.643	312.943	34.2301	319.102	64.9961	131.785
A0A0A6YVS4	Protein Ighv5-9-1 (Fragment) OS=Mus musculus GN=Ighv5-9-1 PE=1 SV=1	Mus_musculus_Uniprot_fasta	Mus musculus	species	36.5079	2	174.484	194.174	108.171	749.241	327.673	305.548	212.938	472.912	19.63	100.063	143.961	380.287	176.175	147.068	150.929	378.419
A0A075B5T2	Protein Ighv6-3 (Fragment) OS=Mus musculus GN=Ighv6-3 PE=4 SV=7	Mus_musculus_Uniprot_fasta	Mus musculus	species	43.2203	3	524.707	124.859	121.176	330.754	378.3	868.943	171.118	376.993	63.504	125.362	106.76	446.746	179.913	148.561	104.878	127.817
A0A075B5T3	Protein Ighv6-6 (Fragment) OS=Mus musculus GN=Ighv6-6 PE=4 SV=1	Mus_musculus_Uniprot_fasta	Mus musculus	species	41.1765	3	444.968	120.926	212.729	397.007	362.439	542.48	163.623	350.023	33.6828	233.503	88.12	537.998	132.354	172.654	98.8672	103.684
A0A075B5R2	Protein Ighv7-3 (Fragment) OS=Mus musculus GN=Ighv7-3 PE=4 SV=2	Mus_musculus_Uniprot_fasta	Mus musculus	species	20	2	52.0388	153.963	237.06	54.0324	409.097	125.133	52.7639	129.545	15.8004	123.273	67.4805	868.154	141.989	189.909	187.283	91.2755
A0A0A6YXQ0	Protein Ighv8-8 (Fragment) OS=Mus musculus GN=Ighv8-8 PE=4 SV=1	Mus_musculus_Uniprot_fasta	Mus musculus	species	13.4454	1	NA	NA	NA	NA	NA	NA	NA	NA	69.7671	136.85	28.955	349.19	471.262	152.229	67.4333	161.525
A0A0B4J1J5	Protein Ighv9-3 (Fragment) OS=Mus musculus GN=Ighv9-3 PE=1 SV=1	Mus_musculus_Uniprot_fasta	Mus musculus	species	38.4615	2	382.33	97.8854	206.682	302.01	295.525	501.682	326.65	328.257	43.4109	117.02	64.5197	241.464	255.263	191.333	90.0216	321.841
A0A0A6YWH6	Protein Ighv9-4 (Fragment) OS=Mus musculus GN=Ighv9-4 PE=4 SV=1	Mus_musculus_Uniprot_fasta	Mus musculus	species	23.0769	1	71.5085	81.8631	174.189	296.563	314.858	209.104	118.535	2397	47.2403	60.6498	317.971	366.321	542.47	140.432	63.134	130.666
A0A075B5P2	Protein Igkc (Fragment) OS=Mus musculus GN=Igkc PE=1 SV=1	Mus_musculus_Uniprot_fasta	Mus musculus	species	48.5981	7	363.254	158.836	141.565	530.204	451.184	292.106	191.633	330.837	38.8712	165.06	69.9882	511.918	348.681	180.598	125.938	193.994
A0A140T8M0	Protein Igkv1-117 (Fragment) OS=Mus musculus GN=Igkv1-117 PE=4 SV=2	Mus_musculus_Uniprot_fasta	Mus musculus	species	38.6555	1	295.867	116.001	116.789	652.569	215.366	446.465	274.491	352.699	86.0383	163.253	91.6742	309.608	191.865	225.899	143.499	295.796
A0A0B4J1H7	Protein Igkv1-135 (Fragment) OS=Mus musculus GN=Igkv1-135 PE=4 SV=1	Mus_musculus_Uniprot_fasta	Mus musculus	species	45	5	163.272	105.803	110.525	212.616	861.478	55.0998	73.3955	293.986	37.384	189.762	101.737	673.43	226.669	109.901	244.308	192.314
A0A075B5L1	Protein Igkv10-94 (Fragment) OS=Mus musculus GN=Igkv10-94 PE=4 SV=7	Mus_musculus_Uniprot_fasta	Mus musculus	species	51.3043	2	540.942	142.363	219.655	360.36	201.388	151.13	408.023	137.55	27.8521	172.959	72.5869	427.514	243.476	543.298	42.0657	257.768
A0A140T8M2	Protein Igkv12-44 (Fragment) OS=Mus musculus GN=Igkv12-44 PE=4 SV=2	Mus_musculus_Uniprot_fasta	Mus musculus	species	33.0435	3	265.1	212.336	89.8201	444.094	242.884	330.724	288.383	294.646	70.226	160.795	86.6809	206.572	392.251	223.873	115.748	321.949
A0A140T8P6	Protein Igkv12-46 (Fragment) OS=Mus musculus GN=Igkv12-46 PE=1 SV=2	Mus_musculus_Uniprot_fasta	Mus musculus	species	40.8696	3	163.185	109.09	82.415	398.281	537.021	591.627	99.2123	373.57	50.6445	209.526	60.6585	483.771	220.324	262.93	125.747	287.902
A0A0G2JGF9	Protein Igkv12-98 (Fragment) OS=Mus musculus GN=Igkv12-98 PE=4 SV=4	Mus_musculus_Uniprot_fasta	Mus musculus	species	7.82609	1	956.196	49.4584	49.3979	621.534	84.2498	569.068	414.544	213.281	NA	NA	NA	NA	NA	NA	NA	NA
A0A140T8N3	Protein Igkv13-84 (Fragment) OS=Mus musculus GN=Igkv13-84 PE=4 SV=2	Mus_musculus_Uniprot_fasta	Mus musculus	species	25.2174	1	177.586	160.524	156.419	199.892	370.259	361.412	186.717	242.491	37.0207	172.794	60.1975	642.381	376.309	175.49	90.977	376.909
A0A075B666	Protein Igkv13-85 (Fragment) OS=Mus musculus GN=Igkv13-85 PE=4 SV=5	Mus_musculus_Uniprot_fasta	Mus musculus	species	32.1739	1	151.842	272.452	143.189	331.492	357.111	351.314	197.768	269.299	37.0207	172.794	60.1975	642.381	376.309	175.49	90.977	376.909
A0A140T8P9	Protein Igkv14-111 (Fragment) OS=Mus musculus GN=Igkv14-111 PE=4 SV=2	Mus_musculus_Uniprot_fasta	Mus musculus	species	30.7692	2	365.152	199.489	63.3417	503.346	502.743	250.99	85.5111	283.326	66.435	159.763	339.069	553.684	62.4722	262.582	77.7631	51.7376
A0A075B5K0	Protein Igkv14-126 (Fragment) OS=Mus musculus GN=Igkv14-126 PE=4 SV=7	Mus_musculus_Uniprot_fasta	Mus musculus	species	26.4957	1	251.287	166.354	116.069	407.109	386.038	209.683	143.54	342.128	42.4241	102.103	135.421	955.866	100.784	49.2705	155.561	123.081
A0A0B4J1I1	Protein Igkv16-104 (Fragment) OS=Mus musculus GN=Igkv16-104 PE=4 SV=1	Mus_musculus_Uniprot_fasta	Mus musculus	species	13.7931	1	202.875	80.3871	169.14	186.916	537.812	243.135	358.317	325.183	NA	NA	NA	NA	NA	NA	NA	NA
A0A0G2JDN5	Protein Igkv17-127 (Fragment) OS=Mus musculus GN=Igkv17-127 PE=4 SV=4	Mus_musculus_Uniprot_fasta	Mus musculus	species	33.3333	2	551.863	121.085	127.452	233.139	473.467	187.823	160.285	250.644	24.3395	124.081	69.5147	390.496	392.845	296.699	66.6179	225.405
A0A0G2JFZ3	Protein Igkv19-93 (Fragment) OS=Mus musculus GN=Igkv19-93 PE=1 SV=4	Mus_musculus_Uniprot_fasta	Mus musculus	species	23.4783	2	413.539	205.078	102.581	506.806	345.234	178	114.575	182.017	38.2067	344.735	87.1793	742.943	381.281	103.58	76.9161	109.69
A0A075B5K6	Protein Igkv2-109 (Fragment) OS=Mus musculus GN=Igkv2-109 PE=4 SV=4	Mus_musculus_Uniprot_fasta	Mus musculus	species	10.8333	1	426.076	44.4923	89.2377	352.366	127.38	535.743	246.463	442.565	34.605	93.6743	178.506	232.829	1016.27	258.881	163.295	446.78
A0A0B4J1H6	Protein Igkv2-137 (Fragment) OS=Mus musculus GN=Igkv2-137 PE=4 SV=1	Mus_musculus_Uniprot_fasta	Mus musculus	species	10.8333	1	NA	NA	NA	NA	NA	NA	NA	NA	18.6614	240.666	61.5144	922.32	602.064	423.18	404.514	255.813
A0A140T8P4	Protein Igkv3-9 (Fragment) OS=Mus musculus GN=Igkv3-9 PE=4 SV=2	Mus_musculus_Uniprot_fasta	Mus musculus	species	9.2437	1	NA	NA	NA	NA	NA	NA	NA	NA	6.98604	39.0296	14.4729	213.862	229.248	63.135	85.4635	1772.48
A0A0B4J1J0	Protein Igkv4-50 (Fragment) OS=Mus musculus GN=Igkv4-50 PE=4 SV=1	Mus_musculus_Uniprot_fasta	Mus musculus	species	25.641	2	146.66	258.546	126.344	218.753	252.323	163.77	132.493	217.58	104.328	181.108	142.338	98.1359	141.117	47.6622	769.083	325.857
A0A0G2JFC6	Protein Igkv4-53 (Fragment) OS=Mus musculus GN=Igkv4-53 PE=1 SV=1	Mus_musculus_Uniprot_fasta	Mus musculus	species	18.4874	1	NA	NA	NA	NA	NA	NA	NA	NA	55.1215	328.509	250.88	452.476	378.646	215.188	214.441	74.883
A0A0B4J1I9	Protein Igkv4-55 (Fragment) OS=Mus musculus GN=Igkv4-55 PE=1 SV=1	Mus_musculus_Uniprot_fasta	Mus musculus	species	27.3504	1	132.097	142.657	66.1917	283.345	272.799	681.657	306.092	675.863	66.31	119.51	88.8424	292.696	178.632	423.972	143.187	154.305
A0A0A6YYE7	Protein Igkv4-57 (Fragment) OS=Mus musculus GN=Igkv4-57 PE=4 SV=2	Mus_musculus_Uniprot_fasta	Mus musculus	species	39.3162	1	264.771	231.702	67.1444	245.197	336.873	122.115	165.751	186.407	42.8696	259.498	47.5497	304.467	151.106	242.23	153.638	244.291
A0A075B5M4	Protein Igkv4-57-1 (Fragment) OS=Mus musculus GN=Igkv4-57-1 PE=4 SV=1	Mus_musculus_Uniprot_fasta	Mus musculus	species	26.8908	1	379.378	240.832	55.1769	254.084	389.674	121.067	229.252	231.978	31.7066	219.157	46.373	481.672	123.455	590.008	108.054	215.264
A0A0B4J1I8	Protein Igkv4-59 (Fragment) OS=Mus musculus GN=Igkv4-59 PE=4 SV=1	Mus_musculus_Uniprot_fasta	Mus musculus	species	23.9316	1	307.736	93.8892	585.866	58.169	358.464	38.6984	90.3853	188.237	70.2669	162.884	142.719	471.769	167.774	153.549	108.919	103.854
A0A075B5M1	Protein Igkv4-63 OS=Mus musculus GN=Igkv4-63 PE=1 SV=1	Mus_musculus_Uniprot_fasta	Mus musculus	species	48.4211	2	351.828	95.1294	437.941	158.038	291.384	72.9749	113.296	255.855	72.4103	204.013	94.3525	537.908	294.624	196.633	104.61	87.1416
A0A0B4J1I7	Protein Igkv4-68 (Fragment) OS=Mus musculus GN=Igkv4-68 PE=4 SV=1	Mus_musculus_Uniprot_fasta	Mus musculus	species	17.094	1	51.2828	84.333	366.751	68.8823	490.893	115.661	139.834	378.374	64.9053	108.087	379.228	429.122	130.001	114.517	119.279	247.79
A0A075B5L7	Protein Igkv4-80 (Fragment) OS=Mus musculus GN=Igkv4-80 PE=4 SV=2	Mus_musculus_Uniprot_fasta	Mus musculus	species	13.7931	1	195.38	213.237	677.817	711.02	168.598	352.974	190.787	81.6481	NA	NA	NA	NA	NA	NA	NA	NA
A0A0G2JDV4	Protein Igkv5-39 (Fragment) OS=Mus musculus GN=Igkv5-39 PE=1 SV=4	Mus_musculus_Uniprot_fasta	Mus musculus	species	13.0435	1	NA	NA	NA	NA	NA	NA	NA	NA	20.0941	212.128	45.0859	708.102	330.358	177.261	38.7391	462.649
A0A0B4J1J2	Protein Igkv5-43 (Fragment) OS=Mus musculus GN=Igkv5-43 PE=1 SV=1	Mus_musculus_Uniprot_fasta	Mus musculus	species	13.0435	1	514.519	46.3624	49.7352	427.802	390.648	634.1	138.994	888.746	70.1402	178.624	151.5	267.991	144.521	143.058	120.425	244.087
A0A140T8N2	Protein Igkv5-48 (Fragment) OS=Mus musculus GN=Igkv5-48 PE=1 SV=2	Mus_musculus_Uniprot_fasta	Mus musculus	species	23.4783	2	195.436	138.232	89.7101	315.727	262.454	178.506	105.168	280.734	98.6309	164.75	181.871	152.486	407.764	93.9875	667.117	330
A0A075B5N7	Protein Igkv6-13 OS=Mus musculus GN=Igkv6-13 PE=1 SV=7	Mus_musculus_Uniprot_fasta	Mus musculus	species	50.5263	3	301.582	132.831	238.785	296.199	506.745	178.611	89.527	291.367	20.3588	255.737	97.6186	421.32	167.392	318.633	109.493	120.389
A0A140T8P1	Protein Igkv6-14 (Fragment) OS=Mus musculus GN=Igkv6-14 PE=4 SV=2	Mus_musculus_Uniprot_fasta	Mus musculus	species	20.8696	1	216.154	178.074	107.059	307.831	703.11	94.1419	179.735	136.637	30.943	180.345	100.702	428.721	91.8699	153.187	130.53	171.349
A0A140T8M5	Protein Igkv6-15 (Fragment) OS=Mus musculus GN=Igkv6-15 PE=1 SV=2	Mus_musculus_Uniprot_fasta	Mus musculus	species	33.913	2	230.291	418.644	58.3748	477.805	509.547	256.081	132.335	187.251	24.3107	299.655	99.7916	347.956	94.3401	101.468	77.4989	138.296
A0A140T8Q3	Protein Igkv6-17 (Fragment) OS=Mus musculus GN=Igkv6-17 PE=1 SV=2	Mus_musculus_Uniprot_fasta	Mus musculus	species	33.913	1	269.341	117.399	124.82	396.511	583.678	273.792	173.187	153.961	56.5371	141.285	95.1543	599.492	130.396	193.942	115.056	298.01
A0A140T8N5	Protein Igkv6-23 (Fragment) OS=Mus musculus GN=Igkv6-23 PE=4 SV=2	Mus_musculus_Uniprot_fasta	Mus musculus	species	33.913	1	277.034	140.124	229.228	323.457	542.076	181.087	105.096	246.83	12.9119	145.092	48.9248	592.429	44.5406	117.237	59.3352	170.156
A0A0G2JEI6	Protein Igkv6-29 (Fragment) OS=Mus musculus GN=Igkv6-29 PE=4 SV=4	Mus_musculus_Uniprot_fasta	Mus musculus	species	26.087	2	238.805	91.3894	361.889	239.652	423.55	180.873	177.38	448.509	29.8	114.5	63.7794	1387.67	102.389	165.691	64.8298	308.443
A0A140T8N9	Protein Igkv6-32 (Fragment) OS=Mus musculus GN=Igkv6-32 PE=4 SV=2	Mus_musculus_Uniprot_fasta	Mus musculus	species	18.2609	1	83.8981	195.951	267.75	149.074	494.628	589.182	39.751	168.315	NA	NA	NA	NA	NA	NA	NA	NA
A0A0G2JFN8	Protein Igkv8-19 (Fragment) OS=Mus musculus GN=Igkv8-19 PE=1 SV=4	Mus_musculus_Uniprot_fasta	Mus musculus	species	29.7521	1	559.77	83.0416	48.5646	128.932	408.31	2251.28	124.348	123.461	9.38219	32.1306	18.5361	791.172	94.821	152.182	25.3082	54.9424
A0A140T8P5	Protein Igkv8-24 (Fragment) OS=Mus musculus GN=Igkv8-24 PE=4 SV=2	Mus_musculus_Uniprot_fasta	Mus musculus	species	29.7521	2	318.727	139.637	114.942	712.999	353.459	374.921	734.663	141.067	33.8443	106.905	39.4907	234.019	342.626	346.945	259.753	81.6593
A0A0G2JE47	Protein Igkv8-28 (Fragment) OS=Mus musculus GN=Igkv8-28 PE=1 SV=4	Mus_musculus_Uniprot_fasta	Mus musculus	species	22.314	1	426.036	81.9232	37.8191	159.726	388.381	1321.77	334.961	107.675	21.7532	40.3857	29.1982	800.887	254.592	411.047	26.2117	266.862
A0A140T8M3	Protein Igkv8-30 (Fragment) OS=Mus musculus GN=Igkv8-30 PE=4 SV=2	Mus_musculus_Uniprot_fasta	Mus musculus	species	50.4132	3	246.419	109.918	130.135	445.816	357.323	287.457	999.487	267.189	31.5241	113.23	39.1395	215.955	424.064	260.802	262.127	98.7894
A0A075B5K2	Protein Igkv9-124 OS=Mus musculus GN=Igkv9-124 PE=1 SV=7	Mus_musculus_Uniprot_fasta	Mus musculus	species	18.9474	1	NA	NA	NA	NA	NA	NA	NA	NA	55.6657	324.666	92.8927	469.143	187.594	115.835	88.1146	135.689
A0A0G2JE99	Protein Iglc1 (Fragment) OS=Mus musculus GN=Iglc1 PE=4 SV=1	Mus_musculus_Uniprot_fasta	Mus musculus	species	45.283	3	791.447	1.55563	76.4519	449.237	153.525	461.821	133.575	1010.87	275.109	60.7586	114.965	348.77	258.931	152.852	127.265	98.8822
Q8C1D8	Protein IWS1 homolog OS=Mus musculus GN=Iws1 PE=1 SV=1	Mus_musculus_Uniprot_fasta	Mus musculus	species	0.913838	1	NA	NA	NA	NA	NA	NA	NA	NA	5.22813	15.0919	7.48987	409.999	162.339	150.909	17.0084	62.508
P63318	Protein kinase C gamma type OS=Mus musculus GN=Prkcg PE=1 SV=1	Mus_musculus_Uniprot_fasta	Mus musculus	species	5.02152	1	341.365	86.3268	152.223	535.836	171.086	371.558	218.206	653.909	75.6694	104.312	109.116	519.082	460.242	274.279	150.039	330.222
Q4VA93	Protein kinase C OS=Mus musculus GN=Prkca PE=1 SV=1	Mus_musculus_Uniprot_fasta	Mus musculus	species	5.50595	2	354.04	82.625	158.891	568.014	181.773	355.374	237.395	614.094	93.9796	106.01	113.431	528.618	405.716	211.864	163.147	334.844
E9Q0F0	Protein Krt78 OS=Mus musculus GN=Krt78 PE=1 SV=1	Mus_musculus_Uniprot_fasta	Mus musculus	species	1.96629	2	257.83	94.274	90.2581	699.779	328.028	855.997	250.286	771.799	22.4736	38.9191	45.8116	1072.27	1017.89	257.906	87.1327	88.2963
E9Q8V1	Protein Lce3d OS=Mus musculus GN=Lce3d PE=4 SV=1	Mus_musculus_Uniprot_fasta	Mus musculus	species	7.14286	1	662.404	15.4631	23.1822	1345.06	86.7804	376.091	878.399	1158.47	NA	NA	NA	NA	NA	NA	NA	NA
F8VPT3	Protein Lct OS=Mus musculus GN=Lct PE=1 SV=1	Mus_musculus_Uniprot_fasta	Mus musculus	species	14.086	22	112.414	99.3069	289.717	67.4237	245.756	76.3726	65.7073	127.622	121.208	126.466	365.96	79.3564	120.975	44.4434	435.279	409.817
Q8C6C9	Protein LEG1 homolog OS=Mus musculus GN=Leg1 PE=2 SV=2	Mus_musculus_Uniprot_fasta	Mus musculus	species	12.7596	4	66.9568	76.9451	273.529	37.3962	216.821	27.2178	29.5558	60.7403	142.452	151.649	278.398	100.961	86.0574	47.38	411.287	619.526
Q8CI17	Protein mab-21-like 3 OS=Mus musculus GN=Mab21L3 PE=2 SV=2	Mus_musculus_Uniprot_fasta	Mus musculus	species	3.0303	1	NA	NA	NA	NA	NA	NA	NA	NA	136.299	158.972	183.733	5.56574	96.9413	45.1143	586.924	582.319
A0A0J9YVE6	Protein Mgam OS=Mus musculus GN=Mgam PE=1 SV=1	Mus_musculus_Uniprot_fasta	Mus musculus	species	45.75	19	406.611	65.6922	108.597	607.115	158.992	389.433	370.797	359.912	50.8299	77.2478	116.431	582.804	289.631	389.328	158.67	181.6
E9PWP7	Protein Muc3 OS=Mus musculus GN=Muc3 PE=1 SV=3	Mus_musculus_Uniprot_fasta	Mus musculus	species	20.6349	7	NA	NA	NA	NA	NA	NA	NA	NA	115.873	130.184	143.148	373.851	221.037	153.015	196.008	543.991
E9QAQ8	Protein Muc5ac OS=Mus musculus GN=Muc5ac PE=1 SV=5	Mus_musculus_Uniprot_fasta	Mus musculus	species	1.70767	3	219.067	93.841	288.732	168.473	264.369	235.992	105.084	268.199	116.144	145.656	234.225	248.837	203.079	74.7197	396.904	294.076
E9Q5I3	Protein Muc5b OS=Mus musculus GN=Muc5b PE=1 SV=1	Mus_musculus_Uniprot_fasta	Mus musculus	species	0.1875	1	337.861	48.8655	71.7302	573.496	114.303	628.288	306.326	851.208	NA	NA	NA	NA	NA	NA	NA	NA
D3YU50	Protein Mybpc1 OS=Mus musculus GN=Mybpc1 PE=1 SV=1	Mus_musculus_Uniprot_fasta	Mus musculus	species	0.887311	1	NA	NA	NA	NA	NA	NA	NA	NA	100.559	640.542	123.53	171.103	29.9191	22.2503	205.302	365.059
B1AR69	Protein Myh13 OS=Mus musculus GN=Myh13 PE=1 SV=1	Mus_musculus_Uniprot_fasta	Mus musculus	species	3.66357	1	32.0108	161.413	395.615	27.2009	276.512	14.8323	25.4242	74.8617	134.349	212.174	191.341	42.4258	58.8616	30.1412	375.539	572.092
I7HPW8	Protein Myo15b OS=Mus musculus GN=Myo15b PE=1 SV=2	Mus_musculus_Uniprot_fasta	Mus musculus	species	2.01121	4	187.597	137.452	160.746	283.943	451.621	34.21	163.599	145.11	125.323	85.967	305.789	218.044	175.494	134.374	130.444	325.929
A0A0N4SUJ3	Protein Naaladl2 OS=Mus musculus GN=Naaladl2 PE=1 SV=1	Mus_musculus_Uniprot_fasta	Mus musculus	species	1.13208	1	NA	NA	NA	NA	NA	NA	NA	NA	4.06347	1066.7	124.806	26.4845	30.8758	8.0409	12.2894	13.7562
O55125	Protein NipSnap homolog 1 OS=Mus musculus GN=Nipsnap1 PE=1 SV=1	Mus_musculus_Uniprot_fasta	Mus musculus	species	8.4507	1	NA	NA	NA	NA	NA	NA	NA	NA	19.4624	38.1304	34.5637	1282.37	573.745	392.384	53.4118	74.806
O55126	Protein NipSnap homolog 2 OS=Mus musculus GN=Gbas PE=1 SV=1	Mus_musculus_Uniprot_fasta	Mus musculus	species	5.69395	1	NA	NA	NA	NA	NA	NA	NA	NA	114.04	120.336	135.809	726.718	525.165	335.28	151.143	161.663
Q64299	Protein NOV homolog OS=Mus musculus GN=Nov PE=1 SV=1	Mus_musculus_Uniprot_fasta	Mus musculus	species	6.77966	2	180.178	172.481	55.2636	392.969	1452.39	52.0641	86.5314	94.4301	NA	NA	NA	NA	NA	NA	NA	NA
A2BHR0	Protein Obp2b OS=Mus musculus GN=Obp2b PE=4 SV=1	Mus_musculus_Uniprot_fasta	Mus musculus	species	16.4773	3	737.227	10.4935	99.4642	339.528	139.022	482.834	289.283	489.636	48.1882	53.1562	70.7816	1136.31	347.811	194.367	132.999	118.185
Q9QYX7	Protein piccolo OS=Mus musculus GN=Pclo PE=1 SV=4	Mus_musculus_Uniprot_fasta	Mus musculus	species	0.177585	1	502.014	38.2083	129.927	1059.08	56.8068	561.764	207.773	791.597	64.0138	53.9317	109.609	186.037	474.187	251.684	90.2277	25.5924
Q792Z0	Protein Prss3 OS=Mus musculus GN=Prss3 PE=1 SV=1	Mus_musculus_Uniprot_fasta	Mus musculus	species	25.6098	2	44.6818	137.627	297.241	18.9822	41.5171	82.5715	60.0348	88.601	93.2536	228.85	348.168	43.2052	131.476	48.2509	516.565	496.5
E9Q409	Protein Prss32 OS=Mus musculus GN=Prss32 PE=3 SV=1	Mus_musculus_Uniprot_fasta	Mus musculus	species	5.38922	2	299.763	167.875	160.172	515.073	207.98	328.726	190.825	367.823	80.1671	113.491	125.507	466.668	283.062	269.03	130.694	376.238
E9Q0N2	Protein Ptprh OS=Mus musculus GN=Ptprh PE=4 SV=1	Mus_musculus_Uniprot_fasta	Mus musculus	species	11.7405	4	314.208	131.485	210.83	382.471	206.082	299.901	222.225	491.467	72.9721	131.942	131.091	507.063	342.775	279.872	123.989	171.669
A0A140LIY9	Protein Qrich2 OS=Mus musculus GN=Qrich2 PE=1 SV=1	Mus_musculus_Uniprot_fasta	Mus musculus	species	0.427899	1	391.033	24.1766	95.0475	329.346	118.889	1620.5	246.156	396.01	NA	NA	NA	NA	NA	NA	NA	NA
Q9QUS9	Protein Reg3d OS=Mus musculus GN=Reg3d PE=1 SV=1	Mus_musculus_Uniprot_fasta	Mus musculus	species	8.57143	2	350.785	153.025	111.888	338.483	294.887	216.454	146.565	274.133	71.6306	196.356	193.218	534.562	168.393	185.449	103.265	381.307
A0A140T8M7	Protein Rpl23a-ps3 OS=Mus musculus GN=Rpl23a-ps3 PE=3 SV=1	Mus_musculus_Uniprot_fasta	Mus musculus	species	8.33333	1	445.969	62.8003	158.201	397.295	136.491	500.351	228.999	601.995	65.6033	72.9154	110.515	631.081	270.362	260.025	121.349	236.02
A0A140T8L1	Protein Rpl7a-ps3 OS=Mus musculus GN=Rpl7a-ps3 PE=4 SV=1	Mus_musculus_Uniprot_fasta	Mus musculus	species	5.18519	1	154.501	172.357	133.053	538.447	197.862	106.744	91.227	196.608	NA	NA	NA	NA	NA	NA	NA	NA
P14069	Protein S100-A6 OS=Mus musculus GN=S100a6 PE=1 SV=3	Mus_musculus_Uniprot_fasta	Mus musculus	species	7.86517	1	331.182	93.8992	170.369	508.198	186.202	209.719	191.623	620.667	66.484	72.7316	127.485	455.592	466.16	236.258	252.909	339.681
P31725	Protein S100-A9 OS=Mus musculus GN=S100a9 PE=1 SV=3	Mus_musculus_Uniprot_fasta	Mus musculus	species	12.3894	1	491.849	45.0649	155.313	618.557	113.705	478.666	260.325	465.696	103.158	69.9759	146.395	406.167	138.031	290.329	255.088	239.907
Q9D708	Protein S100a16 OS=Mus musculus GN=S100a16 PE=1 SV=1	Mus_musculus_Uniprot_fasta	Mus musculus	species	8.87097	1	315.424	66.5875	72.2807	736.477	263.263	292.34	305.289	692.346	24.7933	44.1616	62.3626	1233.45	647.814	322.469	79.7474	114.388
Q5SUD5	Protein SCO1 homolog, mitochondrial OS=Mus musculus GN=Sco1 PE=1 SV=1	Mus_musculus_Uniprot_fasta	Mus musculus	species	2.76817	1	287.225	192.457	177.008	293.538	201.805	157.579	159.705	143.964	112.528	309.275	179.957	308.604	149.601	282.376	192.421	115.47
A2RSF9	Protein Serpinb3c OS=Mus musculus GN=Serpinb3c PE=1 SV=1	Mus_musculus_Uniprot_fasta	Mus musculus	species	17.3575	3	670.753	48.5441	98.4445	564.276	100.082	601.534	293.272	556.428	32.1628	49.5961	75.9839	542.871	441.616	258.947	86.961	120.652
W4VSP4	Protein Serpinb6c OS=Mus musculus GN=Serpinb6c PE=1 SV=1	Mus_musculus_Uniprot_fasta	Mus musculus	species	4.74934	1	487.408	39.3099	43.1873	616.025	110.601	633.195	372.872	498.508	15.3453	22.2667	26.3724	545.995	375.556	535.834	58.3843	77.2375
O08797	Protein Serpinb9 OS=Mus musculus GN=Serpinb9 PE=1 SV=1	Mus_musculus_Uniprot_fasta	Mus musculus	species	2.40642	1	NA	NA	NA	NA	NA	NA	NA	NA	43.3482	55.0524	69.511	462.995	330.443	559.82	112.395	190.826
Q9EQU5	Protein SET OS=Mus musculus GN=Set PE=1 SV=1	Mus_musculus_Uniprot_fasta	Mus musculus	species	8.3045	2	311.547	84.0004	185.251	409.812	201.622	394.089	256.107	803.758	59.9981	82.9642	95.9155	443.173	300.155	598.596	135.954	172.841
A0A0A6YXN8	Protein Sirpb1b OS=Mus musculus GN=Sirpb1b PE=4 SV=1	Mus_musculus_Uniprot_fasta	Mus musculus	species	2.51889	1	21.9807	181.202	16.4078	45.7203	1054.52	2.58945	22.9655	17.3773	5.836	316.662	4.85505	17.6084	4.59589	21.1954	1.55133	1067.56
B2RRI2	Protein strawberry notch homolog 1 OS=Mus musculus GN=Sbno1 PE=1 SV=1	Mus_musculus_Uniprot_fasta	Mus musculus	species	0.934579	1	NA	NA	NA	NA	NA	NA	NA	NA	121.198	30.3569	27.2512	30.007	47.8218	32.3576	25.7048	811.923
A2AEI7	Protein Tcp11x2 OS=Mus musculus GN=Tcp11x2 PE=2 SV=1	Mus_musculus_Uniprot_fasta	Mus musculus	species	2.58449	1	1066.4	119.843	24.4483	1212.08	45.3565	153.067	281.73	157.595	NA	NA	NA	NA	NA	NA	NA	NA
Q8N7N6	Protein Traf3ip2 OS=Mus musculus GN=Traf3ip2 PE=1 SV=1	Mus_musculus_Uniprot_fasta	Mus musculus	species	1.98198	1	NA	NA	NA	NA	NA	NA	NA	NA	6.72813	6.8223	8.20526	180.9	7.02946	2029.37	10.2343	7.30562
P61620	Protein transport protein Sec61 subunit alpha isoform 1 OS=Mus musculus GN=Sec61a1 PE=1 SV=2	Mus_musculus_Uniprot_fasta	Mus musculus	species	1.89076	1	123.047	72.929	147.607	446.442	269.109	226.03	311.874	653.328	NA	NA	NA	NA	NA	NA	NA	NA
A0A075B699	Protein Trav9d-1 (Fragment) OS=Mus musculus GN=Trav9d-1 PE=4 SV=1	Mus_musculus_Uniprot_fasta	Mus musculus	species	6.25	1	52.0802	417.241	112.7	103.504	171.498	243.976	53.6415	169.686	214.915	543.546	294.916	25.6695	25.9005	158.112	32.2329	200.513
E9Q512	Protein Trip11 OS=Mus musculus GN=Trip11 PE=1 SV=1	Mus_musculus_Uniprot_fasta	Mus musculus	species	0.759109	1	NA	NA	NA	NA	NA	NA	NA	NA	320.459	52.8893	84.6234	55.5222	188.857	114.078	69.4229	459.551
Q63739	Protein tyrosine phosphatase type IVA 1 OS=Mus musculus GN=Ptp4a1 PE=1 SV=1	Mus_musculus_Uniprot_fasta	Mus musculus	species	8.09249	1	196.788	70.796	59.4318	757.814	364.541	228.177	484.302	598.758	70.2913	65.9352	151.206	776.186	618.741	391.401	116.581	200.347
A0A140T8V3	Protein Vdac3-ps1 OS=Mus musculus GN=Vdac3-ps1 PE=4 SV=1	Mus_musculus_Uniprot_fasta	Mus musculus	species	56.1837	12	160.684	118.686	157.431	305.441	279.103	192.178	287.143	538.991	76.998	135.481	127.811	453.76	513	281.152	182.062	304.196
E9PWL6	Protein Vmn1r149 OS=Mus musculus GN=Vmn1r149 PE=4 SV=1	Mus_musculus_Uniprot_fasta	Mus musculus	species	9.12052	1	NA	NA	NA	NA	NA	NA	NA	NA	204.518	79.2837	340.142	27.3733	73.1487	21.1387	512.453	313.477
B1AVD2	Protein Xpnpep2 OS=Mus musculus GN=Xpnpep2 PE=1 SV=1	Mus_musculus_Uniprot_fasta	Mus musculus	species	28.61	18	306.051	85.6571	221.056	603.712	190.424	184.593	122.934	277.524	72.882	119.135	148.977	456.628	291.602	116.601	252.003	417.521
Q08189	Protein-glutamine gamma-glutamyltransferase E OS=Mus musculus GN=Tgm3 PE=1 SV=2	Mus_musculus_Uniprot_fasta	Mus musculus	species	24.9639	13	214.443	58.439	116.044	542.626	152.077	379.054	389.015	555.278	64.5714	80.3476	158.128	570.987	706.318	374.385	131.722	240.694
P23492	Purine nucleoside phosphorylase OS=Mus musculus GN=Pnp PE=1 SV=2	Mus_musculus_Uniprot_fasta	Mus musculus	species	6.57439	2	239.706	58.883	229.061	282.163	132.633	250.107	216.777	736.674	117.1	126.043	163.96	477.593	521.942	294.36	143.925	161.776
Q68FL4	Putative adenosylhomocysteinase 3 OS=Mus musculus GN=Ahcyl2 PE=1 SV=1	Mus_musculus_Uniprot_fasta	Mus musculus	species	16.3132	8	301.515	60.173	106.037	618.155	204.205	394.88	295.142	709.193	46.8428	73.1907	112.183	808.377	541.616	278.601	162.969	125.35
A0A0A6YX17	Putative ATP-dependent RNA helicase TDRD12 OS=Mus musculus GN=Tdrd12 PE=1 SV=2	Mus_musculus_Uniprot_fasta	Mus musculus	species	0.740132	1	530.866	69.3912	144.462	1259.15	119.245	333.524	272.746	480.145	NA	NA	NA	NA	NA	NA	NA	NA
Q8BK48	Pyrethroid hydrolase Ces2e OS=Mus musculus GN=Ces2e PE=1 SV=1	Mus_musculus_Uniprot_fasta	Mus musculus	species	17.3524	5	222.09	80.0464	117.236	417.868	167.897	310.081	295.129	650.515	52.8275	114.223	84.173	879.769	657.31	282.608	138.695	117.547
Q9DCC4	Pyrroline-5-carboxylate reductase 3 OS=Mus musculus GN=Pycrl PE=1 SV=2	Mus_musculus_Uniprot_fasta	Mus musculus	species	4.0146	1	367.062	70.4303	81.8825	587.063	466.424	385.706	254.242	538.656	NA	NA	NA	NA	NA	NA	NA	NA
P52480	Pyruvate kinase PKM OS=Mus musculus GN=Pkm PE=1 SV=4	Mus_musculus_Uniprot_fasta	Mus musculus	species	29.9435	2	253.752	86.552	87.9849	431.741	225.445	323.298	395.561	799.324	38.2739	51.7994	60.9285	593.163	508.687	637.998	86.2585	146.95
Q61598	Rab GDP dissociation inhibitor beta OS=Mus musculus GN=Gdi2 PE=1 SV=1	Mus_musculus_Uniprot_fasta	Mus musculus	species	17.7528	5	NA	NA	NA	NA	NA	NA	NA	NA	158.506	162.357	143.08	504.831	269.992	247.542	134.791	161.882
Q9JKF1	Ras GTPase-activating-like protein IQGAP1 OS=Mus musculus GN=Iqgap1 PE=1 SV=2	Mus_musculus_Uniprot_fasta	Mus musculus	species	2.35365	2	301.87	77.8238	62.9676	604.556	234.109	267.927	377.831	639.951	NA	NA	NA	NA	NA	NA	NA	NA
Q3TLP8	RAS-related C3 botulinum substrate 1, isoform CRA_a OS=Mus musculus GN=Rac1 PE=1 SV=1	Mus_musculus_Uniprot_fasta	Mus musculus	species	7.109	2	247.395	80.3797	202.882	346.931	308.655	294.525	188.642	328.842	92.7438	109.576	210.844	750.094	241.912	154.552	195.419	201.405
P62821	Ras-related protein Rab-1A OS=Mus musculus GN=Rab1A PE=1 SV=3	Mus_musculus_Uniprot_fasta	Mus musculus	species	13.1707	3	157.246	94.1429	170.023	426.841	356.63	150.398	303.73	356.151	67.9377	92.5861	121.866	406.127	567.167	344.583	191.088	281.005
Q8C266	Ras-related protein Rab-5C OS=Mus musculus GN=Rab5c PE=1 SV=1	Mus_musculus_Uniprot_fasta	Mus musculus	species	4.70085	1	214.754	100.329	244.62	416.309	345.584	106.985	262.951	340.418	92.1941	103.195	168.222	604.7	455.119	192.367	235.313	345.114
P62835	Ras-related protein Rap-1A OS=Mus musculus GN=Rap1a PE=1 SV=1	Mus_musculus_Uniprot_fasta	Mus musculus	species	5.97826	1	302.497	75.5856	212.285	372.078	256.96	195.271	188.525	357.259	84.3801	107.047	203.056	830.249	322.155	203.296	222.16	296.94
P68040	Receptor of activated protein C kinase 1 OS=Mus musculus GN=Rack1 PE=1 SV=3	Mus_musculus_Uniprot_fasta	Mus musculus	species	26.183	6	389.267	48.228	66.5563	1252.06	238.447	281.374	209.995	598.695	40.9959	70.1728	68.3444	1101.47	430.63	418.659	60.8374	82.2696
O09037	Regenerating islet-derived protein 3-alpha OS=Mus musculus GN=Reg3a PE=1 SV=1	Mus_musculus_Uniprot_fasta	Mus musculus	species	29.1429	4	201.231	201.76	49.1389	348.83	423.015	67.0355	105.985	179.777	38.901	407.356	80.5845	337.815	70.8847	82.7777	48.3147	671.486
P35230	Regenerating islet-derived protein 3-beta OS=Mus musculus GN=Reg3b PE=1 SV=1	Mus_musculus_Uniprot_fasta	Mus musculus	species	21.7143	5	135.688	228.795	66.4546	233.518	380.713	113.689	106.04	182.594	48.1997	372.923	107.752	379.778	94.5259	111.368	90.781	471.864
O09049	Regenerating islet-derived protein 3-gamma OS=Mus musculus GN=Reg3g PE=1 SV=1	Mus_musculus_Uniprot_fasta	Mus musculus	species	68.9655	8	73.9406	246.44	28.0037	156.58	601.242	25.9084	75.7476	92.6204	27.7777	553.508	51.6959	325.955	43.4154	64.656	31.1177	615.123
Q64374	Regucalcin OS=Mus musculus GN=Rgn PE=1 SV=1	Mus_musculus_Uniprot_fasta	Mus musculus	species	10.3679	3	415.692	51.8941	110.503	739.982	73.0162	438.778	350.371	488.946	52.9959	67.6988	64.1917	605.706	339.213	653.864	120.587	178.048
A0A0R4J042	Resistin like beta OS=Mus musculus GN=Retnlb PE=4 SV=1	Mus_musculus_Uniprot_fasta	Mus musculus	species	28.5714	2	717.878	73.2562	107.152	673.592	180.342	198.052	189.606	199.271	125.222	564.476	135.65	307.234	111.714	81.5463	115.434	136.47
Q9ES97	Reticulon-3 OS=Mus musculus GN=Rtn3 PE=1 SV=2	Mus_musculus_Uniprot_fasta	Mus musculus	species	1.14108	1	255.874	58.5872	52.5094	764.11	246.461	244.345	356.858	860.369	37.1858	53.3496	80.2098	1078.56	1051.33	316.805	60.7843	56.6496
P24549	Retinal dehydrogenase 1 OS=Mus musculus GN=Aldh1a1 PE=1 SV=5	Mus_musculus_Uniprot_fasta	Mus musculus	species	29.3413	11	547.302	61.8481	69.9553	1139.34	184.394	210.123	342.419	929.87	42.1019	34.689	40.9626	711.035	734.761	274.94	51.8896	69.6373
Q7M732	Retrotransposon-like protein 1 OS=Mus musculus GN=Rtl1 PE=2 SV=1	Mus_musculus_Uniprot_fasta	Mus musculus	species	0.401376	1	NA	NA	NA	NA	NA	NA	NA	NA	17.7364	619.49	308.733	119.791	37.504	22.7958	61.6919	280.388
Q99PT1	Rho GDP-dissociation inhibitor 1 OS=Mus musculus GN=Arhgdia PE=1 SV=3	Mus_musculus_Uniprot_fasta	Mus musculus	species	7.35294	1	263.911	289.012	158.637	327.42	299.425	175.17	303.983	435.783	NA	NA	NA	NA	NA	NA	NA	NA
A2AH25	Rho GTPase-activating protein 1 OS=Mus musculus GN=Arhgap1 PE=1 SV=1	Mus_musculus_Uniprot_fasta	Mus musculus	species	2.08768	1	321.46	70.0396	91.0598	789.564	281.421	186.828	255.867	227.401	NA	NA	NA	NA	NA	NA	NA	NA
Q62159	Rho-related GTP-binding protein RhoC OS=Mus musculus GN=Rhoc PE=1 SV=2	Mus_musculus_Uniprot_fasta	Mus musculus	species	22.2798	4	345.858	88.4841	130.362	596.581	292.496	149.572	169.78	383.332	71.8306	81.6565	149.166	1265.26	255.821	213.363	149.465	159.793
Q8R1Q9	Ribokinase OS=Mus musculus GN=Rbks PE=1 SV=1	Mus_musculus_Uniprot_fasta	Mus musculus	species	4.64396	1	NA	NA	NA	NA	NA	NA	NA	NA	291.241	171.076	1139.74	43.0537	360.132	28.7699	212.07	191.188
O35292	Ribonuclease 2B OS=Mus musculus GN=Rnase2b PE=1 SV=2	Mus_musculus_Uniprot_fasta	Mus musculus	species	21.2903	4	NA	NA	NA	NA	NA	NA	NA	NA	28.8332	71.0996	41.7889	632.249	897.774	211.677	82.9785	120.004
Q8C7E4	Ribonuclease 4 OS=Mus musculus GN=Rnase4 PE=1 SV=1	Mus_musculus_Uniprot_fasta	Mus musculus	species	16.8919	3	430.621	54.7986	57.0243	779.827	96.486	613.873	431.68	782.756	45.2375	41.8051	46.4867	579.809	806.258	397.18	55.3937	97.6714
Q80ZV0	Ribonuclease H2 subunit B OS=Mus musculus GN=Rnaseh2b PE=1 SV=2	Mus_musculus_Uniprot_fasta	Mus musculus	species	2.92208	1	NA	NA	NA	NA	NA	NA	NA	NA	347.317	140.885	347.411	57.7472	294.131	40.6443	402.251	106.891
P00683	Ribonuclease pancreatic OS=Mus musculus GN=Rnase1 PE=1 SV=2	Mus_musculus_Uniprot_fasta	Mus musculus	species	35.5705	2	NA	NA	NA	NA	NA	NA	NA	NA	77.3931	81.1326	127.094	1333.97	224.995	185.789	216.002	292.102
E9QAZ2	Ribosomal protein L15 OS=Mus musculus GN=Gm10020 PE=3 SV=1	Mus_musculus_Uniprot_fasta	Mus musculus	species	21.0784	4	345.982	152.809	134.48	891.057	174.363	355.778	159.148	400.719	NA	NA	NA	NA	NA	NA	NA	NA
Q5XJF6	Ribosomal protein OS=Mus musculus GN=Rpl10a PE=1 SV=1	Mus_musculus_Uniprot_fasta	Mus musculus	species	19.8157	3	259.585	77.7143	49.9167	1164.56	227.673	316.864	237.552	891.494	NA	NA	NA	NA	NA	NA	NA	NA
Q61474	RNA-binding protein Musashi homolog 1 OS=Mus musculus GN=Msi1 PE=1 SV=1	Mus_musculus_Uniprot_fasta	Mus musculus	species	5.24862	1	45.5036	147.182	433.15	38.4513	258.459	209.301	103.05	152.798	NA	NA	NA	NA	NA	NA	NA	NA
H3BKH6	S-formylglutathione hydrolase OS=Mus musculus GN=Esd PE=1 SV=1	Mus_musculus_Uniprot_fasta	Mus musculus	species	12.8814	3	NA	NA	NA	NA	NA	NA	NA	NA	65.5496	75.3132	67.5015	781.894	600.394	642.855	80.3052	112.187
Q8R429	Sarcoplasmic/endoplasmic reticulum calcium ATPase 1 OS=Mus musculus GN=Atp2a1 PE=1 SV=1	Mus_musculus_Uniprot_fasta	Mus musculus	species	9.95976	6	92.1005	97.8577	254.257	338.135	282.316	135.87	188.769	540.683	134.67	183.01	205.54	153.188	213.103	70.3492	430.989	433.032
Q64518	Sarcoplasmic/endoplasmic reticulum calcium ATPase 3 OS=Mus musculus GN=Atp2a3 PE=1 SV=3	Mus_musculus_Uniprot_fasta	Mus musculus	species	6.84008	3	60.0561	127.369	319.317	200.893	318.895	61.2022	123.794	326.338	144.996	216.175	315.567	13.4086	82.5469	30.1124	469.589	496.715
Q03517	Secretogranin-2 OS=Mus musculus GN=Scg2 PE=1 SV=1	Mus_musculus_Uniprot_fasta	Mus musculus	species	3.40357	2	116.982	130.094	182.013	194.621	159.565	153.567	223.19	119.332	NA	NA	NA	NA	NA	NA	NA	NA
P17563	Selenium-binding protein 1 OS=Mus musculus GN=Selenbp1 PE=1 SV=2	Mus_musculus_Uniprot_fasta	Mus musculus	species	54.0254	21	232.347	94.4635	56.2495	589.408	176.353	409.795	456.148	796.461	25.4799	70.9348	52.0175	812.941	792.263	500.828	68.6185	105.35
G3X8T9	Serine (Or cysteine) peptidase inhibitor, clade A, member 3N, isoform CRA_a OS=Mus musculus GN=Serpina3n PE=1 SV=1	Mus_musculus_Uniprot_fasta	Mus musculus	species	30.3828	9	700.403	22.8939	81.3277	804.778	81.9251	491.364	316.25	487.737	39.4283	49.3515	58.4296	669.415	363.795	458.144	76.2243	120.895
P50431	Serine hydroxymethyltransferase, cytosolic OS=Mus musculus GN=Shmt1 PE=1 SV=3	Mus_musculus_Uniprot_fasta	Mus musculus	species	5.02092	2	250.61	44.8542	55.801	410.077	113.12	455.953	387.809	1156.88	55.7293	99.4246	78.0356	633.464	511.516	453.461	135.795	86.0769
Q99KH8	Serine/threonine-protein kinase 24 OS=Mus musculus GN=Stk24 PE=1 SV=1	Mus_musculus_Uniprot_fasta	Mus musculus	species	1.62413	1	256.599	92.941	158.617	415.878	330.336	107.898	146.189	207.979	NA	NA	NA	NA	NA	NA	NA	NA
P62141	Serine/threonine-protein phosphatase PP1-beta catalytic subunit OS=Mus musculus GN=Ppp1cb PE=1 SV=3	Mus_musculus_Uniprot_fasta	Mus musculus	species	20.1835	5	516.885	89.746	89.8175	433.77	190.333	549.845	251.009	653.929	43.7735	62.8759	63.8933	339.381	330.043	234.832	110.686	112.44
Q921I1	Serotransferrin OS=Mus musculus GN=Tf PE=1 SV=1	Mus_musculus_Uniprot_fasta	Mus musculus	species	39.5983	2	364.646	86.622	51.7527	404.507	80.761	458.616	230.899	1686.88	23.4132	36.5053	49.3809	1036.38	613.171	527.473	66.7999	68.6605
Q9CQV3	Serpin B11 OS=Mus musculus GN=Serpinb11 PE=2 SV=1	Mus_musculus_Uniprot_fasta	Mus musculus	species	8.24742	3	564.686	37.7256	100.62	614.224	153.799	383.694	380.712	486.119	117.481	100.609	168.293	478.712	307.156	181.993	139.772	200.25
Q9D7P9	Serpin B12 OS=Mus musculus GN=Serpinb12 PE=2 SV=1	Mus_musculus_Uniprot_fasta	Mus musculus	species	17.2577	7	457.807	56.1688	130.733	459.1	90.1073	818.567	257.451	928.581	95.3005	71.2647	93.1143	289.18	316.83	186.919	167.579	196.637
F8WIV2	Serpin B6 OS=Mus musculus GN=Serpinb6a PE=1 SV=1	Mus_musculus_Uniprot_fasta	Mus musculus	species	55.6391	18	518.569	28.3581	56.0476	708.424	102.691	702.218	377.662	581.67	27.3611	51.9353	48.3753	643.012	486.455	446.284	64.2615	148.726
Q9JK88	Serpin I2 OS=Mus musculus GN=Serpini2 PE=1 SV=1	Mus_musculus_Uniprot_fasta	Mus musculus	species	12.5926	3	208.75	106.764	190.169	215.457	154.321	348.277	214.803	477.336	98.5186	124.344	141.289	348.253	166.157	167.602	301.17	340.973
P07724	Serum albumin OS=Mus musculus GN=Alb PE=1 SV=3	Mus_musculus_Uniprot_fasta	Mus musculus	species	55.7566	31	284.323	26.9991	43.6662	400.04	108.915	274.447	301.704	2590.08	25.211	42.349	30.0676	605.448	770.693	516.364	60.2386	113.143
P12246	Serum amyloid P-component OS=Mus musculus GN=Apcs PE=1 SV=2	Mus_musculus_Uniprot_fasta	Mus musculus	species	4.46429	1	319.682	34.6902	96.7984	1186.46	17.7852	919.94	409.343	1219.01	71.1854	55.2237	110.087	408.503	782.612	543.86	83.9322	275.504
P52430	Serum paraoxonase/arylesterase 1 OS=Mus musculus GN=Pon1 PE=1 SV=2	Mus_musculus_Uniprot_fasta	Mus musculus	species	3.09859	1	186.569	137.226	66.2285	186.288	607.891	382.682	143.508	2203.66	NA	NA	NA	NA	NA	NA	NA	NA
Q62087	Serum paraoxonase/lactonase 3 OS=Mus musculus GN=Pon3 PE=1 SV=2	Mus_musculus_Uniprot_fasta	Mus musculus	species	7.34463	2	193.411	90.1336	139.848	509.962	342.232	298.217	431.375	1032.05	NA	NA	NA	NA	NA	NA	NA	NA
Q9QXI6	SGLT1 protein OS=Mus musculus GN=Slc5a1 PE=1 SV=1	Mus_musculus_Uniprot_fasta	Mus musculus	species	8.7218	4	92.8152	128.883	271.199	126.127	406.53	73.6334	72.8967	141.064	132.594	144.195	355.677	11.2585	115.368	34.9837	358.807	291.476
Q61143	Short transient receptor potential channel 6 OS=Mus musculus GN=Trpc6 PE=1 SV=3	Mus_musculus_Uniprot_fasta	Mus musculus	species	0.967742	1	NA	NA	NA	NA	NA	NA	NA	NA	190.265	340.924	284.505	4.23144	54.9109	171.912	151.717	184.494
Q9D665	Short-chain dehydrogenase/reductase family 42E member 1 OS=Mus musculus GN=Sdr42e1 PE=1 SV=1	Mus_musculus_Uniprot_fasta	Mus musculus	species	2.53807	1	NA	NA	NA	NA	NA	NA	NA	NA	103.837	232.677	385.927	169.345	54.4623	80.5174	319.983	308.323
Q07417	Short-chain specific acyl-CoA dehydrogenase, mitochondrial OS=Mus musculus GN=Acads PE=1 SV=2	Mus_musculus_Uniprot_fasta	Mus musculus	species	12.3786	5	447.627	37.6473	86.4103	624.385	174.738	291.84	425.667	951.371	43.5419	37.1951	49.3789	902.065	612.223	433.014	95.0557	109.994
P70665	Sialate O-acetylesterase OS=Mus musculus GN=Siae PE=1 SV=3	Mus_musculus_Uniprot_fasta	Mus musculus	species	12.1996	5	328.662	62.1951	114.695	512.938	142.436	464.865	346.654	350.291	25.5391	149.388	55.9853	675.924	244.835	473.977	124.514	127.277
D3YTS1	Signal peptidase complex catalytic subunit SEC11 OS=Mus musculus GN=Sec11a PE=1 SV=1	Mus_musculus_Uniprot_fasta	Mus musculus	species	3.64372	1	234.364	102.638	108.669	546.682	286.649	287.33	267.304	664.189	NA	NA	NA	NA	NA	NA	NA	NA
Q9D8L3	Signal sequence receptor, delta OS=Mus musculus GN=Ssr4 PE=1 SV=1	Mus_musculus_Uniprot_fasta	Mus musculus	species	6.35838	1	155.786	73.542	122.067	1094.94	205.72	160.845	193.664	393.694	NA	NA	NA	NA	NA	NA	NA	NA
P46062	Signal-induced proliferation-associated protein 1 OS=Mus musculus GN=Sipa1 PE=1 SV=2	Mus_musculus_Uniprot_fasta	Mus musculus	species	1.63934	1	NA	NA	NA	NA	NA	NA	NA	NA	132.059	40.1262	68.7416	130.299	772.003	192.696	441.993	244.37
Q0VG18	Small integral membrane protein 24 OS=Mus musculus GN=Smim24 PE=1 SV=1	Mus_musculus_Uniprot_fasta	Mus musculus	species	7.5	1	NA	NA	NA	NA	NA	NA	NA	NA	128.32	147.867	206.069	96.777	277.031	74.9472	389.701	179.315
P62305	Small nuclear ribonucleoprotein E OS=Mus musculus GN=Snrpe PE=1 SV=1	Mus_musculus_Uniprot_fasta	Mus musculus	species	11.9565	1	NA	NA	NA	NA	NA	NA	NA	NA	63.219	87.2235	114.782	701.535	183.789	223.948	128.955	143.807
P62317	Small nuclear ribonucleoprotein Sm D2 OS=Mus musculus GN=Snrpd2 PE=1 SV=1	Mus_musculus_Uniprot_fasta	Mus musculus	species	15.2542	1	468.787	171.357	145.03	408.652	238.3	388.417	141.512	511.299	NA	NA	NA	NA	NA	NA	NA	NA
P63163	Small nuclear ribonucleoprotein-associated protein N OS=Mus musculus GN=Snrpn PE=1 SV=1	Mus_musculus_Uniprot_fasta	Mus musculus	species	2.91667	1	426.829	71.1409	158.45	528.493	248.228	351.532	132.863	511.619	74.0174	93.6657	110.688	994.676	194.278	172.81	201.464	202.74
Q8VDU5	SNF-related serine/threonine-protein kinase OS=Mus musculus GN=Snrk PE=1 SV=1	Mus_musculus_Uniprot_fasta	Mus musculus	species	0.935829	1	105.254	197.006	26.7395	117.793	714.786	90.7215	79.0421	94.1876	NA	NA	NA	NA	NA	NA	NA	NA
Q9JMA9	Sodium- and chloride-dependent neutral and basic amino acid transporter B(0+) OS=Mus musculus GN=Slc6a14 PE=1 SV=1	Mus_musculus_Uniprot_fasta	Mus musculus	species	6.73981	3	333.642	98.917	181.533	293.273	244.894	322.003	278.328	534.16	NA	NA	NA	NA	NA	NA	NA	NA
Q8BYF6	Sodium-coupled monocarboxylate transporter 1 OS=Mus musculus GN=Slc5a8 PE=1 SV=1	Mus_musculus_Uniprot_fasta	Mus musculus	species	4.25532	2	NA	NA	NA	NA	NA	NA	NA	NA	86.1122	163.218	171.809	531.349	468.561	237.601	159.543	257.33
Q9D687	Sodium-dependent neutral amino acid transporter B(0)AT1 OS=Mus musculus GN=Slc6a19 PE=1 SV=1	Mus_musculus_Uniprot_fasta	Mus musculus	species	3.15457	2	94.2765	130.952	242.388	4.26304	635.409	15.6515	34.4173	56.7602	94.8519	118.559	330.722	62.9144	75.4588	26.5661	292.253	400.921
Q9DBP0	Sodium-dependent phosphate transport protein 2B OS=Mus musculus GN=Slc34a2 PE=1 SV=1	Mus_musculus_Uniprot_fasta	Mus musculus	species	1.14778	2	120.346	152.152	165.304	99.0974	405.113	36.8651	133.667	92.6913	111.115	145.332	303.597	148.002	314.697	61.6801	312.307	328.397
G3X939	Sodium/hydrogen exchanger 3 OS=Mus musculus GN=Slc9a3 PE=1 SV=1	Mus_musculus_Uniprot_fasta	Mus musculus	species	2.77443	2	229.017	65.6267	92.3313	272.003	232.524	630.342	260.216	377.427	NA	NA	NA	NA	NA	NA	NA	NA
Q8K0E3	Sodium/myo-inositol cotransporter 2 OS=Mus musculus GN=Slc5a11 PE=1 SV=1	Mus_musculus_Uniprot_fasta	Mus musculus	species	3.71471	2	NA	NA	NA	NA	NA	NA	NA	NA	114.779	57.8375	113.124	144.354	868.219	276.841	123.487	146.089
O88627	Sodium/nucleoside cotransporter 2 OS=Mus musculus GN=Slc28a2 PE=1 SV=2	Mus_musculus_Uniprot_fasta	Mus musculus	species	2.87879	2	179.431	87.653	177.517	180.579	279.057	135.435	97.7906	262.645	86.7187	108.185	254.981	379.234	120.242	52.1682	391.923	473.336
Q8VDN2	Sodium/potassium-transporting ATPase subunit alpha-1 OS=Mus musculus GN=Atp1a1 PE=1 SV=1	Mus_musculus_Uniprot_fasta	Mus musculus	species	33.7243	25	204.259	128.935	74.2434	586.433	298.102	184.342	449.79	1193.69	36.9623	78.6384	57.9646	733.889	885.684	223.389	73.4417	115.401
P14094	Sodium/potassium-transporting ATPase subunit beta-1 OS=Mus musculus GN=Atp1b1 PE=1 SV=1	Mus_musculus_Uniprot_fasta	Mus musculus	species	29.9342	10	165.857	108.594	150.338	397.568	294.753	245.783	277.901	680.369	60.7806	112.865	127.321	559.526	604.352	249.454	136.828	298.163
Q9ES88	Solute carrier family 13 member 2 OS=Mus musculus GN=Slc13a2 PE=2 SV=1	Mus_musculus_Uniprot_fasta	Mus musculus	species	7.67918	5	155.883	115.594	273.34	105.982	224.45	78.5127	54.2226	155.221	NA	NA	NA	NA	NA	NA	NA	NA
Q9JIP7	Solute carrier family 15 member 1 OS=Mus musculus GN=Slc15a1 PE=1 SV=2	Mus_musculus_Uniprot_fasta	Mus musculus	species	13.9633	9	84.6421	128.267	284.845	140.675	263.071	122.415	106.236	150.165	124.3	173.104	308.54	67.8507	161.172	103.511	340.832	400.808
P17809	Solute carrier family 2, facilitated glucose transporter member 1 OS=Mus musculus GN=Slc2a1 PE=1 SV=4	Mus_musculus_Uniprot_fasta	Mus musculus	species	1.62602	1	NA	NA	NA	NA	NA	NA	NA	NA	86.3851	67.1184	74.2876	436.998	782.825	302.606	97.7727	136.69
Q9WV38	Solute carrier family 2, facilitated glucose transporter member 5 OS=Mus musculus GN=Slc2a5 PE=1 SV=2	Mus_musculus_Uniprot_fasta	Mus musculus	species	2.39521	1	NA	NA	NA	NA	NA	NA	NA	NA	213.315	172.22	258.948	175.753	96.6528	89.5507	348.605	420.727
A0A0R4J0P7	Solute carrier family 22 member 18 OS=Mus musculus GN=Slc22a18 PE=1 SV=1	Mus_musculus_Uniprot_fasta	Mus musculus	species	1.95122	1	NA	NA	NA	NA	NA	NA	NA	NA	72.3833	112.522	122.035	574.587	518.364	272.023	202.752	227.555
Q5SWT3	Solute carrier family 25 member 35 OS=Mus musculus GN=Slc25a35 PE=1 SV=2	Mus_musculus_Uniprot_fasta	Mus musculus	species	3.66667	1	NA	NA	NA	NA	NA	NA	NA	NA	146.873	77.7563	62.1945	1261.24	620.891	419.481	87.2513	146.167
E0CYZ1	Solute carrier family 35 member C2 OS=Mus musculus GN=Slc35c2 PE=4 SV=1	Mus_musculus_Uniprot_fasta	Mus musculus	species	30.5556	1	17.1033	76.0634	407.675	43.9181	176.263	12.4443	21.5252	37.1081	111.339	138.475	367.54	10.608	138.054	299.253	233.404	504.065
Q9D6X5	Solute carrier family 52, riboflavin transporter, member 3 OS=Mus musculus GN=Slc52a3 PE=1 SV=3	Mus_musculus_Uniprot_fasta	Mus musculus	species	3.04348	1	156.817	100.941	191.233	200.719	270.52	136.274	150.091	286.069	NA	NA	NA	NA	NA	NA	NA	NA
Q6P069	Sorcin OS=Mus musculus GN=Sri PE=1 SV=1	Mus_musculus_Uniprot_fasta	Mus musculus	species	15.6566	2	260.593	133.962	142.062	419	295.331	211.038	281.737	585.22	64.1384	106.809	96.7041	431.265	427.041	508.088	91.6604	308.746
Q8BGH2	Sorting and assembly machinery component 50 homolog OS=Mus musculus GN=Samm50 PE=1 SV=1	Mus_musculus_Uniprot_fasta	Mus musculus	species	15.7783	6	147.252	108.759	130.706	336.759	284.618	201.924	307.597	555.29	86.4379	158.877	121.686	463.038	547.134	265.371	161.8	288.14
P08032	Spectrin alpha chain, erythrocytic 1 OS=Mus musculus GN=Spta1 PE=1 SV=3	Mus_musculus_Uniprot_fasta	Mus musculus	species	0.289855	1	NA	NA	NA	NA	NA	NA	NA	NA	220.033	164.542	273.949	6.13085	76.5344	48.8464	146.961	227.153
Q62261	Spectrin beta chain, non-erythrocytic 1 OS=Mus musculus GN=Sptbn1 PE=1 SV=2	Mus_musculus_Uniprot_fasta	Mus musculus	species	0.804063	1	306.139	60.1038	60.8406	1044.75	328.563	102.465	298.672	856.174	NA	NA	NA	NA	NA	NA	NA	NA
A0A140LIV1	Sperm flagellar protein 2 OS=Mus musculus GN=Spef2 PE=1 SV=1	Mus_musculus_Uniprot_fasta	Mus musculus	species	0.289017	1	607.614	43.8303	49.456	749.726	142.138	541.726	587.559	789.081	NA	NA	NA	NA	NA	NA	NA	NA
Q9Z1N5	Spliceosome RNA helicase Ddx39b OS=Mus musculus GN=Ddx39b PE=1 SV=1	Mus_musculus_Uniprot_fasta	Mus musculus	species	1.86916	1	194.949	71.5296	185.374	530.111	189.995	211.28	161.658	560.176	NA	NA	NA	NA	NA	NA	NA	NA
Q921M3	Splicing factor 3B subunit 3 OS=Mus musculus GN=Sf3b3 PE=1 SV=1	Mus_musculus_Uniprot_fasta	Mus musculus	species	0.986031	1	NA	NA	NA	NA	NA	NA	NA	NA	39.4168	33.4137	28.2297	1220.11	646.925	434.668	66.2756	73.3699
O54988	STE20-like serine/threonine-protein kinase OS=Mus musculus GN=Slk PE=1 SV=2	Mus_musculus_Uniprot_fasta	Mus musculus	species	0.567721	1	138.642	89.8025	123.294	359.784	135.548	128.516	113.121	229.956	541.477	50.3053	53.4329	235.178	219.481	78.9173	55.3725	56.0759
P38647	Stress-70 protein, mitochondrial OS=Mus musculus GN=Hspa9 PE=1 SV=3	Mus_musculus_Uniprot_fasta	Mus musculus	species	10.3093	4	267.626	191.347	120.007	276.042	179.304	212.99	212.457	473.499	85.8805	136.511	99.1456	700.46	412.281	309.75	217.158	135.662
Q8K2B3	Succinate dehydrogenase [ubiquinone] flavoprotein subunit, mitochondrial OS=Mus musculus GN=Sdha PE=1 SV=1	Mus_musculus_Uniprot_fasta	Mus musculus	species	40.512	18	216.55	79.1749	53.176	629.622	163.132	352.554	492.727	1063.43	33.4523	54.7805	39.7368	635.819	744.021	444.904	70.0864	115.462
Q9CQA3	Succinate dehydrogenase [ubiquinone] iron-sulfur subunit, mitochondrial OS=Mus musculus GN=Sdhb PE=1 SV=1	Mus_musculus_Uniprot_fasta	Mus musculus	species	31.2057	8	220.117	81.9397	48.8902	573.361	157.793	331.903	534.787	932.219	27.8464	34.5688	23.0749	942.466	862.438	496.722	44.3268	95.9141
Q9CZB0	Succinate dehydrogenase cytochrome b560 subunit, mitochondrial OS=Mus musculus GN=Sdhc PE=1 SV=1	Mus_musculus_Uniprot_fasta	Mus musculus	species	19.5266	3	179.065	97.964	171.572	319.744	219.693	248.439	385.81	634.075	72.4929	138.896	138.512	392.951	846.877	319.487	220.326	223.506
Q9Z2I9	Succinate--CoA ligase [ADP-forming] subunit beta, mitochondrial OS=Mus musculus GN=Sucla2 PE=1 SV=2	Mus_musculus_Uniprot_fasta	Mus musculus	species	1.51188	1	184.409	68.9221	173.275	526.872	266.085	206.427	300.794	379.906	NA	NA	NA	NA	NA	NA	NA	NA
Q9WUM5	Succinate--CoA ligase [ADP/GDP-forming] subunit alpha, mitochondrial OS=Mus musculus GN=Suclg1 PE=1 SV=4	Mus_musculus_Uniprot_fasta	Mus musculus	species	21.3873	6	364.497	56.8082	51.8509	822.67	257.058	310.563	403.643	802.509	24.3605	31.7666	32.4289	1049.05	770.704	449.781	52.466	95.3632
Q9Z2I8	Succinate--CoA ligase [GDP-forming] subunit beta, mitochondrial OS=Mus musculus GN=Suclg2 PE=1 SV=3	Mus_musculus_Uniprot_fasta	Mus musculus	species	1.84758	1	222.542	56.484	16.7619	956.265	346.962	193.884	407.244	473.5	NA	NA	NA	NA	NA	NA	NA	NA
Q9D0K2	Succinyl-CoA:3-ketoacid coenzyme A transferase 1, mitochondrial OS=Mus musculus GN=Oxct1 PE=1 SV=1	Mus_musculus_Uniprot_fasta	Mus musculus	species	5.19231	1	NA	NA	NA	NA	NA	NA	NA	NA	75.565	258.664	151.986	427.717	465.657	208.039	176.046	265.652
Q62273	Sulfate transporter OS=Mus musculus GN=Slc26a2 PE=1 SV=1	Mus_musculus_Uniprot_fasta	Mus musculus	species	4.33018	4	177.129	76.108	98.8149	655.875	267.758	151.979	333.519	419.433	118.42	153.906	155.589	483.642	758.877	251.045	169.726	212.114
Q9R112	Sulfide:quinone oxidoreductase, mitochondrial OS=Mus musculus GN=Sqrdl PE=1 SV=3	Mus_musculus_Uniprot_fasta	Mus musculus	species	40	16	200.218	94.2309	77.9841	590.596	321.143	250.016	437.673	540.121	32.764	38.8754	46.7414	753.148	1094.28	410.339	67.0278	110.947
Q3UZZ6	Sulfotransferase 1 family member D1 OS=Mus musculus GN=Sult1d1 PE=1 SV=1	Mus_musculus_Uniprot_fasta	Mus musculus	species	9.49153	2	228.308	81.5306	60.1745	564.877	312.919	188.867	419.708	558.88	61.6845	51.4866	71.0305	770.874	588.969	440.095	94.1752	114.718
E9QNL5	Sulfotransferase OS=Mus musculus GN=Sult1a1 PE=1 SV=1	Mus_musculus_Uniprot_fasta	Mus musculus	species	9.27835	2	286.283	87.6272	90.9088	775.831	243.048	205.679	284.468	589.675	26.2345	29.9305	35.2807	437.816	474.335	712.046	58.7135	104.38
Q8BJS4	SUN domain-containing protein 2 OS=Mus musculus GN=Sun2 PE=1 SV=3	Mus_musculus_Uniprot_fasta	Mus musculus	species	3.41997	1	158.479	63.8048	68.8692	431.449	144.228	312.164	423.332	763.005	NA	NA	NA	NA	NA	NA	NA	NA
P08228	Superoxide dismutase [Cu-Zn] OS=Mus musculus GN=Sod1 PE=1 SV=2	Mus_musculus_Uniprot_fasta	Mus musculus	species	51.9481	8	258.766	74.3035	143.303	613.337	142.691	301.201	137.022	316.508	78.9054	81.4431	113.938	687.841	258.307	618.613	161.429	279.118
P09671	Superoxide dismutase [Mn], mitochondrial OS=Mus musculus GN=Sod2 PE=1 SV=3	Mus_musculus_Uniprot_fasta	Mus musculus	species	21.1712	3	383.532	89.1698	129.001	460.331	175.337	247.256	338.481	461.317	86.1407	95.7278	140.982	559.371	609.353	322.897	175.521	149.14
P56677	Suppressor of tumorigenicity 14 protein homolog OS=Mus musculus GN=St14 PE=1 SV=2	Mus_musculus_Uniprot_fasta	Mus musculus	species	9.7076	5	339.268	98.9713	113.66	417.524	251.411	217.695	219.857	469.343	NA	NA	NA	NA	NA	NA	NA	NA
Q9DBX3	Sushi domain-containing protein 2 OS=Mus musculus GN=Susd2 PE=1 SV=1	Mus_musculus_Uniprot_fasta	Mus musculus	species	11.5854	6	297.003	127.188	148.281	397.639	386.776	96.952	107.599	147.516	57.0183	88.4492	153.748	702.534	156.231	73.6541	213.572	376.03
Q8BG39	Synaptic vesicle glycoprotein 2B OS=Mus musculus GN=Sv2b PE=1 SV=1	Mus_musculus_Uniprot_fasta	Mus musculus	species	1.02489	1	426.585	205.503	148.51	346.045	216.247	158.566	250.969	238.205	NA	NA	NA	NA	NA	NA	NA	NA
Q62465	Synaptic vesicle membrane protein VAT-1 homolog OS=Mus musculus GN=Vat1 PE=1 SV=3	Mus_musculus_Uniprot_fasta	Mus musculus	species	3.44828	1	326.094	79.1324	93.1067	600.487	294.926	159.902	198.082	685.339	NA	NA	NA	NA	NA	NA	NA	NA
Q9D3L3	Synaptosomal-associated protein OS=Mus musculus GN=Snap23 PE=1 SV=1	Mus_musculus_Uniprot_fasta	Mus musculus	species	6.33484	1	350.019	155.143	142.881	481.275	209.067	305.256	176.908	465.663	95.6382	123.359	132.932	432.988	252.083	263.396	190.53	260.243
Q8VCK7	Syncollin OS=Mus musculus GN=Sycn PE=1 SV=3	Mus_musculus_Uniprot_fasta	Mus musculus	species	8.20896	1	479.461	32.1823	79.3061	1070.88	164.13	447.254	345.263	459.477	28.2444	37.1999	34.7844	1147.95	761.047	334.07	55.2702	125.062
Q99JZ0	Syntenin-2 OS=Mus musculus GN=Sdcbp2 PE=2 SV=1	Mus_musculus_Uniprot_fasta	Mus musculus	species	29.1096	4	169.591	121.806	290.32	235.542	382.138	122.161	177.581	166.658	214.652	129.151	159.249	40.4948	158.618	70.6921	364.375	511.848
P80315	T-complex protein 1 subunit delta OS=Mus musculus GN=Cct4 PE=1 SV=3	Mus_musculus_Uniprot_fasta	Mus musculus	species	3.8961	2	NA	NA	NA	NA	NA	NA	NA	NA	19.6476	48.3155	36.799	1868.18	471.494	438.485	74.5077	114.126
Q8R0C3	Testis anion transporter 1 OS=Mus musculus GN=Slc26a8 PE=2 SV=2	Mus_musculus_Uniprot_fasta	Mus musculus	species	1.5015	1	NA	NA	NA	NA	NA	NA	NA	NA	31.4507	25.0785	33.3904	762.425	801.191	215.927	40.5057	85.6695
Q8R3G9	Tetraspanin-8 OS=Mus musculus GN=Tspan8 PE=1 SV=1	Mus_musculus_Uniprot_fasta	Mus musculus	species	30.2128	6	190.189	114.032	213.189	343.057	302.732	234.41	151.179	449.715	108.097	134.072	152.007	309.106	295.717	134.901	256.048	462.345
Q91W90	Thioredoxin domain-containing protein 5 OS=Mus musculus GN=Txndc5 PE=1 SV=2	Mus_musculus_Uniprot_fasta	Mus musculus	species	4.79616	1	252.311	103.535	128.691	399.212	155.967	232.645	151.893	689.377	NA	NA	NA	NA	NA	NA	NA	NA
P10639	Thioredoxin OS=Mus musculus GN=Txn PE=1 SV=3	Mus_musculus_Uniprot_fasta	Mus musculus	species	46.6667	4	297.334	82.783	70.4999	502.819	200.683	301.958	469.451	679.882	36.9898	51.2962	61.6992	733.047	741.828	444.881	82.3516	144.504
Q9JMH6	Thioredoxin reductase 1, cytoplasmic OS=Mus musculus GN=Txnrd1 PE=1 SV=3	Mus_musculus_Uniprot_fasta	Mus musculus	species	19.0865	6	385.786	95.8427	93.3273	601.639	224.392	495.299	334.739	794.327	74.8342	102.148	80.4274	579.08	425.169	275.195	100.925	125.314
A0A0M3HEQ0	Thioredoxin reductase 2, mitochondrial OS=Mus musculus GN=Txnrd2 PE=1 SV=1	Mus_musculus_Uniprot_fasta	Mus musculus	species	9.10816	1	375.629	61.6194	67.3002	715.044	275.652	605.056	350.219	895.74	NA	NA	NA	NA	NA	NA	NA	NA
P20108	Thioredoxin-dependent peroxide reductase, mitochondrial OS=Mus musculus GN=Prdx3 PE=1 SV=1	Mus_musculus_Uniprot_fasta	Mus musculus	species	11.6732	3	272.567	57.1965	70.4305	734.156	244.835	274.846	436.287	698.264	17.2591	25.8124	32.1249	1082.47	675.999	680.496	55.8616	73.4768
Q9D0R2	Threonine--tRNA ligase, cytoplasmic OS=Mus musculus GN=Tars PE=1 SV=2	Mus_musculus_Uniprot_fasta	Mus musculus	species	3.1856	2	338.976	51.5781	69.0494	695.351	154.701	533.42	282.707	1479.39	NA	NA	NA	NA	NA	NA	NA	NA
A2ASS6	Titin OS=Mus musculus GN=Ttn PE=1 SV=1	Mus_musculus_Uniprot_fasta	Mus musculus	species	0.0993951	3	NA	NA	NA	NA	NA	NA	NA	NA	10.3825	20.8192	25.3936	32.8539	344.263	768.573	20.6569	32.6493
Q9DCS3	Trans-2-enoyl-CoA reductase, mitochondrial OS=Mus musculus GN=Mecr PE=1 SV=2	Mus_musculus_Uniprot_fasta	Mus musculus	species	2.41287	1	253.006	57.9384	56.8659	495.033	153.69	334.463	490.684	738.491	NA	NA	NA	NA	NA	NA	NA	NA
A0A1B0GR11	Transaldolase OS=Mus musculus GN=Taldo1 PE=1 SV=1	Mus_musculus_Uniprot_fasta	Mus musculus	species	5.49738	2	222.354	127.024	34.0254	808.05	239.297	193.649	353.905	651.678	46.5444	84.1185	84.5505	1166.23	491.747	359.173	65.1394	86.3502
P40630	Transcription factor A, mitochondrial OS=Mus musculus GN=Tfam PE=1 SV=2	Mus_musculus_Uniprot_fasta	Mus musculus	species	3.7037	1	353.403	80.1419	109.991	926.707	335.802	208.71	253.79	318.692	NA	NA	NA	NA	NA	NA	NA	NA
P42669	Transcriptional activator protein Pur-alpha OS=Mus musculus GN=Pura PE=1 SV=1	Mus_musculus_Uniprot_fasta	Mus musculus	species	2.80374	1	404.521	77.5341	296.595	480.675	200.076	306.434	241.98	486.08	75.9723	95.2073	74.9077	603.805	266.598	278.377	117.861	211.713
Q01853	Transitional endoplasmic reticulum ATPase OS=Mus musculus GN=Vcp PE=1 SV=4	Mus_musculus_Uniprot_fasta	Mus musculus	species	3.97022	2	358.802	86.8107	91.1566	818.165	261.174	158.01	126.969	483.7	NA	NA	NA	NA	NA	NA	NA	NA
P40142	Transketolase OS=Mus musculus GN=Tkt PE=1 SV=1	Mus_musculus_Uniprot_fasta	Mus musculus	species	38.8443	15	293.38	60.4095	47.5502	480.763	130.009	468.452	346.645	1760.1	31.7875	44.8746	59.2496	679.341	857.052	465.592	84.1673	80.7227
Q9CY50	Translocon-associated protein subunit alpha OS=Mus musculus GN=Ssr1 PE=1 SV=1	Mus_musculus_Uniprot_fasta	Mus musculus	species	8.04196	2	263.906	58.9199	65.6323	1094.8	272.342	230.159	153.349	669.291	55.0564	78.6239	88.6176	1784.07	408.089	178.654	124.554	161.007
Q3TMT3	Transmembrane 4 L6 family member 4 OS=Mus musculus GN=Tm4sf4 PE=2 SV=1	Mus_musculus_Uniprot_fasta	Mus musculus	species	15.3465	3	424.314	17.1923	33.9331	1617.17	53.6848	629.38	550.299	859.582	35.2666	55.7622	53.9431	797.713	654.794	257.518	88.2607	149.404
P58021	Transmembrane 9 superfamily member 2 OS=Mus musculus GN=Tm9sf2 PE=1 SV=1	Mus_musculus_Uniprot_fasta	Mus musculus	species	9.51662	5	200.56	118.655	114.435	525.533	307.638	195.393	252.922	1048.49	60.3947	64.7059	91.3235	920.191	632.256	267.523	119.999	169.908
Q9ET30	Transmembrane 9 superfamily member 3 OS=Mus musculus GN=Tm9sf3 PE=1 SV=1	Mus_musculus_Uniprot_fasta	Mus musculus	species	8.00681	5	181.558	78.6788	102.151	505.246	298.384	242.55	314.37	1411.69	54.8483	83.4125	65.6547	975.316	706.465	279.189	85.3759	156.712
Q8BH24	Transmembrane 9 superfamily member 4 OS=Mus musculus GN=Tm9sf4 PE=1 SV=1	Mus_musculus_Uniprot_fasta	Mus musculus	species	11.042	4	172.195	127.919	130.198	493.221	356.37	121.452	373.459	638.508	219.602	260.308	127.674	455.922	122.478	104.336	235.824	221.396
Q9D7L8	Transmembrane and immunoglobulin domain-containing protein 1 OS=Mus musculus GN=Tmigd1 PE=2 SV=1	Mus_musculus_Uniprot_fasta	Mus musculus	species	14.9425	4	362.499	102.747	148.954	733.068	209.842	320.766	244.547	454.981	59.3809	119.469	106.417	461.333	445.29	206.17	157.776	241.915
Q9D1D4	Transmembrane emp24 domain-containing protein 10 OS=Mus musculus GN=Tmed10 PE=1 SV=1	Mus_musculus_Uniprot_fasta	Mus musculus	species	16.895	3	222.191	74.8742	95.3089	1008.11	421.51	127.248	383.793	1059.58	44.2974	65.5826	82.1212	1131.81	515.783	249.287	74.9892	117.496
Q9R0Q3	Transmembrane emp24 domain-containing protein 2 OS=Mus musculus GN=Tmed2 PE=1 SV=1	Mus_musculus_Uniprot_fasta	Mus musculus	species	4.47761	1	214.687	65.6595	51.7253	696.009	319.11	151.037	430.52	1108.38	34.1429	42.7058	25.6481	352.817	1138.17	529.926	146.291	98.92
Q8R1V4	Transmembrane emp24 domain-containing protein 4 OS=Mus musculus GN=Tmed4 PE=1 SV=1	Mus_musculus_Uniprot_fasta	Mus musculus	species	3.52423	1	225.107	85.562	203.41	590.089	202.967	97.2388	189.298	496.135	NA	NA	NA	NA	NA	NA	NA	NA
E9QPR6	Transmembrane protease serine 13 OS=Mus musculus GN=Tmprss13 PE=1 SV=1	Mus_musculus_Uniprot_fasta	Mus musculus	species	1.45985	1	NA	NA	NA	NA	NA	NA	NA	NA	43.4604	43.683	100.588	333.696	650.266	461.676	176.812	106.998
Q9JIQ8	Transmembrane protease serine 2 OS=Mus musculus GN=Tmprss2 PE=2 SV=3	Mus_musculus_Uniprot_fasta	Mus musculus	species	5.5102	2	409.113	95.2126	154.642	642.836	229.465	297.818	174.082	319.29	61.6646	117.273	110.355	415.861	321.017	224.18	137.06	259.569
E9QP73	Transmembrane protein 132C OS=Mus musculus GN=Tmem132c PE=4 SV=1	Mus_musculus_Uniprot_fasta	Mus musculus	species	1.08401	1	6.01152	116.512	223.756	2.023	292.435	1.46738	8.99627	22.0899	NA	NA	NA	NA	NA	NA	NA	NA
A0A0A0MQ93	Transmembrane protein 132E OS=Mus musculus GN=Tmem132e PE=1 SV=1	Mus_musculus_Uniprot_fasta	Mus musculus	species	0.744879	1	NA	NA	NA	NA	NA	NA	NA	NA	53.8923	342.565	65.6379	91.8912	125.265	38.9764	60.2696	809.728
Q5F285	Transmembrane protein 256 OS=Mus musculus GN=Tmem256 PE=1 SV=1	Mus_musculus_Uniprot_fasta	Mus musculus	species	24.7788	1	NA	NA	NA	NA	NA	NA	NA	NA	50.4851	100.182	47.4058	173.48	360.074	312.37	148.279	257.452
Q8VD00	Transmembrane protein 97 OS=Mus musculus GN=Tmem97 PE=1 SV=1	Mus_musculus_Uniprot_fasta	Mus musculus	species	8.52273	1	NA	NA	NA	NA	NA	NA	NA	NA	198.38	127.643	122.045	1514.24	150.903	88.8869	199.847	253.153
P07309	Transthyretin OS=Mus musculus GN=Ttr PE=1 SV=1	Mus_musculus_Uniprot_fasta	Mus musculus	species	67.3469	8	589.166	34.4475	79.7628	544.611	62.094	364.722	333.95	350.315	36.3389	41.3745	76.8273	611.224	337.768	751.28	75.0509	123.474
Q03404	Trefoil factor 2 OS=Mus musculus GN=Tff2 PE=1 SV=2	Mus_musculus_Uniprot_fasta	Mus musculus	species	12.4031	2	192.56	18.1249	61.8075	770.629	32.6474	1268.37	319.386	1421.99	35.5364	29.3799	58.3316	434.366	436.203	669.785	102.511	105.224
Q9JLT2	Trehalase OS=Mus musculus GN=Treh PE=1 SV=1	Mus_musculus_Uniprot_fasta	Mus musculus	species	24.4792	10	338.37	87.8821	210.698	447.347	232.844	100.549	80.5343	152.475	89.3856	107.46	201.871	649.589	125.433	56.804	228.654	520.74
Q8JZU2	Tricarboxylate transport protein, mitochondrial OS=Mus musculus GN=Slc25a1 PE=1 SV=1	Mus_musculus_Uniprot_fasta	Mus musculus	species	11.254	3	218.897	84.5733	134.929	397.111	450.142	170.981	255.028	508.157	54.1766	91.214	114.244	642.747	482.066	295.155	165.78	214.229
Q8BMS1	Trifunctional enzyme subunit alpha, mitochondrial OS=Mus musculus GN=Hadha PE=1 SV=1	Mus_musculus_Uniprot_fasta	Mus musculus	species	15.9895	7	392.963	95.5994	55.2378	928.25	141.289	203.084	397.553	627.665	97.3843	289.013	83.0943	678.628	557.002	332.358	40.9233	66.4264
Q99JY0	Trifunctional enzyme subunit beta, mitochondrial OS=Mus musculus GN=Hadhb PE=1 SV=1	Mus_musculus_Uniprot_fasta	Mus musculus	species	5.05263	2	327.446	36.2537	21.4853	946.674	224.711	165.418	535.447	792.426	NA	NA	NA	NA	NA	NA	NA	NA
P17751	Triosephosphate isomerase OS=Mus musculus GN=Tpi1 PE=1 SV=4	Mus_musculus_Uniprot_fasta	Mus musculus	species	40.4682	8	272.327	33.5146	47.3461	567.193	123.386	735.293	614.912	1160.38	48.124	55.2555	106.694	484.002	831.398	327.748	72.7896	88.285
F8WID5	Tropomyosin alpha-1 chain OS=Mus musculus GN=Tpm1 PE=1 SV=1	Mus_musculus_Uniprot_fasta	Mus musculus	species	7.05521	1	231.023	70.3602	89.8216	458.995	120.462	518.316	196.164	539.998	117.83	186.699	215.421	378.304	194.767	250.243	231.36	451.886
A2AIM4	Tropomyosin beta chain OS=Mus musculus GN=Tpm2 PE=1 SV=1	Mus_musculus_Uniprot_fasta	Mus musculus	species	8.4507	1	231.023	70.3602	89.8216	458.995	120.462	518.316	196.164	539.998	117.83	186.699	215.421	378.304	194.767	250.243	231.36	451.886
P68369	Tubulin alpha-1A chain OS=Mus musculus GN=Tuba1a PE=1 SV=1	Mus_musculus_Uniprot_fasta	Mus musculus	species	28.3814	1	257.163	80.5672	84.4116	724.534	310.081	265.654	297.981	357.374	64.7368	89.6462	92.3433	757.441	628.452	538.908	105.809	141.233
P05213	Tubulin alpha-1B chain OS=Mus musculus GN=Tuba1b PE=1 SV=2	Mus_musculus_Uniprot_fasta	Mus musculus	species	28.3814	1	256.257	79.494	82.7455	757.482	302.87	260.439	292.351	347.289	64.7368	89.6462	92.3433	757.441	628.452	538.908	105.809	141.233
P68372	Tubulin beta-4B chain OS=Mus musculus GN=Tubb4b PE=1 SV=1	Mus_musculus_Uniprot_fasta	Mus musculus	species	33.7079	10	167.304	96.287	233.321	471.053	317.225	173.795	145.57	160.87	68.4879	97.8098	105.317	738.109	555.523	392.825	136.79	128.002
Q922K9	Tyrosine-protein kinase FRK OS=Mus musculus GN=Frk PE=1 SV=3	Mus_musculus_Uniprot_fasta	Mus musculus	species	2.53906	1	NA	NA	NA	NA	NA	NA	NA	NA	79.4828	73.5208	140.2	703.868	853.367	190.534	152.275	176.779
Q8BWR4	Ubiquitin carboxyl-terminal hydrolase 40 OS=Mus musculus GN=Usp40 PE=1 SV=2	Mus_musculus_Uniprot_fasta	Mus musculus	species	0.97166	1	NA	NA	NA	NA	NA	NA	NA	NA	36.8114	296.932	30.408	75.7182	45.4852	91.6925	60.1037	1097.99
A0A0G2JGL0	Ubiquitin-conjugating enzyme E2 D3 OS=Mus musculus GN=Ube2d3 PE=1 SV=1	Mus_musculus_Uniprot_fasta	Mus musculus	species	7.43243	1	401.511	107.69	148.734	837.295	408.06	270.816	320.351	678.557	NA	NA	NA	NA	NA	NA	NA	NA
Q02053	Ubiquitin-like modifier-activating enzyme 1 OS=Mus musculus GN=Uba1 PE=1 SV=1	Mus_musculus_Uniprot_fasta	Mus musculus	species	1.41777	1	NA	NA	NA	NA	NA	NA	NA	NA	215.835	166.606	138.161	443.123	379.34	246.964	114.984	302.606
O70475	UDP-glucose 6-dehydrogenase OS=Mus musculus GN=Ugdh PE=1 SV=1	Mus_musculus_Uniprot_fasta	Mus musculus	species	15.8215	6	327.302	61.0315	62.6228	911.185	329.883	189.59	322.359	714.251	NA	NA	NA	NA	NA	NA	NA	NA
D3YZE6	UDP-glucuronosyltransferase (Fragment) OS=Mus musculus GN=Ugt1a6a PE=3 SV=1	Mus_musculus_Uniprot_fasta	Mus musculus	species	28.3133	1	170.235	96.83	112.294	316.855	398.72	191.922	346.471	886.524	44.9864	85.8739	110.693	608.639	556.047	217.821	115.633	144.536
Q63886	UDP-glucuronosyltransferase 1-1 OS=Mus musculus GN=Ugt1a1 PE=1 SV=2	Mus_musculus_Uniprot_fasta	Mus musculus	species	19.0654	5	201.242	94.0784	119.913	305.071	492.338	124.748	271.081	1293.29	52.3721	84.2932	118.306	535.616	507.774	210.816	124.327	161.525
Q6ZQM8	UDP-glucuronosyltransferase 1-7C OS=Mus musculus GN=Ugt1a7c PE=1 SV=1	Mus_musculus_Uniprot_fasta	Mus musculus	species	20.5273	6	156.59	87.5252	132.648	355.487	409.076	225.561	320.968	1041.17	52.6956	99.1775	138.845	545.047	581.79	206.261	125.896	149.908
Q8K154	UDP-glucuronosyltransferase OS=Mus musculus GN=Ugt2b34 PE=1 SV=1	Mus_musculus_Uniprot_fasta	Mus musculus	species	12.218	5	160.176	111.623	122.977	349.071	375.08	211.884	347.606	894.047	57.7669	135.562	137.88	567.938	635.007	206.006	130.719	255.463
Q9DBP5	UMP-CMP kinase OS=Mus musculus GN=Cmpk1 PE=1 SV=1	Mus_musculus_Uniprot_fasta	Mus musculus	species	8.16327	1	NA	NA	NA	NA	NA	NA	NA	NA	27.0137	34.5899	30.4264	770.231	689.251	577.387	58.6108	68.8068
Q8VC42	Uncharacterized protein C18orf8 homolog OS=Mus musculus GN=Mic1 PE=2 SV=1	Mus_musculus_Uniprot_fasta	Mus musculus	species	2.28311	1	948.244	244.937	152.357	394.603	117.256	35.8778	6.9444	24.8796	75.2336	117.471	158.179	991.254	46.2187	0.771195	139.37	171.667
Q91Z58	Uncharacterized protein C6orf132 homolog OS=Mus musculus PE=1 SV=2	Mus_musculus_Uniprot_fasta	Mus musculus	species	1.07794	1	210.434	155.393	182.094	248.547	149.229	172.388	137.167	190.897	NA	NA	NA	NA	NA	NA	NA	NA
E9QPJ5	Uncharacterized protein KIAA0232 OS=Mus musculus GN=D5Ertd579e PE=1 SV=2	Mus_musculus_Uniprot_fasta	Mus musculus	species	0.501433	1	93.6097	231.441	234.463	130.679	287.768	99.4353	66.9863	151.643	NA	NA	NA	NA	NA	NA	NA	NA
A0A1B0GRV7	Uncharacterized protein OS=Mus musculus PE=4 SV=1	Mus_musculus_Uniprot_fasta	Mus musculus	species	4.24528	1	125.723	39.9835	56.6807	267.714	110.687	1096.95	452.466	761.484	NA	NA	NA	NA	NA	NA	NA	NA
O88329	Unconventional myosin-Ia OS=Mus musculus GN=Myo1a PE=2 SV=2	Mus_musculus_Uniprot_fasta	Mus musculus	species	20.9971	19	232.601	98.7798	182.296	380.961	469.464	32.1999	147.314	195.371	97.4671	92.7674	155.504	464.874	249.517	171.895	208.201	347.26
Q5SYD0	Unconventional myosin-Id OS=Mus musculus GN=Myo1d PE=1 SV=1	Mus_musculus_Uniprot_fasta	Mus musculus	species	3.77734	3	201.163	130.63	117.518	436.921	538.366	7.94441	234.23	273.771	122.148	91.8686	206.801	632.204	279.905	213.103	408.102	217.755
Q99MZ6	Unconventional myosin-VIIb OS=Mus musculus GN=Myo7b PE=1 SV=3	Mus_musculus_Uniprot_fasta	Mus musculus	species	2.22433	4	236.048	94.5592	194.083	206.658	359.486	244.44	151.912	401.564	202.271	331.309	166.613	100.854	209.725	186.332	80.1089	212.708
Q78IK2	Up-regulated during skeletal muscle growth protein 5 OS=Mus musculus GN=Usmg5 PE=1 SV=1	Mus_musculus_Uniprot_fasta	Mus musculus	species	17.2414	1	606.305	84.816	150.438	560.055	228.63	682.674	568.65	1208.53	121.963	119.204	65.1175	361.581	437.797	154.211	304.737	275.131
Q91X17	Uromodulin OS=Mus musculus GN=Umod PE=1 SV=1	Mus_musculus_Uniprot_fasta	Mus musculus	species	17.757	9	35.3347	83.1079	160.092	43.5854	204.61	31.3917	26.2293	56.6719	137.529	193.98	308.849	47.3736	106.971	31.9639	583.166	635.796
P63082	V-type proton ATPase 16 kDa proteolipid subunit OS=Mus musculus GN=Atp6v0c PE=1 SV=1	Mus_musculus_Uniprot_fasta	Mus musculus	species	11.6129	1	413.23	76.7038	147.747	613.685	187.747	422.646	312.824	624.6	36.6412	76.8994	52.4637	295.757	891.673	374.216	101.11	152.751
P70460	Vasodilator-stimulated phosphoprotein OS=Mus musculus GN=Vasp PE=1 SV=4	Mus_musculus_Uniprot_fasta	Mus musculus	species	2.66667	1	283.778	80.3151	90.4846	750.958	373.68	185.765	278.069	318.107	NA	NA	NA	NA	NA	NA	NA	NA
P50544	Very long-chain specific acyl-CoA dehydrogenase, mitochondrial OS=Mus musculus GN=Acadvl PE=1 SV=3	Mus_musculus_Uniprot_fasta	Mus musculus	species	17.0732	9	298.05	83.5415	118.007	665.695	225.505	218.302	362.759	689.466	81.5567	85.9882	104.179	955.14	460.755	290.789	128.789	150.878
O70503	Very-long-chain 3-oxoacyl-CoA reductase OS=Mus musculus GN=Hsd17b12 PE=1 SV=1	Mus_musculus_Uniprot_fasta	Mus musculus	species	11.2179	3	152.124	114.482	114.226	432.244	287.013	282.25	340.805	992.868	35.5805	75.4862	50.9617	797.043	821.451	382.708	75.6486	133.224
Q9WV55	Vesicle-associated membrane protein-associated protein A OS=Mus musculus GN=Vapa PE=1 SV=2	Mus_musculus_Uniprot_fasta	Mus musculus	species	5.62249	1	214.386	45.9825	57.3682	863.481	202.499	286.724	259.411	1019.41	NA	NA	NA	NA	NA	NA	NA	NA
Q62468	Villin-1 OS=Mus musculus GN=Vil1 PE=1 SV=3	Mus_musculus_Uniprot_fasta	Mus musculus	species	17.0496	12	294.553	65.8044	135.584	523.864	565.844	114.551	170.224	331.811	82.6253	84.2947	113.203	777.099	311	155.079	155.69	217.871
P21614	Vitamin D-binding protein OS=Mus musculus GN=Gc PE=1 SV=2	Mus_musculus_Uniprot_fasta	Mus musculus	species	9.45378	3	228.814	46.4208	53.1011	336.552	59.3452	543.681	275.168	2931.06	58.23	74.9333	68.1863	487.669	387.573	759.062	105.599	79.8369
Q60932	Voltage-dependent anion-selective channel protein 1 OS=Mus musculus GN=Vdac1 PE=1 SV=3	Mus_musculus_Uniprot_fasta	Mus musculus	species	66.2162	16	159.283	118.484	156.031	305.372	296.18	191.426	267.043	495.108	79.5719	156.467	131.777	437.886	489.579	250.756	171.89	342.386
Q60930	Voltage-dependent anion-selective channel protein 2 OS=Mus musculus GN=Vdac2 PE=1 SV=2	Mus_musculus_Uniprot_fasta	Mus musculus	species	59.322	14	145.661	132.962	161.208	308.312	328.136	187.721	262.189	513.487	79.2907	151.229	134.799	413.302	454.242	245.187	163.033	374.178
Q9JHY4	WAP four-disulfide core domain protein 15B OS=Mus musculus GN=Wfdc15b PE=2 SV=1	Mus_musculus_Uniprot_fasta	Mus musculus	species	12.5	1	NA	NA	NA	NA	NA	NA	NA	NA	80.9901	86.0432	211.075	91.5517	130.574	119.744	383.084	815.417
O88342	WD repeat-containing protein 1 OS=Mus musculus GN=Wdr1 PE=1 SV=3	Mus_musculus_Uniprot_fasta	Mus musculus	species	8.58086	3	237.557	132.788	186.986	426.199	222.718	272.754	242.944	674.878	NA	NA	NA	NA	NA	NA	NA	NA
P61965	WD repeat-containing protein 5 OS=Mus musculus GN=Wdr5 PE=1 SV=1	Mus_musculus_Uniprot_fasta	Mus musculus	species	6.88623	2	NA	NA	NA	NA	NA	NA	NA	NA	80.3799	116.267	85.2316	567.421	467.232	202.749	134.455	270.928
Q11136	Xaa-Pro dipeptidase OS=Mus musculus GN=Pepd PE=1 SV=3	Mus_musculus_Uniprot_fasta	Mus musculus	species	37.5254	15	336.556	113.67	206.515	399.502	299.139	103.206	105.603	157.784	97.3642	109.709	187.015	723.35	181.539	118.311	210.876	294.785
Q8CFL8	Zinc finger SWIM domain-containing protein 3 OS=Mus musculus GN=Zswim3 PE=2 SV=1	Mus_musculus_Uniprot_fasta	Mus musculus	species	1.29496	1	NA	NA	NA	NA	NA	NA	NA	NA	278.511	276.182	209.206	102.907	80.6158	29.1905	215.842	300.615
Q80TC6	Zinc finger SWIM domain-containing protein 5 OS=Mus musculus GN=Zswim5 PE=2 SV=2	Mus_musculus_Uniprot_fasta	Mus musculus	species	1.3468	1	NA	NA	NA	NA	NA	NA	NA	NA	73.6118	140.244	141.096	393.349	346.977	213.255	141.317	231.835
Q8K0C5	Zymogen granule membrane protein 16 OS=Mus musculus GN=Zg16 PE=1 SV=1	Mus_musculus_Uniprot_fasta	Mus musculus	species	84.4311	15	242.519	42.163	83.7528	601.393	95.3535	706.331	385.285	784.42	40.5106	61.6713	90.2333	405.123	1291.59	427.775	114.807	181.376
10_GL0003202	[gene] locus=scaffold7785_5:1041:1838:+ [Complete] codon-table.11	184sample_2.6M.GeneSet.fasta_subset	root|cellular organisms|Archaea|Euryarchaeota|Methanobacteria	no rank|no rank|superkingdom|phylum|class	6.41509	1	125.023	111.723	112.317	149.888	206.826	173.962	136.2	243.051	NA	NA	NA	NA	NA	NA	NA	NA
7-4_GL0114785	[gene] locus=scaffold53213_1:587:1423:- [Complete] codon-table.11	184sample_2.6M.GeneSet.fasta_subset	root|cellular organisms|Archaea|Euryarchaeota|Methanobacteria|Methanobacteriales	no rank|no rank|superkingdom|phylum|class|order	19.0647	3	86.0152	395.658	83.6166	150.664	181.537	129.492	106.117	112.005	89.6569	501.592	103.292	196.124	198.661	324.121	107.828	122.994
1_GL0033988	[gene] locus=scaffold32839_3:494:2170:- [Complete] codon-table.11	184sample_2.6M.GeneSet.fasta_subset	root|cellular organisms|Bacteria	no rank|no rank|superkingdom	3.94265	2	50.8743	296.903	129.684	84.5885	246.185	70.3038	54.2343	89.8212	202.848	715.535	117.932	14.1965	28.8392	23.6581	261.916	235.169
1_GL0066634	[gene] locus=scaffold57205_1:414:1187:- [Lack 5'-end] codon-table.11	184sample_2.6M.GeneSet.fasta_subset	root|cellular organisms|Bacteria	no rank|no rank|superkingdom	49.0272	4	177.176	60.804	87.9408	227.188	115.376	536.634	625.689	350.719	46.246	65.1059	58.4062	283.784	328.544	1017.44	75.8978	43.1699
1-1_GL0002373	[gene] locus=scaffold89731_1:1631:2680:- [Complete] codon-table.11	184sample_2.6M.GeneSet.fasta_subset	root|cellular organisms|Bacteria	no rank|no rank|superkingdom	8.02292	2	317.722	271.199	170.773	294.143	151.686	170.907	143.606	229.933	157.239	551.671	48.7521	2287.41	43.0982	35.0594	251.568	152.116
1-1_GL0002375	[gene] locus=scaffold89731_1:3591:6104:- [Complete] codon-table.11	184sample_2.6M.GeneSet.fasta_subset	root|cellular organisms|Bacteria	no rank|no rank|superkingdom	2.50896	2	NA	NA	NA	NA	NA	NA	NA	NA	120.03	492.977	29.3653	2180.76	99.4524	30.4456	220.503	153.482
1-1_GL0002951	[gene] locus=scaffold37115_2:1833:3227:- [Complete] codon-table.11	184sample_2.6M.GeneSet.fasta_subset	root|cellular organisms|Bacteria	no rank|no rank|superkingdom	29.9569	8	31.5584	165.595	120.241	49.0077	391.914	25.2041	30.7936	51.4945	96.8656	244.383	649.43	15.6442	134.37	24.1244	166.773	201.682
1-1_GL0007199	[gene] locus=scaffold81558_1:6840:7919:- [Complete] codon-table.11	184sample_2.6M.GeneSet.fasta_subset	root|cellular organisms|Bacteria	no rank|no rank|superkingdom	6.96379	2	NA	NA	NA	NA	NA	NA	NA	NA	113.737	108.244	159.196	108.435	256.422	61.9876	786.977	330.488
1-1_GL0009618	[gene] locus=scaffold20272_1:119626:120945:+ [Complete] codon-table.11	184sample_2.6M.GeneSet.fasta_subset	root|cellular organisms|Bacteria	no rank|no rank|superkingdom	2.2779	1	296.532	3.88359	8.49129	408.212	14.9649	422.514	846.387	279.824	NA	NA	NA	NA	NA	NA	NA	NA
1-1_GL0013371	[gene] locus=scaffold69966_12:138:704:- [Complete] codon-table.11	184sample_2.6M.GeneSet.fasta_subset	root|cellular organisms|Bacteria	no rank|no rank|superkingdom	36.1702	5	45.4734	69.5423	205.221	48.9042	373.341	13.1341	58.0025	67.8501	107.227	129.21	148.155	111.837	184.999	123.934	855.179	395.045
1-1_GL0024353	[gene] locus=scaffold34235_9:250:900:+ [Complete] codon-table.11	184sample_2.6M.GeneSet.fasta_subset	root|cellular organisms|Bacteria	no rank|no rank|superkingdom	13.8889	2	14.2583	44.2904	139.517	15.7373	273.886	11.0731	23.8325	41.4665	323.963	12.3549	95.7851	13.1042	62.1605	26.291	537.2	578.132
1-1_GL0025621	[gene] locus=scaffold17139_3:267:1655:+ [Complete] codon-table.11	184sample_2.6M.GeneSet.fasta_subset	root|cellular organisms|Bacteria	no rank|no rank|superkingdom	2.38095	1	145.411	231.266	381.011	309.931	162.718	201.764	126.442	219.33	NA	NA	NA	NA	NA	NA	NA	NA
1-1_GL0031227	[gene] locus=scaffold52641_2:3277:4116:- [Complete] codon-table.11	184sample_2.6M.GeneSet.fasta_subset	root|cellular organisms|Bacteria	no rank|no rank|superkingdom	17.2043	2	352.05	90.0989	52.0871	279.055	79.0105	378.168	530.747	109.083	49.4804	113.979	59.3316	496.896	168.029	868.464	162.561	60.2316
1-1_GL0031369	[gene] locus=scaffold5195_1:12467:14482:- [Complete] codon-table.11	184sample_2.6M.GeneSet.fasta_subset	root|cellular organisms|Bacteria	no rank|no rank|superkingdom	4.769	1	556.052	238.944	84.8908	417.503	89.625	180.092	301.612	229.934	137.831	186.599	141.665	520.462	193.584	284.885	166.862	136.542
1-1_GL0033336	[gene] locus=scaffold72678_1:474:2294:- [Complete] codon-table.11	184sample_2.6M.GeneSet.fasta_subset	root|cellular organisms|Bacteria	no rank|no rank|superkingdom	10.231	4	34.5631	453.491	568.103	12.0864	180.302	60.5087	65.635	112.637	54.0993	189.031	28.8078	13.2311	16.3422	25.5619	15.5385	611.781
1-1_GL0034049	[gene] locus=scaffold61969_5:98:517:+ [Complete] codon-table.11	184sample_2.6M.GeneSet.fasta_subset	root|cellular organisms|Bacteria	no rank|no rank|superkingdom	31.6547	4	18.5846	57.6996	164.754	2.78074	289.168	2.01701	31.3882	57.0695	103.919	99.069	332.454	4.8984	197.768	76.4116	616.613	444.143
1-1_GL0038049	[gene] locus=scaffold65885_1:1645:3555:- [Complete] codon-table.11	184sample_2.6M.GeneSet.fasta_subset	root|cellular organisms|Bacteria	no rank|no rank|superkingdom	7.07547	1	240.157	508.674	117.58	119.458	122.651	91.0394	371.508	51.1221	219.394	152.898	74.3945	295.651	263.217	422.885	64.8449	86.6348
1-1_GL0041200	[gene] locus=scaffold30723_4:3462:4778:- [Complete] codon-table.11	184sample_2.6M.GeneSet.fasta_subset	root|cellular organisms|Bacteria	no rank|no rank|superkingdom	8.44749	2	NA	NA	NA	NA	NA	NA	NA	NA	211.529	184.028	560.382	8.58041	76.3147	84.7328	65.4593	89.0345
1-1_GL0042165	[gene] locus=scaffold25351_3:915:2543:+ [Complete] codon-table.11	184sample_2.6M.GeneSet.fasta_subset	root|cellular organisms|Bacteria	no rank|no rank|superkingdom	14.9446	3	164.313	227.929	285.518	158.803	138.689	273.109	253.064	139.037	232.273	278.676	112.136	58.6754	108.188	36.095	234.561	316.011
1-1_GL0043092	[gene] locus=scaffold45494_1:40:1449:- [Complete] codon-table.11	184sample_2.6M.GeneSet.fasta_subset	root|cellular organisms|Bacteria	no rank|no rank|superkingdom	2.1322	1	169.313	194.957	232.236	302.546	106.931	708.44	16.132	25.2555	84.939	185.139	113.2	165.808	126.403	685.157	204.704	150
1-1_GL0045553	[gene] locus=scaffold87940_1:30962:33532:- [Complete] codon-table.11	184sample_2.6M.GeneSet.fasta_subset	root|cellular organisms|Bacteria	no rank|no rank|superkingdom	6.30841	3	NA	NA	NA	NA	NA	NA	NA	NA	13.8237	8.69098	13.3797	692.045	102.736	1174.45	80.9176	43.4056
1-1_GL0045555	[gene] locus=scaffold87940_1:35638:36564:- [Complete] codon-table.11	184sample_2.6M.GeneSet.fasta_subset	root|cellular organisms|Bacteria	no rank|no rank|superkingdom	9.09091	2	209.482	56.0747	41.6756	202.734	77.2353	852.674	778.023	42.769	33.8399	54.8949	38.0103	700.65	41.643	891.201	128.668	71.5448
1-1_GL0045557	[gene] locus=scaffold87940_1:37526:40477:- [Complete] codon-table.11	184sample_2.6M.GeneSet.fasta_subset	root|cellular organisms|Bacteria	no rank|no rank|superkingdom	2.33978	1	221.871	36.3051	50.8708	233.457	61.0152	676.46	594.011	37.5573	NA	NA	NA	NA	NA	NA	NA	NA
1-1_GL0053885	[gene] locus=scaffold38079_3:2162:2620:- [Lack 5'-end] codon-table.11	184sample_2.6M.GeneSet.fasta_subset	root|cellular organisms|Bacteria	no rank|no rank|superkingdom	53.2895	2	155.221	270.423	140.499	139.359	152.613	60.7242	172.304	133.128	252.107	254.957	310.353	71.0966	63.0761	81.3452	132.483	140.214
1-1_GL0055154	[gene] locus=scaffold55446_1:20959:23790:+ [Complete] codon-table.11	184sample_2.6M.GeneSet.fasta_subset	root|cellular organisms|Bacteria	no rank|no rank|superkingdom	2.01485	1	13.8432	724.301	131.093	40.744	127.977	137.666	16.0436	53.6023	390.676	607.478	424.865	86.8877	128.167	285.549	36.2248	72.5625
1-1_GL0055355	[gene] locus=scaffold42748_2:12181:12561:+ [Complete] codon-table.11	184sample_2.6M.GeneSet.fasta_subset	root|cellular organisms|Bacteria	no rank|no rank|superkingdom	22.2222	1	313.407	17.5342	13.7204	347.022	36.5974	444.197	998.37	13.5638	33.9226	81.3503	61.3776	243.563	288.646	807.546	24.5284	71.9305
1-1_GL0061580	[gene] locus=scaffold34590_3:1943:3259:- [Complete] codon-table.11	184sample_2.6M.GeneSet.fasta_subset	root|cellular organisms|Bacteria	no rank|no rank|superkingdom	12.1005	3	1115.61	121.161	52.2073	832.029	55.9154	278.283	117.607	311.027	121.119	99.8076	264.177	297.409	164.478	79.8155	90.4796	326.419
1-1_GL0062220	[gene] locus=scaffold29927_3:2457:3470:+ [Complete] codon-table.11	184sample_2.6M.GeneSet.fasta_subset	root|cellular organisms|Bacteria	no rank|no rank|superkingdom	22.5519	5	33.1981	128.195	663.181	45.0607	76.1585	26.0979	23.3195	20.8425	568.582	151.534	193.417	54.5039	24.573	30.1818	112.821	160.205
1-1_GL0063316	[gene] locus=scaffold45917_4:320:1114:+ [Complete] codon-table.11	184sample_2.6M.GeneSet.fasta_subset	root|cellular organisms|Bacteria	no rank|no rank|superkingdom	17.803	1	15.6306	482.595	214.766	37.567	375.262	63.8642	28.0396	86.7532	240.517	242.177	49.7239	67.0765	23.1543	27.9075	93.615	337.612
1-1_GL0064388	[gene] locus=scaffold31450_8:3569:4117:- [Complete] codon-table.11	184sample_2.6M.GeneSet.fasta_subset	root|cellular organisms|Bacteria	no rank|no rank|superkingdom	36.8132	4	22.8341	78.0823	220.065	46.5194	399.387	26.4692	42.1404	69.8978	138.87	87.4367	215.82	46.6728	92.6169	53.3944	794.824	375.197
1-1_GL0086172	[gene] locus=scaffold32796_1:12620:15946:- [Complete] codon-table.11	184sample_2.6M.GeneSet.fasta_subset	root|cellular organisms|Bacteria	no rank|no rank|superkingdom	0.902527	1	390.23	33.1711	29.6502	511.842	46.3383	414.084	803.079	172.178	NA	NA	NA	NA	NA	NA	NA	NA
1-1_GL0086759	[gene] locus=scaffold27250_10:133:804:+ [Complete] codon-table.11	184sample_2.6M.GeneSet.fasta_subset	root|cellular organisms|Bacteria	no rank|no rank|superkingdom	9.41704	2	68.5682	41.3448	155.49	103.204	209.393	142.394	105.896	226.951	104.378	48.0283	168.736	16.7212	251.509	53.8314	1662.21	246.338
1-1_GL0090717	[gene] locus=scaffold11167_27:825:2531:+ [Complete] codon-table.11	184sample_2.6M.GeneSet.fasta_subset	root|cellular organisms|Bacteria	no rank|no rank|superkingdom	7.04225	3	NA	NA	NA	NA	NA	NA	NA	NA	205.643	149.095	563.782	50.7852	134.242	135.608	127.767	149.589
1-1_GL0100152	[gene] locus=scaffold51627_1:1665:2759:+ [Complete] codon-table.11	184sample_2.6M.GeneSet.fasta_subset	root|cellular organisms|Bacteria	no rank|no rank|superkingdom	47.5275	9	143.663	80.1292	255.773	52.9098	156.855	89.2882	47.1151	238.868	133.403	164.954	145.087	408.266	437.819	70.6577	397.82	595.738
1-1_GL0103618	[gene] locus=scaffold11935_1:5925:7142:+ [Complete] codon-table.11	184sample_2.6M.GeneSet.fasta_subset	root|cellular organisms|Bacteria	no rank|no rank|superkingdom	5.18519	1	NA	NA	NA	NA	NA	NA	NA	NA	69.7571	355.448	332.043	158.573	186.19	194.292	159.885	123.355
1-1_GL0108377	[gene] locus=scaffold7873_8:1400:2947:- [Complete] codon-table.11	184sample_2.6M.GeneSet.fasta_subset	root|cellular organisms|Bacteria	no rank|no rank|superkingdom	26.2136	1	9.09857	139.686	48.7856	15.9519	57.1026	15.9355	18.7295	19.8769	87.6125	63.8184	1061.67	27.3909	145.665	39.6986	65.654	268.162
1-1_GL0112732	[gene] locus=scaffold40048_8:7595:8467:- [Complete] codon-table.11	184sample_2.6M.GeneSet.fasta_subset	root|cellular organisms|Bacteria	no rank|no rank|superkingdom	18.9655	1	95.7721	140.713	246.937	108.045	426.4	112.157	99.3697	112.201	167.063	163.268	178.06	160.91	42.9528	71.5407	88.1312	474.851
1-1_GL0114159	[gene] locus=scaffold73068_1:1:1071:+ [Lack both ends] codon-table.11	184sample_2.6M.GeneSet.fasta_subset	root|cellular organisms|Bacteria	no rank|no rank|superkingdom	41.4566	10	207.93	165.779	110.147	293.559	97.8448	315.923	106.626	125.241	184.612	81.8833	321.87	459.092	567.58	205.261	322.945	146.568
1-1_GL0115588	[gene] locus=scaffold90229_1:12095:13066:+ [Complete] codon-table.11	184sample_2.6M.GeneSet.fasta_subset	root|cellular organisms|Bacteria	no rank|no rank|superkingdom	8.04954	2	NA	NA	NA	NA	NA	NA	NA	NA	232.998	240.582	116.037	119.838	49.4436	57.893	169.984	306.608
1-1_GL0123826	[gene] locus=scaffold7288_2:655:1347:+ [Complete] codon-table.11	184sample_2.6M.GeneSet.fasta_subset	root|cellular organisms|Bacteria	no rank|no rank|superkingdom	72.6087	3	203.753	264	165.211	201.119	106.99	184.204	318.126	254.616	169.395	280.59	230.955	102.616	256.789	127.606	114.213	125.538
1-1_GL0126232	[gene] locus=scaffold35361_3:470:1714:- [Lack 5'-end] codon-table.11	184sample_2.6M.GeneSet.fasta_subset	root|cellular organisms|Bacteria	no rank|no rank|superkingdom	15.2174	2	235.511	193.321	176.049	158.978	125.374	95.6178	259.605	137.517	137.53	272.687	130.338	163.9	146.642	227.575	151.244	169.224
1-1_GL0128452	[gene] locus=scaffold81869_8:1500:3104:- [Complete] codon-table.11	184sample_2.6M.GeneSet.fasta_subset	root|cellular organisms|Bacteria	no rank|no rank|superkingdom	49.4382	13	52.9901	97.0781	151.001	60.0767	356.632	38.7833	70.7597	82.9706	105.635	183.511	200.8	74.3407	150.434	90.324	620.497	449.654
1-1_GL0131432	[gene] locus=scaffold90039_1:25:2742:+ [Complete] codon-table.11	184sample_2.6M.GeneSet.fasta_subset	root|cellular organisms|Bacteria	no rank|no rank|superkingdom	39.4475	13	80.8381	105.526	173.466	84.9418	563.836	25.4271	56.0617	63.951	127.639	108.945	158.409	81.7106	155.39	70.3971	774.927	422.694
1-1_GL0132447	[gene] locus=scaffold64380_1:4043:5509:- [Complete] codon-table.11	184sample_2.6M.GeneSet.fasta_subset	root|cellular organisms|Bacteria	no rank|no rank|superkingdom	13.9344	4	220.123	270.389	171.123	225.368	85.579	117.724	76.0349	149.675	395.349	127.248	352.321	84.5514	79.3637	56.8445	59.2306	335.934
1-1_GL0134238	[gene] locus=scaffold25331_3:41951:43378:+ [Complete] codon-table.11	184sample_2.6M.GeneSet.fasta_subset	root|cellular organisms|Bacteria	no rank|no rank|superkingdom	9.89474	1	56.3985	180.232	258.724	43.1043	107.7	73.7733	59.0005	68.5452	128.799	174.096	699.019	14.2837	94.2437	54.5625	299.146	275.052
1-1_GL0137416	[gene] locus=scaffold16396_3:43:1611:- [Complete] codon-table.11	184sample_2.6M.GeneSet.fasta_subset	root|cellular organisms|Bacteria	no rank|no rank|superkingdom	38.1226	9	348.174	279.892	88.592	258.93	138.041	108.325	39.7013	33.728	209.489	305.228	344.786	272.317	144.45	84.4184	101.888	155.265
1-1_GL0140856	[gene] locus=scaffold74387_2:819:1358:+ [Complete] codon-table.11	184sample_2.6M.GeneSet.fasta_subset	root|cellular organisms|Bacteria	no rank|no rank|superkingdom	44.6927	1	293.545	144.745	131.051	248.939	78.75	203.176	328.997	263.165	171.579	129.512	194.744	278.399	214.419	298.739	183.273	103.564
1-1_GL0144660	[gene] locus=scaffold49563_1:493:1284:- [Complete] codon-table.11	184sample_2.6M.GeneSet.fasta_subset	root|cellular organisms|Bacteria	no rank|no rank|superkingdom	16.73	3	NA	NA	NA	NA	NA	NA	NA	NA	229.9	92.7134	63.4489	469.043	396.976	554.397	62.2192	123.206
1-1_GL0145735	[gene] locus=scaffold27779_12:9339:10937:- [Complete] codon-table.11	184sample_2.6M.GeneSet.fasta_subset	root|cellular organisms|Bacteria	no rank|no rank|superkingdom	4.51128	2	176.489	76.885	300.526	236.248	69.9595	574.276	342.855	212.461	354.983	123.868	111.715	319.588	10.4803	58.5139	172.166	45.4902
1-2_GL0002789	[gene] locus=scaffold10728_10:276:1280:+ [Lack 3'-end] codon-table.11	184sample_2.6M.GeneSet.fasta_subset	root|cellular organisms|Bacteria	no rank|no rank|superkingdom	62.0896	5	21.8984	159.249	78.835	27.7575	87.0625	55.6177	39.0301	63.9321	98.2591	100.938	821.981	26.9784	145.835	52.2458	127.489	346.726
1-2_GL0026703	[gene] locus=scaffold5182_2:2:388:+ [Lack 5'-end] codon-table.11	184sample_2.6M.GeneSet.fasta_subset	root|cellular organisms|Bacteria	no rank|no rank|superkingdom	7.8125	1	75.2307	469.494	138.05	95.2905	127.271	87.7603	34.4871	131.672	395.285	272.161	208.049	53.3209	77.6	69.2651	129.507	147.93
1-2_GL0041469	[gene] locus=scaffold12665_7:1652:3283:- [Complete] codon-table.11	184sample_2.6M.GeneSet.fasta_subset	root|cellular organisms|Bacteria	no rank|no rank|superkingdom	31.1234	14	71.5348	61.4241	205.846	57.1921	271.855	53.8482	60.0192	92.1295	116.071	80.7389	165.544	60.4307	181.373	67.0713	1266.99	368.524
1-2_GL0053627	[gene] locus=scaffold76882_3:6280:7635:+ [Complete] codon-table.11	184sample_2.6M.GeneSet.fasta_subset	root|cellular organisms|Bacteria	no rank|no rank|superkingdom	19.7339	4	170.176	148.438	66.7624	260.067	84.1236	381.192	427.385	301.316	247.645	110.946	91.97	131.921	173.343	660.959	186.704	103.663
1-2_GL0069233	[gene] locus=scaffold15362_3:391:2685:+ [Complete] codon-table.11	184sample_2.6M.GeneSet.fasta_subset	root|cellular organisms|Bacteria	no rank|no rank|superkingdom	9.94764	2	35.8377	333.368	208.949	77.9652	138.348	56.9477	90.8525	77.1317	246.375	323.718	253.832	78.4191	94.6722	170.525	142.681	200.828
1-2_GL0076270	[gene] locus=scaffold45815_2:8476:9408:+ [Complete] codon-table.11	184sample_2.6M.GeneSet.fasta_subset	root|cellular organisms|Bacteria	no rank|no rank|superkingdom	3.54839	1	141.417	77.1893	69.5094	323.431	59.7597	514.198	869.233	175.069	61.5632	133.53	76.9152	464.059	598.655	511.672	114.965	95.8405
1-2_GL0086064	[gene] locus=scaffold17958_3:3308:4795:+ [Complete] codon-table.11	184sample_2.6M.GeneSet.fasta_subset	root|cellular organisms|Bacteria	no rank|no rank|superkingdom	40.202	19	423.435	22.6462	33.8412	255.026	33.9383	298.513	590.883	321.202	15.4856	12.1653	13.2402	108.833	430.274	1360.81	27.602	20.9807
1-2_GL0086065	[gene] locus=scaffold17958_3:4913:7846:+ [Complete] codon-table.11	184sample_2.6M.GeneSet.fasta_subset	root|cellular organisms|Bacteria	no rank|no rank|superkingdom	20.3685	15	437.114	56.3227	72.8086	589.258	130.54	344.186	336.593	250.503	57.186	138.899	64.4841	145.164	323.376	1177.25	44.293	72.2359
1-2_GL0086067	[gene] locus=scaffold17958_3:8813:9706:+ [Complete] codon-table.11	184sample_2.6M.GeneSet.fasta_subset	root|cellular organisms|Bacteria	no rank|no rank|superkingdom	6.73401	2	471.771	8.13458	30.6882	227.475	33.3817	263.175	413.546	222.736	6.05994	9.13167	108.159	217.778	448.856	1386.25	39.9425	4.8002
1-2_GL0086068	[gene] locus=scaffold17958_3:9716:11797:+ [Complete] codon-table.11	184sample_2.6M.GeneSet.fasta_subset	root|cellular organisms|Bacteria	no rank|no rank|superkingdom	13.5642	7	481.157	52.6657	57.6016	228.299	49.8905	199.017	400.396	142.241	47.7786	51.9457	70.7124	167.392	233.706	1188.75	70.8858	46.2941
1-2_GL0086069	[gene] locus=scaffold17958_3:11816:14344:+ [Complete] codon-table.11	184sample_2.6M.GeneSet.fasta_subset	root|cellular organisms|Bacteria	no rank|no rank|superkingdom	29.2162	18	510.294	76.1256	41.4373	277.729	87.0137	190.211	411.156	154.742	37.0125	44.5707	35.8078	138.218	288.947	1290.46	49.6367	43.019
1-2_GL0093444	[gene] locus=scaffold52211_17:716:1369:+ [Complete] codon-table.11	184sample_2.6M.GeneSet.fasta_subset	root|cellular organisms|Bacteria	no rank|no rank|superkingdom	17.0507	3	21.7767	51.3226	232.897	37.5959	308.77	18.2168	19.2184	60.6418	98.702	97.366	222.084	35.781	159.229	43.5457	1224.86	379.067
1-2_GL0094249	[gene] locus=scaffold398_3:7908:9257:+ [Complete] codon-table.11	184sample_2.6M.GeneSet.fasta_subset	root|cellular organisms|Bacteria	no rank|no rank|superkingdom	13.8085	5	113.056	150.205	254.82	36.4551	124.127	159.272	87.052	58.7631	174.976	185.844	287.625	132.659	206.849	197.259	216.105	174.196
1-2_GL0115358	[gene] locus=scaffold55893_6:398:1540:+ [Complete] codon-table.11	184sample_2.6M.GeneSet.fasta_subset	root|cellular organisms|Bacteria	no rank|no rank|superkingdom	10.7895	1	291.022	269.106	157.127	138.443	140.686	135.972	365.212	87.097	253.759	113.589	84.3633	335.234	251.565	325.911	111.59	151.889
1-2_GL0130701	[gene] locus=scaffold46005_1:49:1404:- [Complete] codon-table.11	184sample_2.6M.GeneSet.fasta_subset	root|cellular organisms|Bacteria	no rank|no rank|superkingdom	4.65632	2	618.024	25.0052	96.6434	698.609	63.7878	130.934	1059.89	567.668	4.24117	8.49243	10.461	513.23	1399.7	2.95509	17.7969	16.3881
1-3_GL0008966	[gene] locus=scaffold26160_1:2:3403:+ [Lack 5'-end] codon-table.11	184sample_2.6M.GeneSet.fasta_subset	root|cellular organisms|Bacteria	no rank|no rank|superkingdom	9.53222	3	NA	NA	NA	NA	NA	NA	NA	NA	233.414	552.99	386.785	44.126	58.2692	44.527	269.135	92.6132
1-3_GL0026644	[gene] locus=scaffold49965_1:5512:6669:+ [Complete] codon-table.11	184sample_2.6M.GeneSet.fasta_subset	root|cellular organisms|Bacteria	no rank|no rank|superkingdom	14.026	4	289.18	62.8977	34.9104	397.819	93.5403	454.237	675.484	144.764	109.275	229.021	124.188	414.018	163.062	579.257	139.667	208.746
1-3_GL0039106	[gene] locus=scaffold10210_1:56:856:- [Complete] codon-table.11	184sample_2.6M.GeneSet.fasta_subset	root|cellular organisms|Bacteria	no rank|no rank|superkingdom	58.2707	6	209.986	258.902	146.588	148.286	151.661	79.3192	165.713	144.002	200.997	216.78	221.322	225.473	81.8629	216.994	150.247	180.541
1-3_GL0052690	[gene] locus=scaffold12475_2:2:535:+ [Lack both ends] codon-table.11	184sample_2.6M.GeneSet.fasta_subset	root|cellular organisms|Bacteria	no rank|no rank|superkingdom	20.7865	2	425.568	179.436	106.884	226.958	146.042	322.704	557.289	257.652	NA	NA	NA	NA	NA	NA	NA	NA
1-3_GL0081994	[gene] locus=scaffold19097_1:794:1912:+ [Complete] codon-table.11	184sample_2.6M.GeneSet.fasta_subset	root|cellular organisms|Bacteria	no rank|no rank|superkingdom	22.5806	7	236.702	91.0758	70.8476	298.666	81.59	360.511	583.346	47.8235	61.0745	83.602	57.8088	592.379	185.698	749.6	92.542	73.2467
1-3_GL0096980	[gene] locus=scaffold90355_1:79:1074:- [Complete] codon-table.11	184sample_2.6M.GeneSet.fasta_subset	root|cellular organisms|Bacteria	no rank|no rank|superkingdom	8.45921	2	NA	NA	NA	NA	NA	NA	NA	NA	150.434	80.4722	247.31	174.459	697.679	284.392	271.604	445.115
1-3_GL0104043	[gene] locus=scaffold55760_1:6233:7879:- [Complete] codon-table.11	184sample_2.6M.GeneSet.fasta_subset	root|cellular organisms|Bacteria	no rank|no rank|superkingdom	39.781	10	NA	NA	NA	NA	NA	NA	NA	NA	167.223	77.7756	218.075	98.6896	251.094	90.481	920.203	317.672
1-3_GL0120068	[gene] locus=scaffold92012_1:26:1327:+ [Complete] codon-table.11	184sample_2.6M.GeneSet.fasta_subset	root|cellular organisms|Bacteria	no rank|no rank|superkingdom	51.2702	14	54.3067	65.1396	224.127	64.4656	390.913	85.6397	72.628	148.288	96.8668	99.6873	128.5	44.3719	170.101	60.8909	1210.95	423.563
1-4_GL0011369	[gene] locus=scaffold17844_2:2:1114:+ [Lack 5'-end] codon-table.11	184sample_2.6M.GeneSet.fasta_subset	root|cellular organisms|Bacteria	no rank|no rank|superkingdom	20	1	110.486	139.279	239.914	184.167	150.802	150.869	123.799	213.989	82.0485	219.822	460.458	185.716	433.796	81.7473	204.729	255.218
1-4_GL0013595	[gene] locus=scaffold274_1:2:1198:- [Complete] codon-table.11	184sample_2.6M.GeneSet.fasta_subset	root|cellular organisms|Bacteria	no rank|no rank|superkingdom	29.1457	4	161.011	263.564	176.413	138.464	151.86	90.5082	144.496	71.3737	215.714	259.677	261.767	181.252	133.31	196.407	194.9	153.315
1-4_GL0015767	[gene] locus=scaffold40764_4:7077:8408:- [Complete] codon-table.11	184sample_2.6M.GeneSet.fasta_subset	root|cellular organisms|Bacteria	no rank|no rank|superkingdom	2.25734	1	137.552	215.955	319.928	2.95168	111.721	6.06526	97.9578	15.6076	242.098	219.649	407.002	3.60672	67.9842	8.07457	229.522	70.0001
1-4_GL0045972	[gene] locus=scaffold17992_1:174:2087:- [Complete] codon-table.11	184sample_2.6M.GeneSet.fasta_subset	root|cellular organisms|Bacteria	no rank|no rank|superkingdom	15.5416	1	274.057	271.547	132.143	145.806	151.891	93.0775	480.793	80.736	261.343	96.7615	44.8931	199.78	128.659	433.983	60.3416	102.468
1-4_GL0046554	[gene] locus=scaffold33845_15:4524:6002:- [Complete] codon-table.11	184sample_2.6M.GeneSet.fasta_subset	root|cellular organisms|Bacteria	no rank|no rank|superkingdom	4.87805	1	NA	NA	NA	NA	NA	NA	NA	NA	173.2	159.063	112.492	187.486	32.5428	545.867	364.692	296.448
1-4_GL0059879	[gene] locus=scaffold41296_2:2469:4220:- [Complete] codon-table.11	184sample_2.6M.GeneSet.fasta_subset	root|cellular organisms|Bacteria	no rank|no rank|superkingdom	10.6346	2	77.3763	375.045	288.258	92.1419	152.152	109.214	90.158	66.4405	198.626	300.353	133.278	112.652	122.332	128.925	174.719	236.275
1-4_GL0075397	[gene] locus=scaffold22896_2:24837:25679:+ [Complete] codon-table.11	184sample_2.6M.GeneSet.fasta_subset	root|cellular organisms|Bacteria	no rank|no rank|superkingdom	8.92857	2	94.8836	155.659	286.802	4.65137	164.582	134.011	72.5931	97.8274	267.686	206.21	426.151	29.3104	76.2984	100.853	134.327	71.9783
1-4_GL0079806	[gene] locus=scaffold59288_1:41114:42703:- [Complete] codon-table.11	184sample_2.6M.GeneSet.fasta_subset	root|cellular organisms|Bacteria	no rank|no rank|superkingdom	11.3422	5	129.12	26.6518	22.0088	91.3269	39.9683	782.275	717.714	48.7016	20.1648	25.1895	25.3325	318.692	51.9661	1450.19	35.294	24.9754
1-5_GL0077561	[gene] locus=scaffold64582_3:10669:13335:+ [Complete] codon-table.11	184sample_2.6M.GeneSet.fasta_subset	root|cellular organisms|Bacteria	no rank|no rank|superkingdom	3.94144	2	NA	NA	NA	NA	NA	NA	NA	NA	23.6548	88.5858	35.6868	444.614	399.434	893.606	78.4957	59.7938
1-6_GL0006260	[gene] locus=scaffold67447_7:1505:2404:- [Complete] codon-table.11	184sample_2.6M.GeneSet.fasta_subset	root|cellular organisms|Bacteria	no rank|no rank|superkingdom	4.68227	1	NA	NA	NA	NA	NA	NA	NA	NA	129.624	76.8202	216.796	443.51	268.319	40.9454	415.307	231.235
1-7_GL0011562	[gene] locus=scaffold33075_1:2:823:+ [Lack 5'-end] codon-table.11	184sample_2.6M.GeneSet.fasta_subset	root|cellular organisms|Bacteria	no rank|no rank|superkingdom	12.8205	2	268.567	123.89	101.931	360.264	130.275	78.8799	806.472	378.754	NA	NA	NA	NA	NA	NA	NA	NA
1-7_GL0033709	[gene] locus=scaffold3107_3:1196:2173:- [Complete] codon-table.11	184sample_2.6M.GeneSet.fasta_subset	root|cellular organisms|Bacteria	no rank|no rank|superkingdom	19.6923	1	419.856	175.558	159.613	309.139	163.731	173.608	285.721	228.316	186.834	88.4303	81.5738	308.297	146.892	524.359	106.549	67.1538
1-7_GL0103133	[gene] locus=scaffold31378_2:81:770:+ [Complete] codon-table.11	184sample_2.6M.GeneSet.fasta_subset	root|cellular organisms|Bacteria	no rank|no rank|superkingdom	27.5109	4	40.2588	323.553	269.528	70.5717	321.241	70.3395	56.7558	157.871	374.513	122.07	58.0569	64.2563	58.9043	30.2587	602.448	96.969
1-7_GL0128001	[gene] locus=scaffold33974_1:1387:2754:+ [Complete] codon-table.11	184sample_2.6M.GeneSet.fasta_subset	root|cellular organisms|Bacteria	no rank|no rank|superkingdom	40.4396	7	77.9427	303.208	276.426	60.3252	190.285	48.5456	30.749	89.8167	272.977	138.34	189.541	54.1567	55.8529	54.0589	424.551	288.819
1-8_GL0033940	[gene] locus=scaffold8409_18:3606:8726:+ [Complete] codon-table.11	184sample_2.6M.GeneSet.fasta_subset	root|cellular organisms|Bacteria	no rank|no rank|superkingdom	1.34818	2	NA	NA	NA	NA	NA	NA	NA	NA	42.2532	47.1211	42.6919	306.07	761.542	682.409	36.7514	51.8259
1-8_GL0055413	[gene] locus=scaffold58169_1:241:1311:- [Complete] codon-table.11	184sample_2.6M.GeneSet.fasta_subset	root|cellular organisms|Bacteria	no rank|no rank|superkingdom	8.14607	1	128.734	53.2262	275.297	129.065	67.8978	98.961	191.213	235.759	394.658	355.131	290.015	181.516	58.9393	98.1975	377.11	89.8336
1-8_GL0072005	[gene] locus=scaffold311_1:5294:6448:+ [Complete] codon-table.11	184sample_2.6M.GeneSet.fasta_subset	root|cellular organisms|Bacteria	no rank|no rank|superkingdom	49.7396	4	265.306	239.56	266.295	156.269	167.519	70.609	67.3727	102.404	324.777	153.331	81.502	138.328	67.9785	107.739	257.148	159.84
1-8_GL0118002	[gene] locus=scaffold23450_1:1963:4296:+ [Complete] codon-table.11	184sample_2.6M.GeneSet.fasta_subset	root|cellular organisms|Bacteria	no rank|no rank|superkingdom	7.46461	4	85.636	406.429	47.6545	87.5297	247.07	61.5518	57.3288	218.17	347.049	177.04	25.9803	78.8892	80.2397	69.5215	665.248	87.3706
10_GL0004713	[gene] locus=scaffold2302_1:501:1667:- [Complete] codon-table.11	184sample_2.6M.GeneSet.fasta_subset	root|cellular organisms|Bacteria	no rank|no rank|superkingdom	7.21649	1	176.433	146.636	132.785	139.241	128.244	434.603	221.869	531.5	107.573	359.962	264.655	178.738	244.01	268.077	246.981	139.03
10_GL0015261	[gene] locus=scaffold33868_1:24026:25630:- [Complete] codon-table.11	184sample_2.6M.GeneSet.fasta_subset	root|cellular organisms|Bacteria	no rank|no rank|superkingdom	20.9738	1	59.246	112.933	147.418	65.0638	380.553	42.3955	82.8244	88.9737	104.728	218.242	192.461	78.9074	149.447	95.1773	397.023	505.016
10_GL0015619	[gene] locus=scaffold7050_1:55781:57214:- [Complete] codon-table.11	184sample_2.6M.GeneSet.fasta_subset	root|cellular organisms|Bacteria	no rank|no rank|superkingdom	10.2725	1	64.4933	157.223	230.01	75.8009	143.065	95.6596	74.1969	151.87	106.706	147.673	411.149	49.7663	941.274	99.181	290.922	192.584
10_GL0021747	[gene] locus=scaffold55645_2:590:4114:+ [Complete] codon-table.11	184sample_2.6M.GeneSet.fasta_subset	root|cellular organisms|Bacteria	no rank|no rank|superkingdom	24.9574	12	321.702	27.574	29.4408	219.643	51.0155	1573.57	282.845	2187.11	26.2694	28.3011	71.3351	696.077	685.725	217.345	67.8321	104.931
10_GL0063930	[gene] locus=scaffold63233_1:2471:2938:- [Complete] codon-table.11	184sample_2.6M.GeneSet.fasta_subset	root|cellular organisms|Bacteria	no rank|no rank|superkingdom	38.0645	4	89.0696	131.569	95.7568	83.91	177.746	92.545	91.7931	97.9289	143.517	91.9209	618.888	138.256	117.481	93.5275	112.728	326.026
11_GL0017974	[gene] locus=scaffold86831_1:631:924:- [Lack 5'-end] codon-table.11	184sample_2.6M.GeneSet.fasta_subset	root|cellular organisms|Bacteria	no rank|no rank|superkingdom	69.0722	3	301.928	22.2888	113.557	271.769	37.1982	821.958	465.795	172.822	42.9995	42.2486	57.6268	322.294	263.128	1124.69	92.97	58.5868
11_GL0036637	[gene] locus=scaffold8999_2:3177:5507:+ [Complete] codon-table.11	184sample_2.6M.GeneSet.fasta_subset	root|cellular organisms|Bacteria	no rank|no rank|superkingdom	12.5	2	151.543	79.2642	70.1483	264.237	68.2332	132.585	665.889	530.012	56.064	84.4046	268.697	227.042	216.201	933.034	80.3	31.0247
11_GL0048679	[gene] locus=scaffold45015_2:22746:23324:- [Complete] codon-table.11	184sample_2.6M.GeneSet.fasta_subset	root|cellular organisms|Bacteria	no rank|no rank|superkingdom	15.625	3	NA	NA	NA	NA	NA	NA	NA	NA	803.686	63.0541	28.6065	189.275	38.45	23.5033	33.4418	37.8852
11_GL0060629	[gene] locus=scaffold77545_1:2057:4525:- [Complete] codon-table.11	184sample_2.6M.GeneSet.fasta_subset	root|cellular organisms|Bacteria	no rank|no rank|superkingdom	1.09489	1	278.212	24.288	29.057	849.024	25.4296	1028.99	808.334	1128.12	NA	NA	NA	NA	NA	NA	NA	NA
11_GL0083465	[gene] locus=scaffold49184_1:171:938:- [Complete] codon-table.11	184sample_2.6M.GeneSet.fasta_subset	root|cellular organisms|Bacteria	no rank|no rank|superkingdom	77.2549	2	310.231	26.2409	106.604	274.669	42.3311	764.177	471.47	240.48	55.3301	42.4508	73.4932	367.714	234.398	950.99	90.1326	27.2233
11_GL0088712	[gene] locus=scaffold91565_1:20898:21884:- [Complete] codon-table.11	184sample_2.6M.GeneSet.fasta_subset	root|cellular organisms|Bacteria	no rank|no rank|superkingdom	27.439	1	185.431	234.71	102.124	80.7639	111.374	148.861	354.519	282.313	386.451	109.874	43.6617	144.147	169.426	355.082	125.464	204.735
11_GL0135546	[gene] locus=scaffold21208_3:3536:4048:- [Complete] codon-table.11	184sample_2.6M.GeneSet.fasta_subset	root|cellular organisms|Bacteria	no rank|no rank|superkingdom	21.1765	1	198.001	191.376	176.271	180.407	208.058	155.821	218.079	210.287	275.889	360.961	125.861	141.374	69.1657	126.784	272.949	114.584
11_GL0135699	[gene] locus=scaffold15415_4:1177:2616:+ [Complete] codon-table.11	184sample_2.6M.GeneSet.fasta_subset	root|cellular organisms|Bacteria	no rank|no rank|superkingdom	19.833	2	453.471	177.16	145.776	629.298	148.723	346.917	135.018	231.909	260.136	80.913	331.046	156.126	95.7723	37.5799	516.388	163.608
11_GL0139354	[gene] locus=scaffold23801_5:8836:9231:- [Complete] codon-table.11	184sample_2.6M.GeneSet.fasta_subset	root|cellular organisms|Bacteria	no rank|no rank|superkingdom	53.4351	1	46.3153	104.296	183.839	131.268	392.592	62.5065	62.9772	164.34	140.46	913.979	89.3516	131.294	61.788	43.1899	75.6498	73.6161
11_GL0139355	[gene] locus=scaffold23801_5:9294:11621:- [Complete] codon-table.11	184sample_2.6M.GeneSet.fasta_subset	root|cellular organisms|Bacteria	no rank|no rank|superkingdom	20.7742	5	10.7708	547.147	165.486	51.338	120.536	21.4013	19.1271	32.2384	169.941	941.376	52.6239	80.5405	42.1995	30.7911	52.0944	165.954
11_GL0150931	[gene] locus=scaffold22569_4:1957:3321:+ [Complete] codon-table.11	184sample_2.6M.GeneSet.fasta_subset	root|cellular organisms|Bacteria	no rank|no rank|superkingdom	9.2511	1	227.054	196.864	151.415	137.06	134.225	306.293	355.961	253.39	98.3251	98.5309	71.5698	225.397	131.558	1175.61	113.377	72.9584
11_GL0161749	[gene] locus=scaffold34327_6:1045:2313:+ [Complete] codon-table.11	184sample_2.6M.GeneSet.fasta_subset	root|cellular organisms|Bacteria	no rank|no rank|superkingdom	13.2701	2	NA	NA	NA	NA	NA	NA	NA	NA	151.539	584.669	72.9416	153.732	270.48	110.114	107.223	280.634
13_GL0060180	[gene] locus=scaffold35753_1:2835:3767:+ [Complete] codon-table.11	184sample_2.6M.GeneSet.fasta_subset	root|cellular organisms|Bacteria	no rank|no rank|superkingdom	15.1613	1	62.7189	336.859	226.985	72.241	114.595	75.5575	55.1024	99.9101	224.928	308.136	407.611	10.9075	71.2734	36.5981	139.082	154.711
13_GL0078397	[gene] locus=scaffold7288_2:667:1659:+ [Complete] codon-table.11	184sample_2.6M.GeneSet.fasta_subset	root|cellular organisms|Bacteria	no rank|no rank|superkingdom	42.4242	5	409.363	274.612	198.149	699.624	138.567	109.465	161.109	164.943	194.426	137.044	184.138	308.291	61.6417	69.3949	120.575	234.946
14_GL0007180	[gene] locus=scaffold36672_3:1660:2502:- [Complete] codon-table.11	184sample_2.6M.GeneSet.fasta_subset	root|cellular organisms|Bacteria	no rank|no rank|superkingdom	6.07143	1	NA	NA	NA	NA	NA	NA	NA	NA	172.957	3.29619	7.81978	916.938	3820.38	3.39306	17.585	9.79558
14_GL0077656	[gene] locus=scaffold368_7:12:467:- [Complete] codon-table.11	184sample_2.6M.GeneSet.fasta_subset	root|cellular organisms|Bacteria	no rank|no rank|superkingdom	13.245	2	551.622	56.2094	216.476	264.15	276.98	200.619	113.345	190.296	96.575	120.717	516.156	13.6324	113.553	355.618	187.463	176.611
14_GL0091841	[gene] locus=scaffold86253_2:2:1777:+ [Lack both ends] codon-table.11	184sample_2.6M.GeneSet.fasta_subset	root|cellular organisms|Bacteria	no rank|no rank|superkingdom	3.37838	2	747.75	169.75	83.6085	686.743	136.328	94.6149	44.1648	129.195	NA	NA	NA	NA	NA	NA	NA	NA
14_GL0107223	[gene] locus=scaffold52215_10:5811:6092:- [Complete] codon-table.11	184sample_2.6M.GeneSet.fasta_subset	root|cellular organisms|Bacteria	no rank|no rank|superkingdom	24.7312	2	603.791	129.067	110.934	307.833	61.6027	245.197	958.893	12.1752	234.571	252.72	59.1197	131.226	188.202	396.605	203.814	83.9365
14_GL0122003	[gene] locus=scaffold975_4:2:7618:- [Lack 3'-end] codon-table.11	184sample_2.6M.GeneSet.fasta_subset	root|cellular organisms|Bacteria	no rank|no rank|superkingdom	0.315085	1	NA	NA	NA	NA	NA	NA	NA	NA	183.273	148.338	395.119	372.586	103.976	64.4698	516.393	333.07
16_GL0001487	[gene] locus=scaffold53628_2:2:901:- [Lack 3'-end] codon-table.11	184sample_2.6M.GeneSet.fasta_subset	root|cellular organisms|Bacteria	no rank|no rank|superkingdom	13.3333	4	188.191	116.988	71.0451	676.513	166.076	526.596	457.451	1021.96	51.3745	40.6397	44.1562	42.8594	1546.93	240.581	165.354	120.434
16_GL0013288	[gene] locus=scaffold23079_2:1348:2355:- [Complete] codon-table.11	184sample_2.6M.GeneSet.fasta_subset	root|cellular organisms|Bacteria	no rank|no rank|superkingdom	22.3881	2	123.846	226.208	166.621	135.914	134.592	157.777	184.55	132.418	306.648	241.426	184.411	221.788	152.643	287.406	148.121	124.768
16_GL0046813	[gene] locus=scaffold65074_8:14516:16999:+ [Complete] codon-table.11	184sample_2.6M.GeneSet.fasta_subset	root|cellular organisms|Bacteria	no rank|no rank|superkingdom	1.08827	1	18.1709	448.433	51.1086	173.89	148.239	1.37741	25.2678	36.974	197.303	298.357	362.075	4.49985	169.301	38.7039	297.541	397.268
16_GL0051946	[gene] locus=scaffold4636_4:3:851:+ [Lack 5'-end] codon-table.11	184sample_2.6M.GeneSet.fasta_subset	root|cellular organisms|Bacteria	no rank|no rank|superkingdom	4.60993	1	513.877	43.3123	28.4683	861.292	58.7158	1232.81	603.014	1119.16	NA	NA	NA	NA	NA	NA	NA	NA
16_GL0102244	[gene] locus=scaffold22803_6:2433:2900:+ [Complete] codon-table.11	184sample_2.6M.GeneSet.fasta_subset	root|cellular organisms|Bacteria	no rank|no rank|superkingdom	5.16129	1	NA	NA	NA	NA	NA	NA	NA	NA	186.828	62.1415	305.15	91.8951	109.042	114.522	1138.04	170.727
16_GL0112426	[gene] locus=scaffold39595_3:228:1106:- [Lack 5'-end] codon-table.11	184sample_2.6M.GeneSet.fasta_subset	root|cellular organisms|Bacteria	no rank|no rank|superkingdom	19.863	4	250.807	25.8342	45.9522	693.288	67.5736	877.015	717.526	1275.98	NA	NA	NA	NA	NA	NA	NA	NA
17_GL0006542	[gene] locus=scaffold105025_4:45:1565:- [Complete] codon-table.11	184sample_2.6M.GeneSet.fasta_subset	root|cellular organisms|Bacteria	no rank|no rank|superkingdom	14.6245	1	63.2493	249.27	88.3977	91.3311	168.831	261.774	68.8519	128.641	64.1427	153.38	120.802	185.714	123.261	208.748	134.242	1029.61
17_GL0006777	[gene] locus=scaffold110399_1:36:1586:- [Complete] codon-table.11	184sample_2.6M.GeneSet.fasta_subset	root|cellular organisms|Bacteria	no rank|no rank|superkingdom	3.10078	1	2442.02	28.7349	21.6399	1159.38	45.7867	137.275	63.0167	339.713	NA	NA	NA	NA	NA	NA	NA	NA
17_GL0015960	[gene] locus=scaffold32672_5:1579:2223:+ [Complete] codon-table.11	184sample_2.6M.GeneSet.fasta_subset	root|cellular organisms|Bacteria	no rank|no rank|superkingdom	7.00935	1	277.3	46.3693	82.7602	280.324	51.6775	490.635	413.074	943.954	88.5955	41.6724	40.2577	165.846	200.897	866.724	92.5463	81.4064
17_GL0018430	[gene] locus=scaffold107491_4:2:523:+ [Lack 5'-end] codon-table.11	184sample_2.6M.GeneSet.fasta_subset	root|cellular organisms|Bacteria	no rank|no rank|superkingdom	20.8092	1	204.613	189.042	188.381	171.667	213.851	149.848	204.49	216.346	193.557	142.119	225.215	178.573	108.184	156.251	483.106	173.172
17_GL0021118	[gene] locus=scaffold54798_3:3:812:- [Lack both ends] codon-table.11	184sample_2.6M.GeneSet.fasta_subset	root|cellular organisms|Bacteria	no rank|no rank|superkingdom	5.55556	1	NA	NA	NA	NA	NA	NA	NA	NA	170.999	210.791	104.974	305.108	264.57	378.978	399.141	99.7007
17_GL0054577	[gene] locus=scaffold17932_15:2672:3586:+ [Complete] codon-table.11	184sample_2.6M.GeneSet.fasta_subset	root|cellular organisms|Bacteria	no rank|no rank|superkingdom	22.6974	2	6.89262	175.412	285.088	1.78653	140.475	30.2512	15.8091	20.791	422.784	157.613	264.621	8.68026	60.2828	18.197	457.657	192.254
17_GL0054728	[gene] locus=scaffold6330_1:2:1336:- [Lack both ends] codon-table.11	184sample_2.6M.GeneSet.fasta_subset	root|cellular organisms|Bacteria	no rank|no rank|superkingdom	37.3034	2	16.9955	144.889	57.7208	23.4722	61.5804	48.5089	35.1558	58.0629	90.5525	74.4325	955.541	32.218	147.808	52.9192	76.5204	285.477
17_GL0091059	[gene] locus=scaffold32672_6:1451:2599:+ [Complete] codon-table.11	184sample_2.6M.GeneSet.fasta_subset	root|cellular organisms|Bacteria	no rank|no rank|superkingdom	4.97382	1	616.905	167.061	60.607	573.228	94.7361	260.792	358.886	336.342	158.281	228.977	92.4524	830.673	535.967	90.9928	75.6668	44.1998
17_GL0100949	[gene] locus=scaffold24476_6:125:1444:+ [Complete] codon-table.11	184sample_2.6M.GeneSet.fasta_subset	root|cellular organisms|Bacteria	no rank|no rank|superkingdom	25.5125	8	337.372	46.3924	32.6956	195.859	103.178	346.362	829.938	474.575	27.4259	59.8624	35.3879	414.43	219.691	820.973	42.8427	65.1502
17_GL0101032	[gene] locus=scaffold110184_1:2219:4099:+ [Complete] codon-table.11	184sample_2.6M.GeneSet.fasta_subset	root|cellular organisms|Bacteria	no rank|no rank|superkingdom	34.345	13	99.2111	197.907	313.649	28.2874	130.384	177.562	77.5027	45.6866	247.018	181.475	469.678	50.6419	104.643	142.608	162.296	113.392
17_GL0117386	[gene] locus=scaffold74665_2:1:594:+ [Lack both ends] codon-table.11	184sample_2.6M.GeneSet.fasta_subset	root|cellular organisms|Bacteria	no rank|no rank|superkingdom	24.7475	4	367.125	120.897	108.333	347.138	112.749	480.646	366.467	436.726	148.123	86.3122	163.914	333.904	309.421	325.854	237.366	193.781
17_GL0123495	[gene] locus=scaffold60883_1:104:646:+ [Lack 3'-end] codon-table.11	184sample_2.6M.GeneSet.fasta_subset	root|cellular organisms|Bacteria	no rank|no rank|superkingdom	18.232	2	262.306	125.491	148.902	278.348	76.8533	477.399	357.512	357.31	115.334	103.577	87.3708	473.572	418.031	644.221	127.804	94.1237
17_GL0125699	[gene] locus=scaffold52883_4:785:1024:+ [Complete] codon-table.11	184sample_2.6M.GeneSet.fasta_subset	root|cellular organisms|Bacteria	no rank|no rank|superkingdom	20.2532	1	121.594	161.148	158.229	230.887	155.177	221.573	243.212	213.683	292.903	79.834	108.566	87.1644	129.947	468.278	158.094	41.0064
17_GL0132312	[gene] locus=scaffold54046_1:632:1729:- [Complete] codon-table.11	184sample_2.6M.GeneSet.fasta_subset	root|cellular organisms|Bacteria	no rank|no rank|superkingdom	10.137	1	NA	NA	NA	NA	NA	NA	NA	NA	115.285	123.575	25.0412	365.588	45.3327	202.073	114.43	63.4165
19_GL0030993	[gene] locus=scaffold54446_1:18:842:+ [Lack 3'-end] codon-table.11	184sample_2.6M.GeneSet.fasta_subset	root|cellular organisms|Bacteria	no rank|no rank|superkingdom	22.1818	2	115.464	256.517	197.852	76.9291	117.474	151.734	481.895	86.2277	190.414	150.738	141.631	47.2884	60.4211	358.84	167.043	143.35
19_GL0037568	[gene] locus=scaffold24326_2:217:1080:- [Lack 5'-end] codon-table.11	184sample_2.6M.GeneSet.fasta_subset	root|cellular organisms|Bacteria	no rank|no rank|superkingdom	10.1045	2	455.22	88.1113	88.7472	294.015	69.9517	168.613	687.451	491.771	73.4168	112.027	114.444	180.125	369.263	149.583	130.483	52.8381
1A-dyr1-07_GL0011507	[gene] locus=scaffold7082_11:1051:2109:- [Complete] codon-table.11	184sample_2.6M.GeneSet.fasta_subset	root|cellular organisms|Bacteria	no rank|no rank|superkingdom	25.5682	6	38.8089	101.196	475.681	20.8292	304.096	43.1889	32.3125	54.62	197.131	90.8695	234.024	75.6587	132.42	67.8254	132.022	557.285
1A-dyr1-07_GL0014216	[gene] locus=scaffold550_17:207:1610:+ [Complete] codon-table.11	184sample_2.6M.GeneSet.fasta_subset	root|cellular organisms|Bacteria	no rank|no rank|superkingdom	5.35332	3	158.209	180.448	183.551	201.941	179.158	278.739	232.239	140.504	188.611	298.787	197.783	246.83	140.5	309.72	321.27	190.073
1A-dyr1-07_GL0020985	[gene] locus=scaffold9422_11:326:1147:+ [Complete] codon-table.11	184sample_2.6M.GeneSet.fasta_subset	root|cellular organisms|Bacteria	no rank|no rank|superkingdom	10.2564	2	95.342	89.1092	125.833	126.956	245.501	171.091	141.219	219.795	163.494	155.34	221.458	157.492	85.8808	54.3149	137.353	262.693
1A-dyr1-07_GL0022475	[gene] locus=scaffold11304_9:4:501:- [Complete] codon-table.11	184sample_2.6M.GeneSet.fasta_subset	root|cellular organisms|Bacteria	no rank|no rank|superkingdom	15.7576	2	126.652	70.6582	387.77	171.817	116.771	214.29	181.252	373.388	311.71	128.728	206.783	63.0727	164.751	46.4365	189.36	352.505
1A-dyr1-07_GL0025046	[gene] locus=scaffold7908_4:2793:4028:- [Complete] codon-table.11	184sample_2.6M.GeneSet.fasta_subset	root|cellular organisms|Bacteria	no rank|no rank|superkingdom	42.3358	8	34.1095	89.2335	513.945	42.8005	357.947	46.5069	49.2275	81.8457	120.568	144.372	110.691	50.5278	118.193	64.5358	137.478	772.498
1A-dyr1-07_GL0029133	[gene] locus=scaffold14453_34:2916:3218:+ [Complete] codon-table.11	184sample_2.6M.GeneSet.fasta_subset	root|cellular organisms|Bacteria	no rank|no rank|superkingdom	34	2	69.3853	87.7317	604.989	22.7652	180.887	46.5335	26.5226	46.7477	389.399	188.222	215.514	76.9328	63.433	44.8364	85.6938	305.597
1A-dyr1-07_GL0031137	[gene] locus=scaffold3865_54:5955:7604:+ [Complete] codon-table.11	184sample_2.6M.GeneSet.fasta_subset	root|cellular organisms|Bacteria	no rank|no rank|superkingdom	42.0765	9	97.0527	154.54	280.308	64.8427	254.204	93.5317	127.813	97.2387	142.927	233.578	301.547	82.532	139.781	136.763	269.316	289.763
1A-dyr1-07_GL0034268	[gene] locus=scaffold3865_19:4204:4611:+ [Complete] codon-table.11	184sample_2.6M.GeneSet.fasta_subset	root|cellular organisms|Bacteria	no rank|no rank|superkingdom	31.1111	4	55.6712	102.307	755.253	22.9734	225.306	34.7907	25.4077	37.0597	201.459	154.107	220.024	35.9158	54.7534	54.887	178.081	392.094
1A-dyr1-07_GL0036644	[gene] locus=scaffold7908_33:10525:11163:- [Complete] codon-table.11	184sample_2.6M.GeneSet.fasta_subset	root|cellular organisms|Bacteria	no rank|no rank|superkingdom	14.6226	2	NA	NA	NA	NA	NA	NA	NA	NA	180.757	105.308	383.415	110.144	132.17	68.9119	192.555	325.924
1A-dyr1-07_GL0039913	[gene] locus=scaffold3865_53:2899:3399:- [Complete] codon-table.11	184sample_2.6M.GeneSet.fasta_subset	root|cellular organisms|Bacteria	no rank|no rank|superkingdom	28.3133	3	32.6039	112.773	779.13	14.3178	152.875	24.441	19.7296	34.1906	219.309	95.2801	182.199	56.5178	124.917	96.018	101.474	315.19
1A-dyr1-07_GL0042695	[gene] locus=scaffold14583_3:873:1715:+ [Complete] codon-table.11	184sample_2.6M.GeneSet.fasta_subset	root|cellular organisms|Bacteria	no rank|no rank|superkingdom	9.64286	2	NA	NA	NA	NA	NA	NA	NA	NA	189.112	126.125	215.828	193.991	280.87	433.731	141.62	196.237
1A-dyr1-07_GL0043740	[gene] locus=scaffold110_10:7659:10373:+ [Complete] codon-table.11	184sample_2.6M.GeneSet.fasta_subset	root|cellular organisms|Bacteria	no rank|no rank|superkingdom	33.8496	8	66.2114	87.4301	294.3	55.5613	374.364	28.5101	48.0536	52.916	163.456	121.035	156.43	95.2357	137.492	68.3541	518.688	426.933
1A-dyr1-07_GL0044744	[gene] locus=scaffold15951_5:388:1395:+ [Complete] codon-table.11	184sample_2.6M.GeneSet.fasta_subset	root|cellular organisms|Bacteria	no rank|no rank|superkingdom	56.4179	4	91.4465	73.9889	306.294	128.068	273.659	170.612	93.3004	205.445	129.878	120.766	190.946	57.2355	222.326	126.974	541.639	338.846
1A-dyr2-07_GL0010453	[gene] locus=scaffold33861_6:3299:4297:- [Complete] codon-table.11	184sample_2.6M.GeneSet.fasta_subset	root|cellular organisms|Bacteria	no rank|no rank|superkingdom	41.8675	3	103.474	133.26	148.35	87.2429	748.231	7.24439	142.446	110.809	131.149	117.961	135.27	74.0329	179.343	94.8552	293.786	454.277
1A-dyr2-07_GL0042287	[gene] locus=scaffold31408_7:4900:5961:- [Complete] codon-table.11	184sample_2.6M.GeneSet.fasta_subset	root|cellular organisms|Bacteria	no rank|no rank|superkingdom	3.68272	1	1587.99	15.3909	14.5331	722.237	14.0535	456.74	202.256	399.314	3.69762	3.97094	6.14784	1203.55	108.193	119.344	13.2795	4.57392
1A-dyr2-07_GL0051244	[gene] locus=scaffold25270_6:352:1824:- [Lack 5'-end] codon-table.11	184sample_2.6M.GeneSet.fasta_subset	root|cellular organisms|Bacteria	no rank|no rank|superkingdom	22.6531	8	94.2138	291.097	236.708	111.998	168.459	133.464	48.4169	168.316	239.163	253.954	84.3989	366.677	608.17	232.65	229.189	77.4956
1A-dyr4-07_GL0042683	[gene] locus=scaffold17178_2:520:1410:+ [Lack 3'-end] codon-table.11	184sample_2.6M.GeneSet.fasta_subset	root|cellular organisms|Bacteria	no rank|no rank|superkingdom	30.6397	5	447.388	79.5815	117.534	391.227	59.5064	470.904	288.817	396.124	125.871	69.2755	51.007	446.629	584.56	519.607	71.8545	65.6975
1A-dyr4-07_GL0044078	[gene] locus=scaffold36431_1:3809:6079:+ [Complete] codon-table.11	184sample_2.6M.GeneSet.fasta_subset	root|cellular organisms|Bacteria	no rank|no rank|superkingdom	21.4286	6	123.45	159.565	92.8212	184.332	104.106	191.089	379.059	355.145	84.6638	589.707	198.812	120.47	128.036	556.112	66.6717	67.12
1A-dyr4-07_GL0047982	[gene] locus=scaffold73926_2:199:759:+ [Lack 3'-end] codon-table.11	184sample_2.6M.GeneSet.fasta_subset	root|cellular organisms|Bacteria	no rank|no rank|superkingdom	10.1604	1	378.841	53.4557	73.2328	352.779	104.449	542.963	373.987	393.118	96.8155	46.9783	44.7084	704.014	384.866	884.438	94.4102	83.3286
1A-dyr4-07_GL0067637	[gene] locus=scaffold419_7:15817:16875:- [Complete] codon-table.11	184sample_2.6M.GeneSet.fasta_subset	root|cellular organisms|Bacteria	no rank|no rank|superkingdom	27.5568	6	80.1262	333.348	99.763	84.9557	396.33	31.7761	77.8364	65.2205	109.113	380.092	98.0745	145.83	85.5957	231.165	454.66	34.8253
1A-dyr4-07_GL0080154	[gene] locus=scaffold28359_2:3:560:- [Lack both ends] codon-table.11	184sample_2.6M.GeneSet.fasta_subset	root|cellular organisms|Bacteria	no rank|no rank|superkingdom	14.5161	1	429.313	144.039	73.4749	152.627	123.294	106.034	1001.9	39.4408	34.2426	57.2316	14.2633	184.43	66.5668	525.614	27.489	26.7968
1A-dyr4-07_GL0086303	[gene] locus=scaffold27607_2:11086:12708:- [Complete] codon-table.11	184sample_2.6M.GeneSet.fasta_subset	root|cellular organisms|Bacteria	no rank|no rank|superkingdom	9.44444	2	233.876	195.441	52.6742	148.062	262.069	61.8141	207.57	74.4965	198.192	316.561	63.5118	121.627	153.692	579.271	55.9338	107.623
1A-dyr4-07_GL0089279	[gene] locus=scaffold43937_2:2:619:- [Lack both ends] codon-table.11	184sample_2.6M.GeneSet.fasta_subset	root|cellular organisms|Bacteria	no rank|no rank|superkingdom	20.8738	2	351.033	56.1049	55.6146	387.666	61.0132	352.384	310.673	287.867	NA	NA	NA	NA	NA	NA	NA	NA
1A-dyr4-07_GL0104106	[gene] locus=scaffold59958_1:3:743:+ [Lack 5'-end] codon-table.11	184sample_2.6M.GeneSet.fasta_subset	root|cellular organisms|Bacteria	no rank|no rank|superkingdom	18.6992	1	180.953	239.99	192.037	87.4192	93.0935	89.2633	510.871	62.3705	222.946	173.671	86.9433	166.005	103.03	367.75	127.004	139.257
1A-dyr4-07_GL0106172	[gene] locus=scaffold15282_4:16557:17396:- [Complete] codon-table.11	184sample_2.6M.GeneSet.fasta_subset	root|cellular organisms|Bacteria	no rank|no rank|superkingdom	43.7276	4	30.0779	434.53	152.677	39.0856	84.1645	45.8071	35.4241	62.0981	223.233	651.113	40.5173	63.6853	39.5027	73.5819	39.6394	297.247
1A-dyr4-07_GL0112330	[gene] locus=scaffold14421_8:846:2120:- [Complete] codon-table.11	184sample_2.6M.GeneSet.fasta_subset	root|cellular organisms|Bacteria	no rank|no rank|superkingdom	7.78302	2	340.267	110.85	66.3021	154.843	189.782	266.022	273.541	321.87	14.9674	55.659	33.8788	211.516	461.984	1121.32	71.5141	342.237
1A-dyr5-06_GL0053335	[gene] locus=scaffold48272_4:2:577:+ [Lack both ends] codon-table.11	184sample_2.6M.GeneSet.fasta_subset	root|cellular organisms|Bacteria	no rank|no rank|superkingdom	11.4583	1	196.736	158.565	158.689	139.917	151.572	93.6932	128.842	186.055	NA	NA	NA	NA	NA	NA	NA	NA
1A-dyr5-07_GL0004040	[gene] locus=scaffold16074_17:2:802:+ [Lack 5'-end] codon-table.11	184sample_2.6M.GeneSet.fasta_subset	root|cellular organisms|Bacteria	no rank|no rank|superkingdom	14.2857	2	45.3617	103.836	589.886	57.2402	223.092	23.7982	14.6937	16.8287	230.593	122.897	247.737	199.311	27.4372	149.945	126.098	244.751
1B-dyr11-07_GL0001131	[gene] locus=scaffold8363_1:16995:18908:- [Complete] codon-table.11	184sample_2.6M.GeneSet.fasta_subset	root|cellular organisms|Bacteria	no rank|no rank|superkingdom	6.27943	3	1187.76	2.24695	32.279	894.014	29.9022	606.946	235.523	616.182	11.2905	216.843	20.9245	687.818	568.348	127.548	15.0181	16.6741
1B-dyr11-07_GL0004430	[gene] locus=scaffold10090_2:15874:16968:- [Complete] codon-table.11	184sample_2.6M.GeneSet.fasta_subset	root|cellular organisms|Bacteria	no rank|no rank|superkingdom	12.6374	2	116.86	178.219	192.097	126.323	160.389	356.111	305.771	207.551	350.088	118.082	113.889	181.475	314.475	261.349	204.599	79.7031
1B-dyr11-07_GL0004506	[gene] locus=scaffold5899_2:12972:13844:- [Complete] codon-table.11	184sample_2.6M.GeneSet.fasta_subset	root|cellular organisms|Bacteria	no rank|no rank|superkingdom	14.4828	2	305.996	139.037	108.608	145.094	94.8919	1012.26	355.39	562.289	87.4812	66.2542	87.5093	240.169	1139.65	233.371	90.7093	84.2269
1B-dyr11-07_GL0008091	[gene] locus=scaffold9350_3:20986:22599:- [Complete] codon-table.11	184sample_2.6M.GeneSet.fasta_subset	root|cellular organisms|Bacteria	no rank|no rank|superkingdom	2.42086	1	530.192	24.6725	32.694	198.26	26.4492	1667.11	409.148	1413.87	13.7334	10.5745	13.7436	328.064	1590.37	172.072	18.793	8.38934
1B-dyr11-07_GL0008095	[gene] locus=scaffold9350_3:27997:29067:- [Complete] codon-table.11	184sample_2.6M.GeneSet.fasta_subset	root|cellular organisms|Bacteria	no rank|no rank|superkingdom	42.1348	4	317.755	58.9458	59.9162	249.186	54.7141	1654.16	458.131	647.735	20.291	23.0645	23.8585	207.483	1983.84	217.933	49.8068	34.1202
1B-dyr11-07_GL0020626	[gene] locus=scaffold7234_1:972:2576:+ [Complete] codon-table.11	184sample_2.6M.GeneSet.fasta_subset	root|cellular organisms|Bacteria	no rank|no rank|superkingdom	26.03	2	39.8587	77.0734	147.795	27.1634	324.987	35.0294	56.3831	57.2325	100.674	181.071	243.973	69.5755	133.524	122.987	696.546	330.822
1B-dyr12-07_GL0037952	[gene] locus=scaffold10898_3:17361:18494:+ [Complete] codon-table.11	184sample_2.6M.GeneSet.fasta_subset	root|cellular organisms|Bacteria	no rank|no rank|superkingdom	15.9151	5	30.3452	115.466	120.152	45.5338	625.187	21.6955	46.8173	111.499	65.3778	137.084	113.885	190.13	228.424	114.7	457.333	584.005
2-1_GL0001148	[gene] locus=scaffold85998_5:2579:4096:+ [Complete] codon-table.11	184sample_2.6M.GeneSet.fasta_subset	root|cellular organisms|Bacteria	no rank|no rank|superkingdom	15.6436	4	298.624	50.0415	110.048	1403.03	82.4075	233.854	499.589	1009.6	94.723	94.1318	26.2759	545.558	744.365	339.325	64.2919	108.787
2-1_GL0032761	[gene] locus=scaffold52027_3:1:486:+ [Lack 5'-end] codon-table.11	184sample_2.6M.GeneSet.fasta_subset	root|cellular organisms|Bacteria	no rank|no rank|superkingdom	19.2547	1	34.1522	429.646	291.325	17.5627	152.054	62.1929	29.2017	65.1434	167.957	321.684	138.251	66.9956	59.9703	288.96	106.727	365.758
2-1_GL0055245	[gene] locus=scaffold5530_2:9420:10493:+ [Complete] codon-table.11	184sample_2.6M.GeneSet.fasta_subset	root|cellular organisms|Bacteria	no rank|no rank|superkingdom	5.32213	1	181.411	192.184	101.815	143.417	125.715	268.339	268.878	167.19	139.607	165.553	194.881	440.807	90.0284	261.068	119.502	150.151
2-1_GL0069134	[gene] locus=scaffold20885_15:1462:2796:- [Complete] codon-table.11	184sample_2.6M.GeneSet.fasta_subset	root|cellular organisms|Bacteria	no rank|no rank|superkingdom	48.6486	3	120.32	214.097	224.943	126.687	130.993	153.365	153.091	154.4	224.156	290.824	198.583	134.903	146.833	169.391	208.252	184.792
2-1_GL0080115	[gene] locus=scaffold9969_5:691:3258:- [Complete] codon-table.11	184sample_2.6M.GeneSet.fasta_subset	root|cellular organisms|Bacteria	no rank|no rank|superkingdom	13.6842	7	94.3805	241.828	126.303	83.9622	194.936	106.155	82.4161	163.341	299.105	230.326	56.7634	78.5771	160.716	59.8663	472.798	332.756
2-1_GL0092823	[gene] locus=scaffold91704_7:13794:15143:- [Complete] codon-table.11	184sample_2.6M.GeneSet.fasta_subset	root|cellular organisms|Bacteria	no rank|no rank|superkingdom	17.5947	4	179.067	267.259	135.696	215.697	285.277	253.6	262.242	262.241	342.864	165.052	28.7899	18.545	47.6236	83.4597	255.713	140.467
2-1_GL0092824	[gene] locus=scaffold91704_7:15283:15840:- [Complete] codon-table.11	184sample_2.6M.GeneSet.fasta_subset	root|cellular organisms|Bacteria	no rank|no rank|superkingdom	8.64865	2	161.913	143.465	98.7998	345.845	525.279	7.68549	99.3189	119.879	538.002	2.24517	35.4344	133.827	157.135	238.057	131.413	61.5644
2-1_GL0092830	[gene] locus=scaffold91704_7:21619:23211:- [Complete] codon-table.11	184sample_2.6M.GeneSet.fasta_subset	root|cellular organisms|Bacteria	no rank|no rank|superkingdom	1.88679	1	92.8177	473.931	157.416	176.007	358.813	61.7747	83.1342	35.6393	NA	NA	NA	NA	NA	NA	NA	NA
2-1_GL0097447	[gene] locus=scaffold28994_22:45:1988:+ [Complete] codon-table.11	184sample_2.6M.GeneSet.fasta_subset	root|cellular organisms|Bacteria	no rank|no rank|superkingdom	2.93663	1	45.065	221.472	322.676	99.9622	160.175	58.6121	57.823	101.387	NA	NA	NA	NA	NA	NA	NA	NA
2-1_GL0103436	[gene] locus=scaffold5530_1:3:1670:+ [Lack 5'-end] codon-table.11	184sample_2.6M.GeneSet.fasta_subset	root|cellular organisms|Bacteria	no rank|no rank|superkingdom	26.4865	9	32.9836	231.095	30.1165	40.2095	132.273	38.3361	34.6789	51.5611	87.2066	179.807	762.738	718.904	129.518	37.2468	211.46	88.4654
2-1_GL0114925	[gene] locus=scaffold67557_2:4453:5265:- [Complete] codon-table.11	184sample_2.6M.GeneSet.fasta_subset	root|cellular organisms|Bacteria	no rank|no rank|superkingdom	28.1481	2	76.825	293.574	248.722	54.8401	389.164	97.2096	91.5142	31.4091	285.343	144.022	259.334	108.045	89.2842	36.1526	177.543	196.468
2-2_GL0002917	[gene] locus=scaffold104939_3:23889:25343:- [Complete] codon-table.11	184sample_2.6M.GeneSet.fasta_subset	root|cellular organisms|Bacteria	no rank|no rank|superkingdom	29.7521	1	39.5307	249.675	216.368	47.7762	293.927	40.1329	39.0353	65.6636	133.189	258.583	143.807	74.9955	113.28	41.2711	404.803	577.791
2-2_GL0033512	[gene] locus=scaffold991_7:433:1887:- [Lack 5'-end] codon-table.11	184sample_2.6M.GeneSet.fasta_subset	root|cellular organisms|Bacteria	no rank|no rank|superkingdom	7.02479	1	196.825	90.4828	94.4852	573.293	96.9884	620.313	627.491	762.951	NA	NA	NA	NA	NA	NA	NA	NA
2-2_GL0061986	[gene] locus=scaffold19657_1:795:1700:+ [Lack 3'-end] codon-table.11	184sample_2.6M.GeneSet.fasta_subset	root|cellular organisms|Bacteria	no rank|no rank|superkingdom	19.5364	3	72.3483	460.808	368.919	57.2111	182.493	125.337	84.0858	115.917	NA	NA	NA	NA	NA	NA	NA	NA
2-2_GL0076713	[gene] locus=scaffold40145_4:1480:3735:- [Complete] codon-table.11	184sample_2.6M.GeneSet.fasta_subset	root|cellular organisms|Bacteria	no rank|no rank|superkingdom	2.13049	1	50.6323	126.629	334.194	46.7973	152.287	30.6334	52.9303	39.4973	NA	NA	NA	NA	NA	NA	NA	NA
2-2_GL0092099	[gene] locus=scaffold122760_2:14324:18085:+ [Complete] codon-table.11	184sample_2.6M.GeneSet.fasta_subset	root|cellular organisms|Bacteria	no rank|no rank|superkingdom	25.5387	24	8.77653	32.363	14.4348	7.85539	76.3283	14.1497	16.6372	7.77866	289.281	57.7463	41.3174	112.261	165.07	70.7797	1404.7	547.456
2-2_GL0104486	[gene] locus=scaffold71842_2:20352:22445:+ [Complete] codon-table.11	184sample_2.6M.GeneSet.fasta_subset	root|cellular organisms|Bacteria	no rank|no rank|superkingdom	16.7862	6	194.775	226.465	331.405	316.102	316.215	67.5396	125.73	261.986	391.735	58.485	32.2107	151.625	358.274	204.933	57.3309	591.783
2-2_GL0112407	[gene] locus=scaffold62795_1:27795:28595:+ [Complete] codon-table.11	184sample_2.6M.GeneSet.fasta_subset	root|cellular organisms|Bacteria	no rank|no rank|superkingdom	21.4286	1	52.8288	526.374	295.86	59.6602	168.396	27.7248	36.3875	31.4236	389.299	253.343	113.037	103.248	48.4473	54.517	131.327	180.783
2-2_GL0144705	[gene] locus=C1461033_1:3:809:+ [Lack both ends] codon-table.11	184sample_2.6M.GeneSet.fasta_subset	root|cellular organisms|Bacteria	no rank|no rank|superkingdom	17.8439	3	184.019	128.599	87.8673	192.351	115.747	222.952	250.557	34.33	119.964	185.101	94.7932	52.3603	119.881	18.4597	1716.65	140.601
2-3_GL0000625	[gene] locus=scaffold16721_3:432:1664:- [Complete] codon-table.11	184sample_2.6M.GeneSet.fasta_subset	root|cellular organisms|Bacteria	no rank|no rank|superkingdom	45.122	6	46.9589	186.33	389.026	40.995	134.282	50.2967	39.7037	65.0986	191.828	155.987	500.352	42.0896	144.999	40.1115	156.485	287.501
2-3_GL0008790	[gene] locus=scaffold55479_1:193:1731:+ [Complete] codon-table.11	184sample_2.6M.GeneSet.fasta_subset	root|cellular organisms|Bacteria	no rank|no rank|superkingdom	11.3281	3	33.0511	87.6428	16.1265	61.8635	163.29	29.7089	32.3805	136.327	125.81	80.9376	609.807	228.698	178.989	89.4094	508.643	237.407
2-3_GL0008792	[gene] locus=scaffold55479_1:2760:3626:+ [Complete] codon-table.11	184sample_2.6M.GeneSet.fasta_subset	root|cellular organisms|Bacteria	no rank|no rank|superkingdom	7.63889	2	17.02	269.575	31.2007	41.8553	162.615	5.01699	7.02876	28.2083	146.99	191.517	777.564	4.28355	103.272	8.92697	452.833	210.411
2-3_GL0060100	[gene] locus=scaffold74587_2:5172:6641:- [Complete] codon-table.11	184sample_2.6M.GeneSet.fasta_subset	root|cellular organisms|Bacteria	no rank|no rank|superkingdom	32.9243	10	15.5795	84.3039	47.4139	27.4224	189.983	28.77	18.544	25.1257	61.5827	88.6067	609.095	37.1433	128.454	39.3948	861.938	439.151
2-3_GL0072551	[gene] locus=scaffold15422_15:4703:6859:+ [Complete] codon-table.11	184sample_2.6M.GeneSet.fasta_subset	root|cellular organisms|Bacteria	no rank|no rank|superkingdom	7.52089	6	30.6633	300.327	551.245	17.0256	127.144	79.3756	37.1002	75.6343	321.323	177.934	166.578	86.7227	70.5225	58.8487	89.0455	84.1162
2-3_GL0072552	[gene] locus=scaffold15422_15:6905:9181:+ [Complete] codon-table.11	184sample_2.6M.GeneSet.fasta_subset	root|cellular organisms|Bacteria	no rank|no rank|superkingdom	10.8179	7	61.2773	254.248	533.667	51.399	166.598	52.6713	43.2859	72.5059	380.414	146.089	164.291	96.7284	51.3867	49.1595	113.074	124.268
2-3_GL0080940	[gene] locus=scaffold54387_1:3032:4504:+ [Complete] codon-table.11	184sample_2.6M.GeneSet.fasta_subset	root|cellular organisms|Bacteria	no rank|no rank|superkingdom	63.4694	10	101.465	260.381	172.835	85.2406	195.647	36.2713	45.1721	44.4003	130.563	194.119	299.358	142.7	100.301	69.5067	280.468	469.116
2-3_GL0080941	[gene] locus=scaffold54387_1:4866:6335:+ [Complete] codon-table.11	184sample_2.6M.GeneSet.fasta_subset	root|cellular organisms|Bacteria	no rank|no rank|superkingdom	64.4172	8	97.3289	233.035	155.236	83.1441	169.459	38.1116	44.6282	45.2629	121.874	156.643	469.977	141.924	119.468	71.1304	215.193	445.258
2-3_GL0088705	[gene] locus=scaffold32450_12:24:1268:- [Lack 5'-end] codon-table.11	184sample_2.6M.GeneSet.fasta_subset	root|cellular organisms|Bacteria	no rank|no rank|superkingdom	6.28019	2	57.0817	198.424	221.117	84.7305	93.1967	220.879	188.102	67.9057	318.928	183.688	228.962	173.75	130.58	171.476	178.993	143.769
2-4_GL0069903	[gene] locus=scaffold85003_1:5517:6875:- [Complete] codon-table.11	184sample_2.6M.GeneSet.fasta_subset	root|cellular organisms|Bacteria	no rank|no rank|superkingdom	10.3982	2	185.641	278.77	202.569	254.569	393.234	202.915	133.726	202.761	175.447	94.6637	201.041	96.0575	372.641	222.228	181.483	443.073
2-4_GL0100193	[gene] locus=scaffold214_1:1757:2947:+ [Complete] codon-table.11	184sample_2.6M.GeneSet.fasta_subset	root|cellular organisms|Bacteria	no rank|no rank|superkingdom	24.4949	2	373.697	326.766	184.041	302.817	254.059	93.4682	124.469	102.641	129.572	130.923	121.769	347.788	84.5992	130.263	87.359	106.339
2-5_GL0004327	[gene] locus=scaffold56287_2:2557:3972:- [Complete] codon-table.11	184sample_2.6M.GeneSet.fasta_subset	root|cellular organisms|Bacteria	no rank|no rank|superkingdom	19.1083	5	12.1946	81.2427	130.523	16.3002	609.247	2.28412	17.4147	21.9567	44.6712	190.657	861.003	30.0986	130.331	26.7669	111.037	114.567
2-5_GL0033403	[gene] locus=scaffold58575_3:38:1162:- [Complete] codon-table.11	184sample_2.6M.GeneSet.fasta_subset	root|cellular organisms|Bacteria	no rank|no rank|superkingdom	5.88235	1	364.983	74.647	83.0138	561.843	42.1706	851.19	532.183	840.91	NA	NA	NA	NA	NA	NA	NA	NA
2-5_GL0079998	[gene] locus=scaffold17722_2:431:1759:+ [Complete] codon-table.11	184sample_2.6M.GeneSet.fasta_subset	root|cellular organisms|Bacteria	no rank|no rank|superkingdom	37.1041	5	26.0575	129.806	118.038	44.1534	191.782	44.8908	37.6644	74.6099	117.734	105.407	767.979	37.1848	118.112	47.8046	127.589	310.169
2-6_GL0046039	[gene] locus=scaffold51594_3:549:992:- [Lack 5'-end] codon-table.11	184sample_2.6M.GeneSet.fasta_subset	root|cellular organisms|Bacteria	no rank|no rank|superkingdom	25.1701	1	252.298	174.494	188.47	253.453	99.6787	195.054	289.343	240.931	227.705	124.9	186.134	89.9281	147.737	300.106	175.746	152.712
2-7_GL0001829	[gene] locus=scaffold16766_8:2551:3468:+ [Complete] codon-table.11	184sample_2.6M.GeneSet.fasta_subset	root|cellular organisms|Bacteria	no rank|no rank|superkingdom	3.93443	1	130.261	111.094	483.25	43.3013	90.658	66.9273	41.6866	48.6891	NA	NA	NA	NA	NA	NA	NA	NA
2-7_GL0061024	[gene] locus=scaffold59268_2:12957:14285:+ [Complete] codon-table.11	184sample_2.6M.GeneSet.fasta_subset	root|cellular organisms|Bacteria	no rank|no rank|superkingdom	18.3258	1	141.833	200.963	199.044	155.96	153.937	206.42	233.156	198.76	195.747	262.572	209.841	149.911	166.714	171.699	244.007	197.783
2-8_GL0037621	[gene] locus=scaffold32946_5:1367:2965:- [Complete] codon-table.11	184sample_2.6M.GeneSet.fasta_subset	root|cellular organisms|Bacteria	no rank|no rank|superkingdom	29.1353	4	68.4314	153.358	305.984	98.7156	170.774	82.211	74.5091	115.282	168.106	249.287	434.392	85.1107	140.43	60.734	227.221	224.715
2-8_GL0071468	[gene] locus=scaffold28881_6:6109:6948:- [Complete] codon-table.11	184sample_2.6M.GeneSet.fasta_subset	root|cellular organisms|Bacteria	no rank|no rank|superkingdom	27.5986	3	94.9177	352.603	241.262	53.8614	133.42	57.6518	80.4927	82.9963	315.566	380.194	77.0749	114.629	97.2991	157.163	104.152	136.257
20_GL0018093	[gene] locus=scaffold98375_1:112:681:- [Lack 5'-end] codon-table.11	184sample_2.6M.GeneSet.fasta_subset	root|cellular organisms|Bacteria	no rank|no rank|superkingdom	16.9312	3	58.307	112.712	113.358	73.4357	78.0251	436.105	312.073	281.067	98.1569	77.2644	231.121	145.251	303.683	888.174	83.9187	151.699
20_GL0024012	[gene] locus=scaffold61622_4:3:605:+ [Lack both ends] codon-table.11	184sample_2.6M.GeneSet.fasta_subset	root|cellular organisms|Bacteria	no rank|no rank|superkingdom	27.3632	5	116.565	335.552	135.018	117.574	118.402	49.804	51.5417	108.978	173.878	418.035	466.001	111.58	92.1613	21.3047	170.534	83.0139
20_GL0032901	[gene] locus=scaffold11337_5:109:945:+ [Lack 3'-end] codon-table.11	184sample_2.6M.GeneSet.fasta_subset	root|cellular organisms|Bacteria	no rank|no rank|superkingdom	42.6523	1	18.8418	148.606	75.3271	27.8614	72.1132	35.2688	30.6563	51.1736	98.8469	74.6612	970.159	35.6172	155.912	41.9932	80.4703	266.118
20_GL0034636	[gene] locus=scaffold70989_4:3:629:+ [Lack both ends] codon-table.11	184sample_2.6M.GeneSet.fasta_subset	root|cellular organisms|Bacteria	no rank|no rank|superkingdom	15.7895	1	302.084	69.4193	83.8041	399.868	68.4782	571.822	433.551	717.768	60.4473	77.4461	89.9984	512.714	873.628	404.61	78.3385	83.7724
20_GL0042694	[gene] locus=scaffold12311_6:24742:25737:+ [Complete] codon-table.11	184sample_2.6M.GeneSet.fasta_subset	root|cellular organisms|Bacteria	no rank|no rank|superkingdom	44.713	3	108.341	90.8619	251.141	80.3042	392.481	51.7091	80.743	137.581	203.194	123.944	151.004	109.909	198.656	119.371	151.037	637.078
20_GL0062175	[gene] locus=scaffold75064_1:2:1132:- [Lack 3'-end] codon-table.11	184sample_2.6M.GeneSet.fasta_subset	root|cellular organisms|Bacteria	no rank|no rank|superkingdom	68.7003	23	388.814	56.7445	112.96	305.813	54.2388	430.805	332.249	335.825	121.299	97.8606	130.242	450.277	353.183	567.237	161.821	147.081
20_GL0064767	[gene] locus=scaffold20846_2:645:1421:- [Complete] codon-table.11	184sample_2.6M.GeneSet.fasta_subset	root|cellular organisms|Bacteria	no rank|no rank|superkingdom	7.36434	1	417.801	85.177	68.9149	220.207	139.626	427.157	201.46	251.479	96.5581	107.714	126.818	564.291	261.322	191.706	134.544	185.25
20_GL0075390	[gene] locus=scaffold13756_7:1412:4231:- [Complete] codon-table.11	184sample_2.6M.GeneSet.fasta_subset	root|cellular organisms|Bacteria	no rank|no rank|superkingdom	26.5176	1	100.96	125.615	165.672	86.8664	637.024	38.3388	69.9891	79.3996	122.565	163.73	113.396	84.923	154.844	72.1611	269.279	602.276
20_GL0076212	[gene] locus=scaffold24654_15:1405:2685:+ [Complete] codon-table.11	184sample_2.6M.GeneSet.fasta_subset	root|cellular organisms|Bacteria	no rank|no rank|superkingdom	5.39906	1	NA	NA	NA	NA	NA	NA	NA	NA	41.2379	114.094	48.2893	288.983	555.751	760.163	51.9114	33.9427
20_GL0084695	[gene] locus=C1314705_1:2:505:- [Lack both ends] codon-table.11	184sample_2.6M.GeneSet.fasta_subset	root|cellular organisms|Bacteria	no rank|no rank|superkingdom	45.2381	1	69.4081	235.493	147.935	71.5598	283.999	88.3189	102.972	82.0953	272.593	211.215	228.639	118.7	81.2993	113.715	174.496	220.283
20_GL0098510	[gene] locus=scaffold56396_3:1585:4155:- [Complete] codon-table.11	184sample_2.6M.GeneSet.fasta_subset	root|cellular organisms|Bacteria	no rank|no rank|superkingdom	20.9112	2	189.562	118.967	75.4675	168.471	130.322	301.084	578.466	437.707	39.0513	91.0524	81.9607	210.612	277.421	967.016	71.7641	52.2153
20_GL0099725	[gene] locus=scaffold103294_2:4950:6866:+ [Complete] codon-table.11	184sample_2.6M.GeneSet.fasta_subset	root|cellular organisms|Bacteria	no rank|no rank|superkingdom	21.9436	8	309.354	228.897	114.618	117.197	151.583	100.292	785.159	30.1046	185.984	101.461	39.6612	195.541	137.305	450.046	54.7382	92.0811
20_GL0101493	[gene] locus=scaffold88981_2:2:1492:+ [Lack both ends] codon-table.11	184sample_2.6M.GeneSet.fasta_subset	root|cellular organisms|Bacteria	no rank|no rank|superkingdom	26.3581	3	264.913	121.553	262.864	338.729	165.985	143.907	185.231	217.157	161.07	194.414	211.119	198.412	180.773	69.2093	241.869	257.14
20_GL0103470	[gene] locus=scaffold18461_2:225:1589:+ [Complete] codon-table.11	184sample_2.6M.GeneSet.fasta_subset	root|cellular organisms|Bacteria	no rank|no rank|superkingdom	44.0529	2	78.6594	308.086	353.257	43.0281	156.173	27.3389	20.6787	53.8196	244.333	135.38	221.121	52.8563	44.5145	49.6984	178.839	424.913
20_GL0113796	[gene] locus=scaffold600_1:9754:11259:+ [Complete] codon-table.11	184sample_2.6M.GeneSet.fasta_subset	root|cellular organisms|Bacteria	no rank|no rank|superkingdom	3.79242	1	NA	NA	NA	NA	NA	NA	NA	NA	149.985	138.315	148.923	139.282	289.158	594.975	162.97	199.087
20_GL0113797	[gene] locus=scaffold600_1:11317:13893:+ [Complete] codon-table.11	184sample_2.6M.GeneSet.fasta_subset	root|cellular organisms|Bacteria	no rank|no rank|superkingdom	22.2611	2	196.157	127.589	86.6584	165.917	142.113	276.81	552.989	411.256	54.5228	125.081	121.706	189.361	272.866	795.369	94.4363	75.3437
20_GL0120795	[gene] locus=scaffold103139_1:46:1470:- [Complete] codon-table.11	184sample_2.6M.GeneSet.fasta_subset	root|cellular organisms|Bacteria	no rank|no rank|superkingdom	12.2363	1	64.4108	303.166	311.615	31.9876	171.778	30.8094	22.8173	71.4787	286.219	104.607	224.256	46.1926	41.8891	54.3087	236.555	345.839
20_GL0132083	[gene] locus=scaffold101526_1:1:5919:- [Lack 3'-end] codon-table.11	184sample_2.6M.GeneSet.fasta_subset	root|cellular organisms|Bacteria	no rank|no rank|superkingdom	3.49721	4	NA	NA	NA	NA	NA	NA	NA	NA	116.295	189.704	136.587	135.063	157.757	607.562	369.523	180.07
20_GL0148795	[gene] locus=scaffold53330_6:705:1541:+ [Complete] codon-table.11	184sample_2.6M.GeneSet.fasta_subset	root|cellular organisms|Bacteria	no rank|no rank|superkingdom	44.964	2	195.628	324.1	132.783	98.1297	329.762	56.2011	83.9774	77.3565	157.026	214.657	176.844	279.607	114.104	231.047	133.375	304.089
20_GL0159088	[gene] locus=scaffold88581_3:9455:18232:- [Complete] codon-table.11	184sample_2.6M.GeneSet.fasta_subset	root|cellular organisms|Bacteria	no rank|no rank|superkingdom	5.60684	9	NA	NA	NA	NA	NA	NA	NA	NA	103.836	1234.76	67.2781	102.165	109.027	79.9718	45.5756	79.2987
22_GL0065823	[gene] locus=scaffold37074_2:1296:2885:- [Complete] codon-table.11	184sample_2.6M.GeneSet.fasta_subset	root|cellular organisms|Bacteria	no rank|no rank|superkingdom	3.40265	1	NA	NA	NA	NA	NA	NA	NA	NA	111.364	342.009	266.251	134.589	131.569	76.0835	222.913	205.61
22_GL0083630	[gene] locus=scaffold1845_1:1898:3052:+ [Complete] codon-table.11	184sample_2.6M.GeneSet.fasta_subset	root|cellular organisms|Bacteria	no rank|no rank|superkingdom	54.9479	6	249.426	254.451	295.547	153.153	164.513	66.2543	70.29	95.6421	317.56	157.758	86.0799	149.397	75.637	101.098	188.531	188.987
22_GL0094417	[gene] locus=scaffold5823_1:43:690:- [Lack 5'-end] codon-table.11	184sample_2.6M.GeneSet.fasta_subset	root|cellular organisms|Bacteria	no rank|no rank|superkingdom	11.6279	1	86.2511	267.706	125.96	56.3418	112.93	29.9357	63.0424	97.7877	175.366	363.321	337.927	19.9907	99.2115	28.395	623.525	23.6827
23_GL0011829	[gene] locus=scaffold78493_2:4573:5946:+ [Complete] codon-table.11	184sample_2.6M.GeneSet.fasta_subset	root|cellular organisms|Bacteria	no rank|no rank|superkingdom	17.2867	5	439.957	98.0517	165.228	1126.12	202.987	64.3615	259.764	72.5131	54.7251	164.419	60.8342	1079.23	1552.75	104.038	132.205	57.3161
23_GL0014908	[gene] locus=scaffold410_1:143:4918:+ [Complete] codon-table.11	184sample_2.6M.GeneSet.fasta_subset	root|cellular organisms|Bacteria	no rank|no rank|superkingdom	10.748	12	63.6326	211.843	278.245	32.8293	355.113	111.506	344.227	143.68	132.473	261.277	78.2796	44.6465	1946.43	8.29067	129.696	37.9919
23_GL0022899	[gene] locus=scaffold42243_2:6366:11978:- [Complete] codon-table.11	184sample_2.6M.GeneSet.fasta_subset	root|cellular organisms|Bacteria	no rank|no rank|superkingdom	1.06952	1	889.199	187.91	144.91	605.914	332.981	156.351	63.3053	159.349	133.702	183.539	205.221	537.544	231.943	69.0589	147.241	302.889
23_GL0040337	[gene] locus=scaffold55282_1:1100:2872:- [Complete] codon-table.11	184sample_2.6M.GeneSet.fasta_subset	root|cellular organisms|Bacteria	no rank|no rank|superkingdom	7.11864	1	182.411	52.3032	53.9744	123.887	72.4255	920.203	617.178	67.1765	42.6324	38.9705	35.489	403.977	30.863	1426.44	39.2494	41.1592
23_GL0099587	[gene] locus=scaffold40488_2:12917:17512:+ [Complete] codon-table.11	184sample_2.6M.GeneSet.fasta_subset	root|cellular organisms|Bacteria	no rank|no rank|superkingdom	2.3514	3	1529.79	34.8431	26.4993	1350.91	42.0463	23.5934	86.7623	17.6472	0.761817	18.2005	4.92021	1422.23	2565.39	1.5075	36.8988	4.67446
23_GL0101819	[gene] locus=scaffold37442_3:23799:24785:+ [Complete] codon-table.11	184sample_2.6M.GeneSet.fasta_subset	root|cellular organisms|Bacteria	no rank|no rank|superkingdom	2.7439	1	1268.41	3.1325	49.0769	1827.02	70.6755	190.055	75.1492	205.949	NA	NA	NA	NA	NA	NA	NA	NA
23_GL0103181	[gene] locus=scaffold66117_2:63:3662:- [Complete] codon-table.11	184sample_2.6M.GeneSet.fasta_subset	root|cellular organisms|Bacteria	no rank|no rank|superkingdom	5.42118	5	452.839	197.856	154.212	443.795	186.398	135.018	102.994	77.0267	NA	NA	NA	NA	NA	NA	NA	NA
23_GL0147239	[gene] locus=scaffold84027_1:3277:7833:+ [Complete] codon-table.11	184sample_2.6M.GeneSet.fasta_subset	root|cellular organisms|Bacteria	no rank|no rank|superkingdom	6.58762	8	636.149	98.8838	167.272	558.19	202.787	145.625	179.574	276.379	106.914	112.592	111.712	658.934	1047.64	43.8319	123.945	181.511
26_GL0018495	[gene] locus=scaffold28638_1:341:3877:+ [Complete] codon-table.11	184sample_2.6M.GeneSet.fasta_subset	root|cellular organisms|Bacteria	no rank|no rank|superkingdom	1.10357	1	NA	NA	NA	NA	NA	NA	NA	NA	75.4968	124.484	144.288	924.866	182.195	448.642	133.2	142.582
26_GL0073623	[gene] locus=scaffold40688_10:3511:4701:- [Complete] codon-table.11	184sample_2.6M.GeneSet.fasta_subset	root|cellular organisms|Bacteria	no rank|no rank|superkingdom	6.56566	1	57.0817	198.424	221.117	84.7305	93.1967	220.879	188.102	67.9057	258.42	122.322	192.584	252.882	129.544	442.449	129.9	124.034
26_GL0090724	[gene] locus=scaffold83172_1:24:4736:- [Complete] codon-table.11	184sample_2.6M.GeneSet.fasta_subset	root|cellular organisms|Bacteria	no rank|no rank|superkingdom	3.69427	4	615.754	97.7055	127.166	551.285	208.302	80.1948	282.636	56.0254	NA	NA	NA	NA	NA	NA	NA	NA
26_GL0130791	[gene] locus=scaffold14459_3:9894:12845:- [Complete] codon-table.11	184sample_2.6M.GeneSet.fasta_subset	root|cellular organisms|Bacteria	no rank|no rank|superkingdom	2.23805	1	45.6747	776.88	76.8131	46.6906	254.816	119.502	42.4439	79.8413	208.724	506.77	31.3874	45.6282	56.3567	57.2548	174.225	13.3085
29_GL0053575	[gene] locus=scaffold33278_1:1:5103:+ [Lack 5'-end] codon-table.11	184sample_2.6M.GeneSet.fasta_subset	root|cellular organisms|Bacteria	no rank|no rank|superkingdom	18.8235	24	1285.5	41.9972	55.6481	1240.15	52.4511	68.8067	84.1084	86.0831	40.7677	42.6448	30.1951	1669.44	108.206	61.4965	40.8105	40.2895
2A-dyr14-06_GL0065220	[gene] locus=scaffold29363_2:3:416:- [Lack 3'-end] codon-table.11	184sample_2.6M.GeneSet.fasta_subset	root|cellular organisms|Bacteria	no rank|no rank|superkingdom	36.9565	5	395.77	96.0674	102.623	443.296	54.106	474.751	376.014	486.64	104.677	104.462	101.512	544.064	533.99	459.172	109.362	91.6725
2A-dyr14-06_GL0070259	[gene] locus=scaffold39101_1:5068:6651:+ [Complete] codon-table.11	184sample_2.6M.GeneSet.fasta_subset	root|cellular organisms|Bacteria	no rank|no rank|superkingdom	3.03605	1	128.491	341.836	209.944	131.038	168.924	343.069	194.588	489.645	NA	NA	NA	NA	NA	NA	NA	NA
2A-dyr14-07_GL0067822	[gene] locus=scaffold48551_1:2:247:- [Lack 3'-end] codon-table.11	184sample_2.6M.GeneSet.fasta_subset	root|cellular organisms|Bacteria	no rank|no rank|superkingdom	58.5366	5	309.979	182.845	112.137	249.27	63.3299	303.504	264.112	290.158	168.508	97.3139	137.65	505.559	365.34	590.941	198.121	180.717
2A-dyr16-07_GL0000620	[gene] locus=scaffold111115_1:1:513:- [Lack 3'-end] codon-table.11	184sample_2.6M.GeneSet.fasta_subset	root|cellular organisms|Bacteria	no rank|no rank|superkingdom	73.0994	1	47.7772	178.018	223.891	57.3375	201.943	62.6284	50.7011	89.7428	145.216	221.239	346.585	43.9456	144.686	61.7263	322.686	516.399
2A-dyr16-07_GL0037636	[gene] locus=scaffold46977_1:3:998:- [Lack 3'-end] codon-table.11	184sample_2.6M.GeneSet.fasta_subset	root|cellular organisms|Bacteria	no rank|no rank|superkingdom	11.1446	3	398.868	68.8207	141.18	401.372	107.047	421.089	306.926	232.048	119.109	95.3862	396.439	111.799	188.076	149.837	296.296	185.831
2A-dyr16-07_GL0094086	[gene] locus=scaffold34634_9:2:436:+ [Lack 5'-end] codon-table.11	184sample_2.6M.GeneSet.fasta_subset	root|cellular organisms|Bacteria	no rank|no rank|superkingdom	50.6944	5	289.915	99.779	111.869	407.443	76.0134	565.385	316.623	564.274	105.012	110.018	114.885	522.528	582.365	434.539	129.776	110.229
2B-dyr23-07_GL0021524	[gene] locus=scaffold2380_7:2:1093:+ [Lack both ends] codon-table.11	184sample_2.6M.GeneSet.fasta_subset	root|cellular organisms|Bacteria	no rank|no rank|superkingdom	20.0549	3	88.0946	275.919	114.432	95.7773	111.064	32.4877	45.323	92.9156	155.914	391.448	381.458	41.0619	106.071	33.6706	519.165	32.3562
2B-dyr24-07_GL0001235	[gene] locus=scaffold1145_3:1:1776:+ [Lack 5'-end] codon-table.11	184sample_2.6M.GeneSet.fasta_subset	root|cellular organisms|Bacteria	no rank|no rank|superkingdom	20.8122	8	454.535	208.399	69.5917	407.06	154.628	124.634	300.841	202.442	126.438	136.39	156.02	436.357	167.449	378.537	170.129	134.468
2B-dyr24-07_GL0004683	[gene] locus=scaffold7265_5:642:1787:+ [Complete] codon-table.11	184sample_2.6M.GeneSet.fasta_subset	root|cellular organisms|Bacteria	no rank|no rank|superkingdom	60.3675	3	304.182	184.858	157.177	178.814	130.533	207.812	238.839	251.74	211.539	200.242	151.927	177.228	128.621	249.37	158.91	159.579
3-1_GL0009357	[gene] locus=C958911_1:472:1575:- [Complete] codon-table.11	184sample_2.6M.GeneSet.fasta_subset	root|cellular organisms|Bacteria	no rank|no rank|superkingdom	2.7248	1	153.772	70.8078	292.371	88.9572	204.952	58.8895	72.6869	116.868	NA	NA	NA	NA	NA	NA	NA	NA
3-1_GL0024815	[gene] locus=scaffold78398_1:3446:5065:+ [Complete] codon-table.11	184sample_2.6M.GeneSet.fasta_subset	root|cellular organisms|Bacteria	no rank|no rank|superkingdom	18.5529	2	99.1522	172.066	163.752	78.5577	336.333	97.2013	151.032	110.573	123.074	254.556	246.649	121.006	138.527	121.665	337.116	330.343
3-1_GL0046970	[gene] locus=scaffold14733_3:1:1305:+ [Lack 5'-end] codon-table.11	184sample_2.6M.GeneSet.fasta_subset	root|cellular organisms|Bacteria	no rank|no rank|superkingdom	43.5484	1	121.325	175.655	164.197	183.209	139.912	287.925	273.736	122.266	162.378	246.627	178.114	290.961	139.425	429.092	186.853	67.822
3-1_GL0055331	[gene] locus=scaffold7610_10:275:1168:+ [Complete] codon-table.11	184sample_2.6M.GeneSet.fasta_subset	root|cellular organisms|Bacteria	no rank|no rank|superkingdom	6.06061	1	NA	NA	NA	NA	NA	NA	NA	NA	330.681	280.341	350.925	43.5021	234.15	205.671	505.008	231.9
3-1_GL0068900	[gene] locus=scaffold71470_1:93680:94489:+ [Complete] codon-table.11	184sample_2.6M.GeneSet.fasta_subset	root|cellular organisms|Bacteria	no rank|no rank|superkingdom	9.66543	2	258.378	86.9485	403.448	253.691	217.407	111.459	97.8304	407.935	299.802	72.3921	191.327	130.52	146.905	105.322	176.364	121.777
3-1_GL0078921	[gene] locus=scaffold29652_4:41:1063:+ [Complete] codon-table.11	184sample_2.6M.GeneSet.fasta_subset	root|cellular organisms|Bacteria	no rank|no rank|superkingdom	9.70588	1	827.809	130.243	89.9045	389.752	80.6855	370.282	189.879	414.171	238.166	103.47	199.653	471.92	91.9309	87.8707	215.68	111.335
3-1_GL0079429	[gene] locus=scaffold5546_1:5214:11723:+ [Complete] codon-table.11	184sample_2.6M.GeneSet.fasta_subset	root|cellular organisms|Bacteria	no rank|no rank|superkingdom	0.461042	1	186.285	72.2591	96.268	415.444	150.917	249.795	159.756	445.619	NA	NA	NA	NA	NA	NA	NA	NA
3-2_GL0001863	[gene] locus=scaffold25351_1:85033:88347:- [Complete] codon-table.11	184sample_2.6M.GeneSet.fasta_subset	root|cellular organisms|Bacteria	no rank|no rank|superkingdom	0.905797	1	84.1857	88.9706	566.811	136.36	89.9021	186.574	114.04	265.012	NA	NA	NA	NA	NA	NA	NA	NA
3-2_GL0007594	[gene] locus=scaffold1901_15:3:1163:+ [Lack 5'-end] codon-table.11	184sample_2.6M.GeneSet.fasta_subset	root|cellular organisms|Bacteria	no rank|no rank|superkingdom	7.77202	2	NA	NA	NA	NA	NA	NA	NA	NA	296.478	176.392	81.5773	135.019	254.816	451.365	92.8612	227.852
3-2_GL0012792	[gene] locus=scaffold48573_4:811:2892:- [Complete] codon-table.11	184sample_2.6M.GeneSet.fasta_subset	root|cellular organisms|Bacteria	no rank|no rank|superkingdom	1.5873	1	215.281	71.2784	71.6577	175.657	52.8006	562.282	507.975	47.4162	103.379	89.179	216.938	740.176	77.3118	760.538	98.3123	73.6707
3-2_GL0016445	[gene] locus=scaffold34176_1:1167:2855:+ [Complete] codon-table.11	184sample_2.6M.GeneSet.fasta_subset	root|cellular organisms|Bacteria	no rank|no rank|superkingdom	5.16014	1	51.792	182.319	34.6379	43.6055	245.382	82.0067	57.2785	55.1034	55.0083	338.07	261.752	75.0763	123.84	78.7352	513.261	358.793
3-3_GL0014675	[gene] locus=scaffold32280_1:1938:3248:- [Complete] codon-table.11	184sample_2.6M.GeneSet.fasta_subset	root|cellular organisms|Bacteria	no rank|no rank|superkingdom	27.7523	7	14.922	363.898	51.3326	19.6813	50.588	27.9967	27.5669	37.3768	885.445	3.26169	24.0691	56.1083	85.6784	42.2202	25.0653	24.3897
3-5_GL0011389	[gene] locus=scaffold21120_2:36:842:- [Complete] codon-table.11	184sample_2.6M.GeneSet.fasta_subset	root|cellular organisms|Bacteria	no rank|no rank|superkingdom	58.9552	3	137.979	325.695	343.702	88.8821	169.069	20.2451	19.6957	21.616	351.445	136.535	87.3761	75.9192	68.1613	50.2953	422.82	207.825
3-5_GL0016351	[gene] locus=scaffold38299_3:2:2797:- [Lack both ends] codon-table.11	184sample_2.6M.GeneSet.fasta_subset	root|cellular organisms|Bacteria	no rank|no rank|superkingdom	9.44206	8	40.9127	578.602	139.421	155.47	293.504	60.2409	35.6524	70.8075	244.529	355.611	32.9225	82.3072	84.3903	56.0604	41.6668	35.1204
3-5_GL0075863	[gene] locus=scaffold4198_32:4370:5986:+ [Complete] codon-table.11	184sample_2.6M.GeneSet.fasta_subset	root|cellular organisms|Bacteria	no rank|no rank|superkingdom	19.145	2	42.9292	168.52	135.416	55.3127	97.6985	144.574	50.0169	86.1014	126.183	88.1973	724.421	51.1122	164.413	139.288	92.3725	277.653
3-5_GL0081488	[gene] locus=scaffold25483_4:385:1596:+ [Lack 3'-end] codon-table.11	184sample_2.6M.GeneSet.fasta_subset	root|cellular organisms|Bacteria	no rank|no rank|superkingdom	50.2475	7	11.8327	160.486	37.0872	21.0532	53.3944	21.3727	19.0436	36.8029	86.7958	68.2908	960.828	35.5452	152.863	41.4573	93.619	277.221
3-7_GL0031888	[gene] locus=scaffold31789_1:106:1446:- [Complete] codon-table.11	184sample_2.6M.GeneSet.fasta_subset	root|cellular organisms|Bacteria	no rank|no rank|superkingdom	30.2691	2	10.5869	120.396	61.9467	19.008	116.275	16.0081	18.5468	20.0826	101.609	70.679	976.333	23.9211	121.243	39.8668	70.7249	288.863
3-8_GL0034542	[gene] locus=scaffold16372_4:5335:7653:- [Complete] codon-table.11	184sample_2.6M.GeneSet.fasta_subset	root|cellular organisms|Bacteria	no rank|no rank|superkingdom	16.8394	5	59.0512	119.011	43.3642	88.5164	35.4397	64.645	171.621	164.076	148.858	68.5619	748.494	72.2061	201.461	170.128	145.217	65.4961
31_GL0000964	[gene] locus=scaffold28160_6:2:667:- [Lack both ends] codon-table.11	184sample_2.6M.GeneSet.fasta_subset	root|cellular organisms|Bacteria	no rank|no rank|superkingdom	38.7387	1	14.9683	170.298	67.6765	16.7049	109.819	12.0739	18.1418	16.937	120.405	234.317	711.014	27.9936	78.6311	54.9087	242.027	284.389
31_GL0083356	[gene] locus=scaffold17331_12:356:1366:+ [Complete] codon-table.11	184sample_2.6M.GeneSet.fasta_subset	root|cellular organisms|Bacteria	no rank|no rank|superkingdom	49.1071	1	150.328	65.1929	245.222	255.247	236.064	356.278	165.413	395.869	103.513	114.209	147.77	72.8276	356.156	225.584	392.599	386.171
31_GL0086708	[gene] locus=scaffold33136_6:1:498:+ [Lack 5'-end] codon-table.11	184sample_2.6M.GeneSet.fasta_subset	root|cellular organisms|Bacteria	no rank|no rank|superkingdom	8.48485	1	629.209	1.36939	24.5378	275.899	31.108	218.926	798.177	423.719	11.164	13.8638	17.0968	399.202	507.385	951.227	21.8332	16.697
32_GL0047344	[gene] locus=scaffold55036_3:3:1712:- [Lack 3'-end] codon-table.11	184sample_2.6M.GeneSet.fasta_subset	root|cellular organisms|Bacteria	no rank|no rank|superkingdom	4.91228	3	446.13	75.0225	94.2517	603.914	153.818	493.714	530.403	761.352	NA	NA	NA	NA	NA	NA	NA	NA
32_GL0071136	[gene] locus=scaffold32771_3:1:798:- [Lack both ends] codon-table.11	184sample_2.6M.GeneSet.fasta_subset	root|cellular organisms|Bacteria	no rank|no rank|superkingdom	9.77444	2	293.419	89.5366	96.0599	328.776	99.9552	374.956	246.444	614.627	NA	NA	NA	NA	NA	NA	NA	NA
32_GL0092840	[gene] locus=scaffold28894_2:1:585:- [Lack 3'-end] codon-table.11	184sample_2.6M.GeneSet.fasta_subset	root|cellular organisms|Bacteria	no rank|no rank|superkingdom	13.3333	1	6.97344	255.24	330.169	1.80482	130.412	1.30912	6.67648	13.5341	353.29	144.024	259.609	20.0199	18.9293	15.8902	326.162	215.029
32_GL0134250	[gene] locus=scaffold77061_1:2:697:+ [Lack both ends] codon-table.11	184sample_2.6M.GeneSet.fasta_subset	root|cellular organisms|Bacteria	no rank|no rank|superkingdom	13.7931	4	201.986	14.6007	15.2741	779.153	33.5962	1270.74	759.229	1442.95	NA	NA	NA	NA	NA	NA	NA	NA
32_GL0134856	[gene] locus=scaffold33574_2:212:925:+ [Lack 3'-end] codon-table.11	184sample_2.6M.GeneSet.fasta_subset	root|cellular organisms|Bacteria	no rank|no rank|superkingdom	10.5042	2	302.015	211.042	118.023	428.982	99.1729	468.105	317.325	695.449	NA	NA	NA	NA	NA	NA	NA	NA
32_GL0139083	[gene] locus=scaffold2167_2:1:774:- [Lack both ends] codon-table.11	184sample_2.6M.GeneSet.fasta_subset	root|cellular organisms|Bacteria	no rank|no rank|superkingdom	13.5659	2	269.226	48.3112	59.5329	482.819	122.585	899.47	720.007	1240.47	NA	NA	NA	NA	NA	NA	NA	NA
34_GL0021775	[gene] locus=scaffold39861_7:267:1517:- [Complete] codon-table.11	184sample_2.6M.GeneSet.fasta_subset	root|cellular organisms|Bacteria	no rank|no rank|superkingdom	5.76923	2	190.463	68.9977	12.7033	369.394	88.1832	636.924	743.414	306.698	20.8403	141.693	61.147	442.961	423.485	705.511	232.006	22.1532
35_GL0082816	[gene] locus=scaffold26454_2:1:705:+ [Lack both ends] codon-table.11	184sample_2.6M.GeneSet.fasta_subset	root|cellular organisms|Bacteria	no rank|no rank|superkingdom	80	1	307.874	26.2925	111.408	273.085	42.7391	756.761	468.405	238.766	55.9511	37.5151	75.3404	354.304	233.299	961.207	91.6438	25.2642
35_GL0116067	[gene] locus=scaffold58861_3:2:1066:+ [Lack 5'-end] codon-table.11	184sample_2.6M.GeneSet.fasta_subset	root|cellular organisms|Bacteria	no rank|no rank|superkingdom	9.88701	2	814.937	166.838	64.3273	486.143	81.6784	88.4263	382.989	212.184	53.3572	142.383	60.3616	643.792	77.0377	353.828	24.1703	170.109
35_GL0146028	[gene] locus=scaffold29376_7:3:737:+ [Lack 5'-end] codon-table.11	184sample_2.6M.GeneSet.fasta_subset	root|cellular organisms|Bacteria	no rank|no rank|superkingdom	10.2459	2	242.18	34.5875	128.639	193.82	18.75	822.159	270.974	217.995	59.3815	48.2535	123.345	439.481	475.512	957.662	95.7708	51.0914
38_GL0049246	[gene] locus=scaffold26799_5:1752:2243:+ [Complete] codon-table.11	184sample_2.6M.GeneSet.fasta_subset	root|cellular organisms|Bacteria	no rank|no rank|superkingdom	7.97546	1	23.353	410.83	18.266	29.5006	263.358	43.7887	14.2102	33.9135	362.8	159.862	5.93642	10.1095	100.747	14.965	1186.38	60.4529
38_GL0076495	[gene] locus=scaffold18704_1:3:1175:- [Lack both ends] codon-table.11	184sample_2.6M.GeneSet.fasta_subset	root|cellular organisms|Bacteria	no rank|no rank|superkingdom	29.156	2	8.25235	149.176	67.4814	11.8412	65.2381	15.9169	18.6417	18.0553	99.4506	63.312	1023.59	23.6863	118.915	38.4143	68.0281	265.798
38_GL0121312	[gene] locus=scaffold109014_1:3:5852:- [Lack both ends] codon-table.11	184sample_2.6M.GeneSet.fasta_subset	root|cellular organisms|Bacteria	no rank|no rank|superkingdom	13.2308	13	82.3699	72.5885	119.553	179.675	88.4218	464.643	458.832	1552.21	55.6259	39.9907	139.901	67.9024	1064.03	210.345	201.423	337.999
3B-dyr31-06_GL0017621	[gene] locus=scaffold32706_1:1:5439:- [Lack 3'-end] codon-table.11	184sample_2.6M.GeneSet.fasta_subset	root|cellular organisms|Bacteria	no rank|no rank|superkingdom	25.4275	31	80.4042	71.8041	64.2713	119.885	72.3105	604.696	629.381	2367.42	35.8462	45.5014	75.276	110.079	1052.78	232.009	48.0878	260.049
3B-dyr36-06_GL0009005	[gene] locus=scaffold2860_12:2:1603:+ [Lack 5'-end] codon-table.11	184sample_2.6M.GeneSet.fasta_subset	root|cellular organisms|Bacteria	no rank|no rank|superkingdom	21.3884	1	289.205	295.931	140.813	182.845	210.776	100.651	215.278	134.424	289.221	91.6437	356.213	123.834	61.3854	124.65	67.4372	78.8431
4-1_GL0009869	[gene] locus=scaffold60244_2:1089:6092:- [Complete] codon-table.11	184sample_2.6M.GeneSet.fasta_subset	root|cellular organisms|Bacteria	no rank|no rank|superkingdom	3.23935	3	97.0382	742.199	118.811	165.877	464.87	102.101	61.0977	217.302	112.202	54.2681	132.265	252.148	371.866	243.046	79.4029	3.97597
4-1_GL0012813	[gene] locus=scaffold44159_1:13208:13774:+ [Complete] codon-table.11	184sample_2.6M.GeneSet.fasta_subset	root|cellular organisms|Bacteria	no rank|no rank|superkingdom	31.383	4	NA	NA	NA	NA	NA	NA	NA	NA	231.612	117.186	952.022	32.5455	175.222	18.0513	27.3916	31.1369
4-1_GL0012894	[gene] locus=scaffold57073_1:3383:4225:- [Complete] codon-table.11	184sample_2.6M.GeneSet.fasta_subset	root|cellular organisms|Bacteria	no rank|no rank|superkingdom	18.5714	1	25.4345	249.733	321.306	45.3616	52.1677	40.6053	29.8182	33.7436	753.058	66.2558	101.723	54.0164	41.7468	43.3111	88.2776	60.7299
4-1_GL0017831	[gene] locus=scaffold29376_1:47343:47705:- [Complete] codon-table.11	184sample_2.6M.GeneSet.fasta_subset	root|cellular organisms|Bacteria	no rank|no rank|superkingdom	34.1667	3	5.8576	202.835	12.3877	22.1498	493.917	2.0766	10.1326	13.559	145.249	286.116	681.355	75.5	184.136	48.4131	52.4446	31.021
4-1_GL0021190	[gene] locus=scaffold59319_2:4693:5619:+ [Complete] codon-table.11	184sample_2.6M.GeneSet.fasta_subset	root|cellular organisms|Bacteria	no rank|no rank|superkingdom	3.57143	1	303.257	89.9969	55.4137	691.392	88.308	643.137	563.371	976.66	NA	NA	NA	NA	NA	NA	NA	NA
4-1_GL0021590	[gene] locus=scaffold331_7:7271:8809:- [Complete] codon-table.11	184sample_2.6M.GeneSet.fasta_subset	root|cellular organisms|Bacteria	no rank|no rank|superkingdom	31.8359	11	19.8471	811.594	76.8407	63.7181	485.764	35.5065	33.4036	46.9746	71.873	208.47	53.2746	42.3709	46.6771	38.181	67.3242	406.353
4-1_GL0025741	[gene] locus=C697185_1:174:5210:- [Complete] codon-table.11	184sample_2.6M.GeneSet.fasta_subset	root|cellular organisms|Bacteria	no rank|no rank|superkingdom	23.0632	16	37.8908	82.5647	807.78	47.0451	67.3119	52.7096	34.8833	69.41	231.64	77.7193	418.619	55.7041	104.959	31.6263	354.664	49.6515
4-1_GL0039677	[gene] locus=scaffold61833_2:450:1841:+ [Complete] codon-table.11	184sample_2.6M.GeneSet.fasta_subset	root|cellular organisms|Bacteria	no rank|no rank|superkingdom	2.37581	1	23.6268	431.851	34.6645	36.7342	120.041	38.2917	3.26186	27.0776	74.7455	233.678	339.087	37.2876	77.4542	35.2298	17.1357	60.9419
4-1_GL0047775	[gene] locus=scaffold62147_1:73815:74984:+ [Complete] codon-table.11	184sample_2.6M.GeneSet.fasta_subset	root|cellular organisms|Bacteria	no rank|no rank|superkingdom	10.2828	1	88.2018	96.3557	114.032	143.082	582.929	99.7799	175.001	49.7756	54.9317	270.222	99.6766	124.624	486.955	103.236	77.101	1213.93
4-1_GL0078106	[gene] locus=scaffold54606_1:111413:112723:+ [Complete] codon-table.11	184sample_2.6M.GeneSet.fasta_subset	root|cellular organisms|Bacteria	no rank|no rank|superkingdom	11.6972	1	64.8417	135.453	177.504	159.035	588.399	118.176	122.292	191.463	79.131	256.113	91.551	63.2204	158.085	63.3836	127.833	801.57
4-2_GL0055827	[gene] locus=scaffold9906_8:16918:19665:- [Complete] codon-table.11	184sample_2.6M.GeneSet.fasta_subset	root|cellular organisms|Bacteria	no rank|no rank|superkingdom	28.4153	19	178.683	28.7629	212.313	41.8468	56.0181	19.4658	18.7649	26.2114	45.151	36.364	55.0804	81.6195	214.627	53.4975	2410.22	49.4773
4-2_GL0066375	[gene] locus=scaffold55600_7:251:1507:+ [Complete] codon-table.11	184sample_2.6M.GeneSet.fasta_subset	root|cellular organisms|Bacteria	no rank|no rank|superkingdom	57.8947	2	149.402	281.204	156.712	95.4437	174.079	88.0682	49.7641	73.29	271.476	333.676	161.312	161.615	95.8055	227.074	177.409	148.982
4-2_GL0084933	[gene] locus=scaffold52921_6:7593:8525:- [Complete] codon-table.11	184sample_2.6M.GeneSet.fasta_subset	root|cellular organisms|Bacteria	no rank|no rank|superkingdom	15.4839	2	102.573	315.655	261.268	92.5064	93.6791	91.2838	168.074	106.247	242.439	298.157	352.792	14.7559	69.7917	52.4745	134.702	145.855
4-2_GL0094209	[gene] locus=scaffold21320_2:21747:22988:+ [Complete] codon-table.11	184sample_2.6M.GeneSet.fasta_subset	root|cellular organisms|Bacteria	no rank|no rank|superkingdom	32.9298	5	158.861	168.834	169.169	274.023	215.104	306.974	224.747	451.351	190.267	183.93	189.915	240.376	153.469	146.132	406.096	200.131
4-2_GL0095606	[gene] locus=scaffold63484_1:1375:2313:+ [Complete] codon-table.11	184sample_2.6M.GeneSet.fasta_subset	root|cellular organisms|Bacteria	no rank|no rank|superkingdom	13.141	1	23.6359	356.249	108.902	50.3479	156.514	43.5258	38.3434	54.1145	346.797	199.426	520.03	50.3822	92.6532	55.3499	119.12	124.811
4-3_GL0007224	[gene] locus=scaffold64092_2:3:599:- [Lack both ends] codon-table.11	184sample_2.6M.GeneSet.fasta_subset	root|cellular organisms|Bacteria	no rank|no rank|superkingdom	33.6683	2	261.768	184.307	192.529	206.148	157.795	19.511	18.659	25.9437	81.3143	316.015	325.734	303.185	43.4385	28.6701	284.12	307.366
4-3_GL0068364	[gene] locus=scaffold64092_1:2:826:- [Lack both ends] codon-table.11	184sample_2.6M.GeneSet.fasta_subset	root|cellular organisms|Bacteria	no rank|no rank|superkingdom	46.9091	2	217.737	181.136	182.426	279.793	163.751	60.7588	54.0359	23.5371	149.449	339.946	250.063	263.508	117.17	94.4647	234.744	216.703
4-3_GL0080010	[gene] locus=scaffold47811_1:1:810:- [Lack both ends] codon-table.11	184sample_2.6M.GeneSet.fasta_subset	root|cellular organisms|Bacteria	no rank|no rank|superkingdom	31.8519	2	499.171	58.7596	67.957	1238.06	81.278	145.31	368.777	43.0061	25.6386	391.105	47.602	1138.46	490.209	551.557	106.696	66.9829
4-5_GL0007985	[gene] locus=scaffold25885_13:212:1576:+ [Complete] codon-table.11	184sample_2.6M.GeneSet.fasta_subset	root|cellular organisms|Bacteria	no rank|no rank|superkingdom	8.81057	1	184.217	196.54	211.693	141.579	183.708	279.799	357.033	234.122	247.645	110.946	91.97	131.921	173.343	660.959	186.704	103.663
4-5_GL0057508	[gene] locus=scaffold2653_8:443:2074:- [Lack 5'-end] codon-table.11	184sample_2.6M.GeneSet.fasta_subset	root|cellular organisms|Bacteria	no rank|no rank|superkingdom	6.07735	4	422.744	10.3005	10.8476	279.817	46.1538	228.936	874.096	667.309	8.6018	13.2266	14.7534	420.354	289.897	1084.38	28.0989	22.0195
4-5_GL0062746	[gene] locus=scaffold21355_1:37:1722:- [Complete] codon-table.11	184sample_2.6M.GeneSet.fasta_subset	root|cellular organisms|Bacteria	no rank|no rank|superkingdom	9.44742	4	295.656	64.5397	44.4522	418.226	310.16	204.418	673.819	474.514	17.4679	79.01	25.6184	325.21	452.739	736.386	89.1728	92.621
4-6_GL0039504	[gene] locus=scaffold25_8:1468:3636:- [Complete] codon-table.11	184sample_2.6M.GeneSet.fasta_subset	root|cellular organisms|Bacteria	no rank|no rank|superkingdom	13.1579	7	54.6052	68.3408	56.8554	120.619	61.5973	870.582	873.937	286.843	25.0925	28.4245	26.0126	159.514	671.94	1037.77	47.472	29.6145
4-6_GL0050631	[gene] locus=scaffold479_3:2:535:+ [Lack both ends] codon-table.11	184sample_2.6M.GeneSet.fasta_subset	root|cellular organisms|Bacteria	no rank|no rank|superkingdom	35.9551	1	129.311	256.66	189.724	82.5527	155.08	244.3	274.768	342.167	232.82	152.963	112.689	126.969	224.59	360.274	217.117	80.8699
4-6_GL0091060	[gene] locus=scaffold52460_6:1439:2641:+ [Complete] codon-table.11	184sample_2.6M.GeneSet.fasta_subset	root|cellular organisms|Bacteria	no rank|no rank|superkingdom	31.25	2	80.0573	262.341	184.733	110.508	441.173	97.0362	127.502	130.234	196.141	175.38	151.647	270.099	208.888	299.305	137.89	194.73
4-7_GL0005564	[gene] locus=scaffold30661_4:2036:4837:+ [Complete] codon-table.11	184sample_2.6M.GeneSet.fasta_subset	root|cellular organisms|Bacteria	no rank|no rank|superkingdom	9.32476	7	6.1517	170.515	38.5267	5.4122	445.529	0.717855	8.45364	17.9675	35.3437	705.739	230.729	11.998	48.2738	9.82888	545.06	47.8485
4-7_GL0086403	[gene] locus=scaffold21585_2:314:1942:+ [Complete] codon-table.11	184sample_2.6M.GeneSet.fasta_subset	root|cellular organisms|Bacteria	no rank|no rank|superkingdom	11.4391	4	217.065	378.765	66.8679	129.546	223.5	164.731	171.542	131.615	233.426	436.116	77.7039	61.9055	33.29	34.8551	266.283	59.6485
4-7_GL0086645	[gene] locus=scaffold36349_2:1:660:+ [Lack both ends] codon-table.11	184sample_2.6M.GeneSet.fasta_subset	root|cellular organisms|Bacteria	no rank|no rank|superkingdom	7.27273	1	310.503	38.4845	34.5024	432.593	32.6804	2568.8	315.913	2248.89	NA	NA	NA	NA	NA	NA	NA	NA
4-7_GL0120301	[gene] locus=scaffold78627_1:268:732:- [Lack 5'-end] codon-table.11	184sample_2.6M.GeneSet.fasta_subset	root|cellular organisms|Bacteria	no rank|no rank|superkingdom	29.2208	4	222.365	184.468	221.739	102.286	217.7	68.0071	67.8077	105.697	175.731	185.788	208.875	130.772	52.4916	96.7548	380.117	365.897
4-7_GL0144519	[gene] locus=scaffold62127_3:3656:3883:+ [Lack 3'-end] codon-table.11	184sample_2.6M.GeneSet.fasta_subset	root|cellular organisms|Bacteria	no rank|no rank|superkingdom	15.7895	1	24.3032	15.5401	207.072	71.5303	78.9312	1208.44	708.765	2290.53	NA	NA	NA	NA	NA	NA	NA	NA
4-8_GL0007348	[gene] locus=scaffold24500_1:68262:72728:+ [Complete] codon-table.11	184sample_2.6M.GeneSet.fasta_subset	root|cellular organisms|Bacteria	no rank|no rank|superkingdom	2.68817	3	85.1126	335.327	61.1306	121.781	429.091	141.368	82.0643	244.168	157.808	110.987	344.485	93.0155	104.322	50.25	512.334	340.901
4-8_GL0012563	[gene] locus=scaffold419_1:8736:10154:- [Complete] codon-table.11	184sample_2.6M.GeneSet.fasta_subset	root|cellular organisms|Bacteria	no rank|no rank|superkingdom	36.0169	12	15.7323	206.132	24.6052	30.7545	308.171	21.9701	22.9678	44.4282	346.663	62.2791	639.544	35.8373	86.7192	35.1335	105.844	110.466
4-8_GL0066669	[gene] locus=scaffold80500_1:237:809:- [Lack 5'-end] codon-table.11	184sample_2.6M.GeneSet.fasta_subset	root|cellular organisms|Bacteria	no rank|no rank|superkingdom	43.1579	4	19.2953	503.69	34.6883	43.9845	364.95	31.689	29.9567	37.7913	104.792	55.3433	440.576	38.0942	83.1156	73.7728	45.8538	468.016
4-8_GL0072953	[gene] locus=scaffold2513_1:199:1707:+ [Complete] codon-table.11	184sample_2.6M.GeneSet.fasta_subset	root|cellular organisms|Bacteria	no rank|no rank|superkingdom	27.8884	7	36.9278	100.631	34.393	62.9424	135.654	33.8519	33.5072	123.965	315.5	47.8333	710.762	143.995	137.327	60.7067	177.68	185.479
4-8_GL0109740	[gene] locus=scaffold78565_6:5024:6658:+ [Complete] codon-table.11	184sample_2.6M.GeneSet.fasta_subset	root|cellular organisms|Bacteria	no rank|no rank|superkingdom	8.08824	3	57.5212	291.804	113.881	18.6899	490.21	97.2116	36.2157	34.034	37.5078	31.2184	433.018	11.1381	7.09637	68.2894	63.3143	737.033
40_GL0048892	[gene] locus=scaffold27979_3:5556:6872:+ [Complete] codon-table.11	184sample_2.6M.GeneSet.fasta_subset	root|cellular organisms|Bacteria	no rank|no rank|superkingdom	2.96804	1	NA	NA	NA	NA	NA	NA	NA	NA	356.457	133.918	249.145	87.3562	146.393	81.1376	180.913	64.431
40_GL0080222	[gene] locus=scaffold27661_1:198:1844:- [Complete] codon-table.11	184sample_2.6M.GeneSet.fasta_subset	root|cellular organisms|Bacteria	no rank|no rank|superkingdom	4.56204	2	71.843	135.938	84.3533	98.9974	603.193	3.02892	149.124	132.946	22.7043	219.705	25.3936	326.214	109.914	128.82	54.5979	548.884
41_GL0056211	[gene] locus=C1023722_1:1:1314:+ [Lack both ends] codon-table.11	184sample_2.6M.GeneSet.fasta_subset	root|cellular organisms|Bacteria	no rank|no rank|superkingdom	4.56621	1	NA	NA	NA	NA	NA	NA	NA	NA	347.725	112.37	48.0594	348.646	63.487	209.643	166.315	134.738
46_GL0027165	[gene] locus=scaffold4293_1:26:2785:- [Complete] codon-table.11	184sample_2.6M.GeneSet.fasta_subset	root|cellular organisms|Bacteria	no rank|no rank|superkingdom	3.59086	1	79.2012	298.223	205.121	46.1799	233.755	120.071	48.799	84.9664	256.644	289.517	132.589	55.4629	156.485	52.7257	233.248	185.436
47_GL0028625	[gene] locus=scaffold98010_1:128:1579:- [Complete] codon-table.11	184sample_2.6M.GeneSet.fasta_subset	root|cellular organisms|Bacteria	no rank|no rank|superkingdom	6.00414	1	NA	NA	NA	NA	NA	NA	NA	NA	203.96	240.039	209.634	301.408	281.335	172.072	294.845	222.011
47_GL0081697	[gene] locus=scaffold42369_1:488:1750:+ [Complete] codon-table.11	184sample_2.6M.GeneSet.fasta_subset	root|cellular organisms|Bacteria	no rank|no rank|superkingdom	23.3333	5	736.076	89.3579	66.6432	658.535	140.26	655.752	186.561	564.155	68.1643	125.49	162.996	316.761	157.792	198.593	331.988	242.912
47_GL0149987	[gene] locus=scaffold80492_1:150:1358:- [Complete] codon-table.11	184sample_2.6M.GeneSet.fasta_subset	root|cellular organisms|Bacteria	no rank|no rank|superkingdom	8.70647	1	99.0768	121.425	167.626	125.376	517.805	53.296	45.2014	95.4968	130.364	184.046	125.052	136.833	454.748	170.968	316.078	516.959
5_GL0045330	[gene] locus=scaffold8077_6:96:1538:+ [Complete] codon-table.11	184sample_2.6M.GeneSet.fasta_subset	root|cellular organisms|Bacteria	no rank|no rank|superkingdom	2.08333	1	346.589	42.0404	1057.24	6.42076	64.2279	40.3355	37.0713	18.2276	NA	NA	NA	NA	NA	NA	NA	NA
5_GL0117830	[gene] locus=C1386158_1:1:1809:+ [Lack 5'-end] codon-table.11	184sample_2.6M.GeneSet.fasta_subset	root|cellular organisms|Bacteria	no rank|no rank|superkingdom	2.32558	1	706.602	111.239	143.881	425.641	89.8967	320.628	123.269	448.21	44.6402	74.6524	139.835	1357.22	403.548	108.852	184.326	185.07
5_GL0169212	[gene] locus=scaffold104527_1:120:1421:+ [Lack 3'-end] codon-table.11	184sample_2.6M.GeneSet.fasta_subset	root|cellular organisms|Bacteria	no rank|no rank|superkingdom	8.98618	2	149.332	153.758	68.5587	230.236	120.065	264.488	308.259	626.979	58.7734	110.095	45.4662	339.51	241.649	811.09	68.473	35.4226
5-1_GL0003203	[gene] locus=scaffold21096_5:3011:4663:- [Complete] codon-table.11	184sample_2.6M.GeneSet.fasta_subset	root|cellular organisms|Bacteria	no rank|no rank|superkingdom	5.09091	3	1.2456	367.449	93.4332	9.40478	297.56	12.3313	13.1148	19.0229	104.647	125.639	546.848	165.671	98.7703	81.5581	307.075	167.036
5-1_GL0025617	[gene] locus=scaffold19642_5:1914:3521:+ [Complete] codon-table.11	184sample_2.6M.GeneSet.fasta_subset	root|cellular organisms|Bacteria	no rank|no rank|superkingdom	18.8785	5	NA	NA	NA	NA	NA	NA	NA	NA	189.165	47.7672	519.842	288.867	159.651	47.6432	132.16	260.425
5-1_GL0047734	[gene] locus=scaffold34310_3:22203:22856:+ [Complete] codon-table.11	184sample_2.6M.GeneSet.fasta_subset	root|cellular organisms|Bacteria	no rank|no rank|superkingdom	17.5115	1	NA	NA	NA	NA	NA	NA	NA	NA	61.9404	968.643	263.566	39.5666	45.2066	275.755	56.5386	81.4213
5-1_GL0047883	[gene] locus=scaffold35801_2:2423:3307:- [Complete] codon-table.11	184sample_2.6M.GeneSet.fasta_subset	root|cellular organisms|Bacteria	no rank|no rank|superkingdom	10.5442	1	201.726	81.2982	314.989	44.6766	166.173	528.308	178.891	297.72	214.55	90.9082	187.551	263.638	258.284	32.9302	468.499	255.838
5-1_GL0060441	[gene] locus=scaffold19657_4:7479:8975:- [Complete] codon-table.11	184sample_2.6M.GeneSet.fasta_subset	root|cellular organisms|Bacteria	no rank|no rank|superkingdom	20.2811	5	23.8314	46.7572	70.573	25.5832	80.2095	25.5409	25.2549	29.4377	161.787	72.2418	913.636	20.9315	138.914	32.2986	394.863	201.332
5-2_GL0093293	[gene] locus=scaffold74209_1:19332:20954:- [Complete] codon-table.11	184sample_2.6M.GeneSet.fasta_subset	root|cellular organisms|Bacteria	no rank|no rank|superkingdom	10.3704	4	60.8309	302.587	252.084	72.8158	141.559	91.5475	83.8689	90.9928	299.541	242.287	113.465	197.867	55.1445	138.878	119.048	40.7581
5-3_GL0006268	[gene] locus=scaffold16034_27:165:1529:+ [Complete] codon-table.11	184sample_2.6M.GeneSet.fasta_subset	root|cellular organisms|Bacteria	no rank|no rank|superkingdom	38.1057	4	30.5434	133.649	124.116	51.2748	209.034	56.9635	47.7576	90.4038	99.2284	96.4336	789.611	60.2724	133.195	47.9746	115.42	300.962
5-3_GL0020754	[gene] locus=scaffold5187_4:4704:5228:- [Complete] codon-table.11	184sample_2.6M.GeneSet.fasta_subset	root|cellular organisms|Bacteria	no rank|no rank|superkingdom	8.62069	1	140.198	129.216	77.2273	61.9907	220.567	61.6628	244.6	87.6947	226.74	190.687	377.943	298.439	172.074	340.944	178.901	104.307
5-3_GL0050893	[gene] locus=scaffold69037_1:339:1529:- [Lack 5'-end] codon-table.11	184sample_2.6M.GeneSet.fasta_subset	root|cellular organisms|Bacteria	no rank|no rank|superkingdom	71.7172	9	39.5241	248.381	207.133	56.496	302.328	43.3889	40.833	66.4339	140.55	236.555	111.988	83.063	117.767	50.6993	399.419	686.194
5-4_GL0028860	[gene] locus=scaffold9531_4:6237:7634:+ [Complete] codon-table.11	184sample_2.6M.GeneSet.fasta_subset	root|cellular organisms|Bacteria	no rank|no rank|superkingdom	20.4301	1	353.719	169.591	166.169	501.311	126.027	284.177	118.208	199.526	261.429	86.08	353.293	153.734	101.398	37.6482	459.363	181.655
5-4_GL0111335	[gene] locus=scaffold80908_1:1:243:+ [Lack 5'-end] codon-table.11	184sample_2.6M.GeneSet.fasta_subset	root|cellular organisms|Bacteria	no rank|no rank|superkingdom	41.25	1	111.335	244.89	203.177	117.121	188.479	147.062	197.019	176.39	216.795	285.612	154.164	145.896	178.852	299.892	97.8453	122.74
5-5_GL0024971	[gene] locus=scaffold62276_3:3:593:- [Lack both ends] codon-table.11	184sample_2.6M.GeneSet.fasta_subset	root|cellular organisms|Bacteria	no rank|no rank|superkingdom	55.3299	4	24.3776	409.677	155.528	22.904	119.068	145.655	35.5042	52.0091	254.001	331.943	212.536	148.147	94.8248	205.237	108.562	189.409
5-5_GL0084094	[gene] locus=scaffold73459_3:3171:4124:- [Lack 5'-end] codon-table.11	184sample_2.6M.GeneSet.fasta_subset	root|cellular organisms|Bacteria	no rank|no rank|superkingdom	6.30915	1	100.197	275.179	536.023	156.862	140.218	96.5716	97.8802	82.9226	194.009	183.7	199.434	86.4698	162.695	74.6022	150.17	469.191
5-6_GL0010863	[gene] locus=scaffold80719_1:364:5379:+ [Complete] codon-table.11	184sample_2.6M.GeneSet.fasta_subset	root|cellular organisms|Bacteria	no rank|no rank|superkingdom	8.25853	8	28.4912	196.237	46.3228	25.3705	452.774	10.9401	30.57	53.5743	192.709	225.313	538.815	66.0393	186.645	59.667	127.144	100.815
5-6_GL0060431	[gene] locus=scaffold10074_3:666:1514:+ [Complete] codon-table.11	184sample_2.6M.GeneSet.fasta_subset	root|cellular organisms|Bacteria	no rank|no rank|superkingdom	34.7518	5	NA	NA	NA	NA	NA	NA	NA	NA	385.777	60.3231	237.173	70.9424	176.079	117.267	736.585	66.7797
5-7_GL0032090	[gene] locus=scaffold100286_1:262:1314:- [Lack 5'-end] codon-table.11	184sample_2.6M.GeneSet.fasta_subset	root|cellular organisms|Bacteria	no rank|no rank|superkingdom	34.5714	2	177.66	263.576	194.15	70.2818	194.834	66.1632	63.6717	72.1478	299.653	219.908	183.744	159.602	92.0661	200.29	158.203	166.196
5-7_GL0037142	[gene] locus=scaffold44739_4:1831:2796:+ [Complete] codon-table.11	184sample_2.6M.GeneSet.fasta_subset	root|cellular organisms|Bacteria	no rank|no rank|superkingdom	20.5607	6	29.3925	29.2717	377.519	5.91627	50.4615	36.9135	67.5492	48.8156	432.518	38.6025	199.751	89.8465	120.868	71.8788	800.472	83.9029
5-7_GL0042518	[gene] locus=scaffold46428_3:1135:2193:- [Complete] codon-table.11	184sample_2.6M.GeneSet.fasta_subset	root|cellular organisms|Bacteria	no rank|no rank|superkingdom	35.2273	7	14.6072	11.4975	112.381	25.4791	14.2164	4.80762	11.7696	24.6963	566.284	69.3162	279.477	69.2262	118.221	38.7716	664.044	76.2947
5-7_GL0053075	[gene] locus=scaffold31070_1:1025:1762:+ [Lack 3'-end] codon-table.11	184sample_2.6M.GeneSet.fasta_subset	root|cellular organisms|Bacteria	no rank|no rank|superkingdom	50.4065	2	191.492	190.185	220.243	117.932	123.207	214.927	123.716	182.347	206.319	226.298	181.659	193.332	180.81	227.19	160.049	136.483
5-7_GL0126025	[gene] locus=scaffold11239_1:561:1202:+ [Complete] codon-table.11	184sample_2.6M.GeneSet.fasta_subset	root|cellular organisms|Bacteria	no rank|no rank|superkingdom	10.7981	2	169.756	378.174	183.001	36.2634	124.737	207.306	80.0356	65.4256	221.448	343.233	142.235	233.696	75.8296	138.058	259.195	109.376
5-7_GL0134259	[gene] locus=scaffold3558_1:110:1555:+ [Complete] codon-table.11	184sample_2.6M.GeneSet.fasta_subset	root|cellular organisms|Bacteria	no rank|no rank|superkingdom	22.6611	9	64.8304	33.4122	383.468	80.7043	75.411	83.8861	105.48	136.753	387.113	47.1327	274.29	75.4703	14.5715	92.519	637.145	80.264
5-7_GL0143069	[gene] locus=C1288459_1:105:425:+ [Complete] codon-table.11	184sample_2.6M.GeneSet.fasta_subset	root|cellular organisms|Bacteria	no rank|no rank|superkingdom	13.2075	1	6.36358	242.285	228.381	1.7516	186.392	7.28273	12.4371	15.5603	419.881	165.259	401.164	2.96902	34.256	12.4208	168.812	225.202
5-8_GL0017824	[gene] locus=scaffold59844_3:3:1676:+ [Lack 5'-end] codon-table.11	184sample_2.6M.GeneSet.fasta_subset	root|cellular organisms|Bacteria	no rank|no rank|superkingdom	12.7469	3	225.243	216.464	136.958	175.803	182.276	158.418	198.811	131.383	212.964	114.383	103.776	136.469	134.368	482.308	116.354	106.766
5-8_GL0029639	[gene] locus=scaffold66489_3:1129:1947:- [Complete] codon-table.11	184sample_2.6M.GeneSet.fasta_subset	root|cellular organisms|Bacteria	no rank|no rank|superkingdom	21.6912	3	31.327	19.9906	347.249	44.8777	25.3076	36.5541	130.612	49.6903	369.504	27.351	190.455	51.1638	76.4094	196.316	621.019	151.796
5-8_GL0039219	[gene] locus=scaffold39121_1:3:950:+ [Lack 5'-end] codon-table.11	184sample_2.6M.GeneSet.fasta_subset	root|cellular organisms|Bacteria	no rank|no rank|superkingdom	28.8889	11	124.811	504.587	39.8918	245.273	43.2419	212.008	134.036	241.901	441.151	22.3426	182.03	60.0824	88.7523	46.3754	218.038	263.723
5-8_GL0044704	[gene] locus=scaffold54091_13:4106:6673:- [Complete] codon-table.11	184sample_2.6M.GeneSet.fasta_subset	root|cellular organisms|Bacteria	no rank|no rank|superkingdom	5.38012	2	277.931	293.121	67.8498	97.0437	112.848	109.02	228.68	100.116	295.128	233.842	67.2473	94.2926	107.826	417.876	142.565	158.136
5-8_GL0051389	[gene] locus=scaffold61031_1:5429:9433:+ [Complete] codon-table.11	184sample_2.6M.GeneSet.fasta_subset	root|cellular organisms|Bacteria	no rank|no rank|superkingdom	7.72114	8	83.8252	72.1986	542.197	110.275	100.883	83.4734	60.0648	74.1555	183.779	223.513	264.844	141.2	101.949	57.3021	200.872	320.71
5-8_GL0068884	[gene] locus=scaffold41113_2:2:748:- [Lack 3'-end] codon-table.11	184sample_2.6M.GeneSet.fasta_subset	root|cellular organisms|Bacteria	no rank|no rank|superkingdom	46.1847	9	310.963	121.822	255.42	203.706	218.332	74.5711	54.6328	146.673	103.63	167.131	352.367	96.2424	117.473	62.2401	433.117	344.423
5-8_GL0075041	[gene] locus=scaffold38327_6:1:4086:+ [Lack both ends] codon-table.11	184sample_2.6M.GeneSet.fasta_subset	root|cellular organisms|Bacteria	no rank|no rank|superkingdom	9.17768	8	537.938	328.019	184.761	1062.73	145.099	67.6957	269.096	111.316	58.4334	212.995	93.4907	702.08	122.659	68.2379	219.368	149.183
5-8_GL0098029	[gene] locus=scaffold33629_2:342:3872:+ [Complete] codon-table.11	184sample_2.6M.GeneSet.fasta_subset	root|cellular organisms|Bacteria	no rank|no rank|superkingdom	1.02041	1	195.272	286.297	365.237	331.222	159.14	194.445	197.704	367.771	NA	NA	NA	NA	NA	NA	NA	NA
5-8_GL0134414	[gene] locus=scaffold43687_1:1:1482:+ [Lack 5'-end] codon-table.11	184sample_2.6M.GeneSet.fasta_subset	root|cellular organisms|Bacteria	no rank|no rank|superkingdom	13.1846	2	68.762	121.82	262.586	50.4194	128.554	81.4398	58.3892	107.645	157.586	184.323	545.028	53.7574	148.083	61.2961	346.57	214.478
5-8_GL0137438	[gene] locus=scaffold40369_36:518:1519:- [Lack 5'-end] codon-table.11	184sample_2.6M.GeneSet.fasta_subset	root|cellular organisms|Bacteria	no rank|no rank|superkingdom	10.5105	1	80.3142	177.635	129.563	64.6254	100.157	158.136	245.004	157.858	137.423	166.85	306.816	338.833	157.947	300.394	173.739	191.915
5-8_GL0148182	[gene] locus=scaffold16012_3:1790:3364:+ [Complete] codon-table.11	184sample_2.6M.GeneSet.fasta_subset	root|cellular organisms|Bacteria	no rank|no rank|superkingdom	18.3206	3	53.9874	86.8911	634.213	4.06418	107.006	31.6262	25.075	54.5192	202.669	203.46	320.555	202.581	208.702	92.2834	118.743	164.912
5-8_GL0156721	[gene] locus=scaffold87423_6:1030:2415:- [Complete] codon-table.11	184sample_2.6M.GeneSet.fasta_subset	root|cellular organisms|Bacteria	no rank|no rank|superkingdom	15.8351	1	149.473	200.312	174.708	105.054	116.168	191.773	292.654	124.539	230.439	282.092	65.9004	118.694	66.4701	281.69	105.382	139.977
52_GL0045286	[gene] locus=scaffold54209_4:2:1222:+ [Lack 5'-end] codon-table.11	184sample_2.6M.GeneSet.fasta_subset	root|cellular organisms|Bacteria	no rank|no rank|superkingdom	7.88177	2	637.218	62.5145	43.6496	374.397	39.1815	577.471	461.206	572.54	59.9974	68.2598	60.8395	397.239	278.774	697.742	94.7314	71.5527
54_GL0025231	[gene] locus=scaffold33676_2:499:1314:- [Lack 5'-end] codon-table.11	184sample_2.6M.GeneSet.fasta_subset	root|cellular organisms|Bacteria	no rank|no rank|superkingdom	52.7675	2	233.246	273.378	358.273	186.715	133.762	41.3931	39.2491	52.9552	352.856	120.954	100.043	98.6332	54.7991	51.5129	281.932	233.569
54_GL0039248	[gene] locus=scaffold19192_5:2164:3381:- [Lack 5'-end] codon-table.11	184sample_2.6M.GeneSet.fasta_subset	root|cellular organisms|Bacteria	no rank|no rank|superkingdom	19.0123	3	133.367	143.261	307.408	186.774	155.398	166.724	148.945	138.284	202.085	111.099	333.703	49.563	132.422	88.3773	185.035	375.813
54_GL0089345	[gene] locus=scaffold55488_1:14:1366:- [Lack 5'-end] codon-table.11	184sample_2.6M.GeneSet.fasta_subset	root|cellular organisms|Bacteria	no rank|no rank|superkingdom	7.77778	2	486.348	58.5535	17.6627	402.492	51.7352	548.402	969.589	1006.15	NA	NA	NA	NA	NA	NA	NA	NA
6-1_GL0031375	[gene] locus=scaffold33804_6:4226:5098:+ [Complete] codon-table.11	184sample_2.6M.GeneSet.fasta_subset	root|cellular organisms|Bacteria	no rank|no rank|superkingdom	48.9655	11	16.6839	11.9218	43.4034	16.1695	20.6381	27.5084	17.6581	26.587	244.08	50.4905	627.18	109.237	184.92	52.9354	914.518	82.8201
6-1_GL0091334	[gene] locus=scaffold63010_4:287:1591:- [Complete] codon-table.11	184sample_2.6M.GeneSet.fasta_subset	root|cellular organisms|Bacteria	no rank|no rank|superkingdom	16.3594	1	104.458	144.257	138.866	157.384	127.801	191.73	127.81	318.921	69.7223	141.923	439.329	192.046	515.988	144.427	234.327	198.142
6-2_GL0024129	[gene] locus=scaffold31052_4:31180:32052:- [Complete] codon-table.11	184sample_2.6M.GeneSet.fasta_subset	root|cellular organisms|Bacteria	no rank|no rank|superkingdom	7.58621	2	136.616	239.014	100.26	213.44	351.161	207.813	81.6726	265.992	56.4525	600.708	222.784	134.643	74.9047	56.8469	50.3626	444.338
6-2_GL0028828	[gene] locus=scaffold24640_8:12207:14588:- [Complete] codon-table.11	184sample_2.6M.GeneSet.fasta_subset	root|cellular organisms|Bacteria	no rank|no rank|superkingdom	17.5284	8	45.0425	418.993	282.265	60.0042	259.422	77.9507	52.7891	106.309	154.297	418.741	60.5316	37.8146	62.0293	33.0879	111.413	440.633
6-2_GL0046726	[gene] locus=scaffold66147_1:5329:9060:+ [Complete] codon-table.11	184sample_2.6M.GeneSet.fasta_subset	root|cellular organisms|Bacteria	no rank|no rank|superkingdom	3.45937	3	63.9733	313.344	101.915	74.8427	456.22	67.6348	44.4747	93.7798	94.0051	342.466	142.34	201.395	382.575	183.355	177.979	341.214
6-2_GL0075820	[gene] locus=scaffold62822_7:4072:9360:+ [Complete] codon-table.11	184sample_2.6M.GeneSet.fasta_subset	root|cellular organisms|Bacteria	no rank|no rank|superkingdom	2.95119	3	NA	NA	NA	NA	NA	NA	NA	NA	97.6783	452.888	170.696	58.6294	255.256	73.9698	89.0768	356.453
6-2_GL0085024	[gene] locus=scaffold1_3:141:1745:- [Complete] codon-table.11	184sample_2.6M.GeneSet.fasta_subset	root|cellular organisms|Bacteria	no rank|no rank|superkingdom	63.8577	12	46.1735	181.484	531.765	53.7757	304.441	66.4429	41.0149	53.7343	240.965	269.14	107.688	54.1837	94.9082	41.2178	280.373	212.059
6-2_GL0093716	[gene] locus=scaffold65231_3:815:3001:- [Complete] codon-table.11	184sample_2.6M.GeneSet.fasta_subset	root|cellular organisms|Bacteria	no rank|no rank|superkingdom	5.21978	3	NA	NA	NA	NA	NA	NA	NA	NA	46.7861	644.551	32.405	31.2817	35.9062	49.8153	37.7405	927.49
6-3_GL0027187	[gene] locus=scaffold69428_2:410:2437:- [Complete] codon-table.11	184sample_2.6M.GeneSet.fasta_subset	root|cellular organisms|Bacteria	no rank|no rank|superkingdom	10.8148	2	54.9034	451.552	295.973	95.9141	56.4704	64.8248	47.2994	74.5969	491.266	26.8231	61.4194	55.5572	18.8121	26.4667	55.6047	265.226
6-3_GL0031450	[gene] locus=scaffold4365_4:682:1410:+ [Complete] codon-table.11	184sample_2.6M.GeneSet.fasta_subset	root|cellular organisms|Bacteria	no rank|no rank|superkingdom	16.9421	3	NA	NA	NA	NA	NA	NA	NA	NA	205.119	399.368	114.551	146.114	53.3598	41.5473	358.251	321.915
6-3_GL0035652	[gene] locus=scaffold42218_1:185:2785:+ [Complete] codon-table.11	184sample_2.6M.GeneSet.fasta_subset	root|cellular organisms|Bacteria	no rank|no rank|superkingdom	12.8176	3	23.7205	822.474	361.655	74.6067	32.3968	34.7057	24.3552	43.1648	252.656	45.1489	55.4996	51.6388	46.7477	30.6275	35.9954	445.838
6-3_GL0051205	[gene] locus=scaffold70025_5:6221:6874:+ [Complete] codon-table.11	184sample_2.6M.GeneSet.fasta_subset	root|cellular organisms|Bacteria	no rank|no rank|superkingdom	37.788	2	63.7254	179.33	29.7514	43.564	123.517	186.144	75.8807	36.3641	85.0214	932.547	67.1732	51.0999	42.8573	127.917	43.8825	214.477
6-3_GL0062952	[gene] locus=scaffold19653_6:1287:2687:- [Complete] codon-table.11	184sample_2.6M.GeneSet.fasta_subset	root|cellular organisms|Bacteria	no rank|no rank|superkingdom	8.3691	3	NA	NA	NA	NA	NA	NA	NA	NA	288.734	358.297	254.876	86.2277	68.8089	52.0981	152.643	162.659
6-3_GL0084092	[gene] locus=scaffold7062_13:1455:2528:- [Lack 5'-end] codon-table.11	184sample_2.6M.GeneSet.fasta_subset	root|cellular organisms|Bacteria	no rank|no rank|superkingdom	28.0112	9	38.7729	248.431	170.416	51.7476	186.769	20.7164	27.3882	39.3198	329.905	201.867	427.314	22.954	87.7629	38.1841	164.271	255.03
6-3_GL0097786	[gene] locus=scaffold33505_3:1205:1516:+ [Complete] codon-table.11	184sample_2.6M.GeneSet.fasta_subset	root|cellular organisms|Bacteria	no rank|no rank|superkingdom	38.835	2	19.571	374.3	91.1341	22.2239	140.927	136.883	41.2545	45.1456	193.333	432.878	73.9971	97.5964	68.9633	195.835	44.7775	376.471
6-3_GL0111476	[gene] locus=scaffold90180_12:3365:7762:- [Complete] codon-table.11	184sample_2.6M.GeneSet.fasta_subset	root|cellular organisms|Bacteria	no rank|no rank|superkingdom	6.68942	6	1.50595	461.73	33.856	7.81594	564.788	3.21503	20.4791	30.3222	50.4527	598.237	64.0276	70.037	52.9999	64.7378	29.8567	551.537
6-4_GL0031860	[gene] locus=scaffold26543_6:2286:3926:- [Complete] codon-table.11	184sample_2.6M.GeneSet.fasta_subset	root|cellular organisms|Bacteria	no rank|no rank|superkingdom	15.2015	4	45.1127	219.356	255.514	52.7364	155.747	40.4746	27.7803	55.6192	222.602	127.426	256.057	31.7135	44.9894	26.8111	91.2438	312.728
6-4_GL0057210	[gene] locus=scaffold21704_1:3136:4782:- [Complete] codon-table.11	184sample_2.6M.GeneSet.fasta_subset	root|cellular organisms|Bacteria	no rank|no rank|superkingdom	35.0365	16	21.4854	279.115	211.568	18.3462	187.103	14.1062	16.8178	20.5228	356.56	147.543	366.745	31.1291	83.5144	31.4734	177.464	248.331
6-4_GL0078909	[gene] locus=scaffold76018_1:636:1775:+ [Complete] codon-table.11	184sample_2.6M.GeneSet.fasta_subset	root|cellular organisms|Bacteria	no rank|no rank|superkingdom	5.01319	1	57.1887	198.699	146.109	105.251	118.845	70.7424	80.3387	33.912	186.52	257.71	561.435	32.4373	161.848	25.4871	87.5927	37.5659
6-4_GL0107900	[gene] locus=scaffold24905_3:89:649:- [Complete] codon-table.11	184sample_2.6M.GeneSet.fasta_subset	root|cellular organisms|Bacteria	no rank|no rank|superkingdom	14.5161	1	120.016	83.2121	196.163	153.815	144.04	238.162	114.667	236.524	NA	NA	NA	NA	NA	NA	NA	NA
6-4_GL0114267	[gene] locus=scaffold1324_5:796:1848:+ [Complete] codon-table.11	184sample_2.6M.GeneSet.fasta_subset	root|cellular organisms|Bacteria	no rank|no rank|superkingdom	10.2857	2	NA	NA	NA	NA	NA	NA	NA	NA	345.337	101.436	30.6905	41.9066	51.7601	23.6046	126.685	996.24
6-5_GL0023381	[gene] locus=scaffold66524_2:3:536:- [Lack both ends] codon-table.11	184sample_2.6M.GeneSet.fasta_subset	root|cellular organisms|Bacteria	no rank|no rank|superkingdom	20.7865	1	96.2793	198.294	376.867	110.323	205.693	74.7046	56.6597	133.501	220.772	288.683	353.705	15.4633	61.517	22.5538	265.824	139.042
6-5_GL0024435	[gene] locus=scaffold67698_4:3:641:+ [Lack both ends] codon-table.11	184sample_2.6M.GeneSet.fasta_subset	root|cellular organisms|Bacteria	no rank|no rank|superkingdom	12.2066	1	724.781	235.261	147.328	329.943	135.038	55.3687	136.438	130.788	114.158	130.29	205.179	399.205	87.0118	64.2155	108.171	249.75
6-5_GL0026666	[gene] locus=scaffold42289_7:2:742:- [Lack 3'-end] codon-table.11	184sample_2.6M.GeneSet.fasta_subset	root|cellular organisms|Bacteria	no rank|no rank|superkingdom	13.3603	1	NA	NA	NA	NA	NA	NA	NA	NA	45.5668	126.535	46.5417	788.811	100.939	117.222	83.3749	169.499
6-5_GL0082888	[gene] locus=scaffold23385_4:1901:3124:+ [Complete] codon-table.11	184sample_2.6M.GeneSet.fasta_subset	root|cellular organisms|Bacteria	no rank|no rank|superkingdom	19.4103	6	NA	NA	NA	NA	NA	NA	NA	NA	271.962	123.384	307.208	98.9258	75.4047	42.6434	171.225	374.04
6-5_GL0097440	[gene] locus=scaffold11011_7:123:1955:- [Complete] codon-table.11	184sample_2.6M.GeneSet.fasta_subset	root|cellular organisms|Bacteria	no rank|no rank|superkingdom	22.623	9	42.1015	46.8758	326.847	57.6642	71.6188	66.611	1530.12	52.2795	314.507	14.8942	10.1101	17.7353	11.8433	2.11447	22.5864	10.4
6-6_GL0063816	[gene] locus=scaffold3625_2:3175:4431:- [Complete] codon-table.11	184sample_2.6M.GeneSet.fasta_subset	root|cellular organisms|Bacteria	no rank|no rank|superkingdom	60.5263	1	198.95	289.111	144.18	145.218	192.506	103.175	55.6873	73.6493	233.734	401.772	149.686	169.323	107.907	194.863	158.834	139.231
6-6_GL0085394	[gene] locus=C1247446_1:220:1533:+ [Complete] codon-table.11	184sample_2.6M.GeneSet.fasta_subset	root|cellular organisms|Bacteria	no rank|no rank|superkingdom	11.4416	4	18.8434	62.3976	82.7295	72.9774	35.8536	1183.99	25.2961	890.008	101.679	27.8661	36.1467	687.001	1115.82	1039.61	60.7334	97.7359
6-6_GL0104951	[gene] locus=scaffold98294_1:55:843:+ [Complete] codon-table.11	184sample_2.6M.GeneSet.fasta_subset	root|cellular organisms|Bacteria	no rank|no rank|superkingdom	4.19847	1	54.7608	273.296	331.247	39.7104	209.136	74.134	69.2523	27.8695	258.581	203.205	355.922	132.929	121.74	89.895	75.957	56.2293
6-7_GL0007140	[gene] locus=scaffold93764_3:847:3141:- [Complete] codon-table.11	184sample_2.6M.GeneSet.fasta_subset	root|cellular organisms|Bacteria	no rank|no rank|superkingdom	28.6649	3	13.8978	554.099	212.197	44.1996	109.227	23.5713	24.0142	32.6156	310.699	371.861	92.8527	85.6186	58.6171	34.876	63.7129	265.43
6-7_GL0009031	[gene] locus=scaffold71088_1:2:604:+ [Lack 5'-end] codon-table.11	184sample_2.6M.GeneSet.fasta_subset	root|cellular organisms|Bacteria	no rank|no rank|superkingdom	13	4	81.4928	270.01	507.081	46.5144	43.5847	123.593	62.3329	25.4884	NA	NA	NA	NA	NA	NA	NA	NA
6-7_GL0014667	[gene] locus=scaffold13146_2:309:623:+ [Lack 3'-end] codon-table.11	184sample_2.6M.GeneSet.fasta_subset	root|cellular organisms|Bacteria	no rank|no rank|superkingdom	10.4762	1	7.13932	324.206	83.2695	4.83862	188.145	5.32008	11.2966	9.64919	NA	NA	NA	NA	NA	NA	NA	NA
6-7_GL0016868	[gene] locus=scaffold81104_1:1:531:- [Lack both ends] codon-table.11	184sample_2.6M.GeneSet.fasta_subset	root|cellular organisms|Bacteria	no rank|no rank|superkingdom	14.1243	1	625.479	220.572	139.442	311.579	135.198	104.934	240.121	326.3	98.8459	121.703	199.869	295.125	312.374	108.618	101.05	225.07
[truncated: 12,460 more rows]
