# Supplementary material for: Associations of the Fecal Microbial Proteome Composition and Proneness to Diet-induced Obesity
Source: Mol Cell Proteomics. 2019 Jul 1;18(9):1864–79. doi: 10.1074/mcp.RA119.001623 (PMC6731084; doi:10.1074/mcp.RA119.001623)
Supplement: Table S2 [file 153454_0_supp_345877_pswm2b.xlsx]

## Sheet: FinalTime_LowResponders_Enrich
Annotation Cluster 1	Enrichment Score: 6.12749697064952
Category	Term	Count	%	PValue	Genes	List Total	Pop Hits	Pop Total	Fold Enrichment	Bonferroni	Benjamini	FDR
UP_KEYWORDS	Keratin	16	26.2295	3.7035e-10	Q9Z331, A0PK51, Q61897, O09048, Q922U2, Q3TTY5, Q8K0Y2, Q6IMF0, Q9Z2K1, O88375, B1AQ75, P97861, Q9Z2T6, E9Q1Y9, Q99M73, Q9D646	61	28	686	6.42623	3.99978e-08	3.99978e-08	4.17014e-07
GOTERM_MF_DIRECT	GO:0005198~structural molecule activity	16	26.2295	1.14184e-08	Q9Z331, Q61897, Q922U2, Q9Z0G9, Q3TTY5, Q8K0Y2, Q6IMF0, Q9Z2K1, Q8K0E8, B1AQ75, P97861, Q9Z2T6, E9Q1Y9, Q99M73, Q3UER8, Q9D646	50	35	569	5.20229	1.09616e-06	1.09616e-06	1.25761e-05
INTERPRO	IPR018039:Intermediate filament protein, conserved site	13	21.3115	3.76544e-08	Q9Z331, Q61897, B1AQ75, P97861, Q922U2, Q9Z2T6, E9Q1Y9, Q99M73, Q3TTY5, Q8K0Y2, Q6IMF0, Q9D646, Q9Z2K1	60	23	682	6.42464	4.59383e-06	4.59383e-06	4.3354e-05
INTERPRO	IPR001664:Intermediate filament protein	13	21.3115	7.03813e-08	Q9Z331, Q61897, B1AQ75, P97861, Q922U2, Q9Z2T6, E9Q1Y9, Q99M73, Q3TTY5, Q8K0Y2, Q6IMF0, Q9D646, Q9Z2K1	60	24	682	6.15694	8.58648e-06	4.29325e-06	8.10346e-05
UP_KEYWORDS	Intermediate filament	13	21.3115	8.09376e-08	Q9Z331, Q61897, B1AQ75, P97861, Q922U2, Q9Z2T6, E9Q1Y9, Q99M73, Q3TTY5, Q8K0Y2, Q6IMF0, Q9D646, Q9Z2K1	61	24	686	6.09153	8.74122e-06	4.37062e-06	9.11357e-05
UP_SEQ_FEATURE	region of interest:Tail	12	19.6721	1.13412e-07	Q9Z331, Q61897, B1AQ75, Q922U2, P97861, Q9Z2T6, Q99M73, Q3TTY5, Q8K0Y2, Q6IMF0, Q9D646, Q9Z2K1	48	21	545	6.4881	1.67848e-05	1.67848e-05	0.000135118
UP_SEQ_FEATURE	region of interest:Linker 12	12	19.6721	2.12632e-07	Q9Z331, Q61897, B1AQ75, Q922U2, P97861, Q9Z2T6, Q99M73, Q3TTY5, Q8K0Y2, Q6IMF0, Q9D646, Q9Z2K1	48	22	545	6.19318	3.1469e-05	1.57346e-05	0.000253328
UP_SEQ_FEATURE	region of interest:Linker 1	12	19.6721	2.12632e-07	Q9Z331, Q61897, B1AQ75, Q922U2, P97861, Q9Z2T6, Q99M73, Q3TTY5, Q8K0Y2, Q6IMF0, Q9D646, Q9Z2K1	48	22	545	6.19318	3.1469e-05	1.57346e-05	0.000253328
UP_SEQ_FEATURE	region of interest:Rod	12	19.6721	2.12632e-07	Q9Z331, Q61897, B1AQ75, Q922U2, P97861, Q9Z2T6, Q99M73, Q3TTY5, Q8K0Y2, Q6IMF0, Q9D646, Q9Z2K1	48	22	545	6.19318	3.1469e-05	1.57346e-05	0.000253328
UP_SEQ_FEATURE	region of interest:Head	12	19.6721	2.12632e-07	Q9Z331, Q61897, B1AQ75, Q922U2, P97861, Q9Z2T6, Q99M73, Q3TTY5, Q8K0Y2, Q6IMF0, Q9D646, Q9Z2K1	48	22	545	6.19318	3.1469e-05	1.57346e-05	0.000253328
UP_SEQ_FEATURE	region of interest:Coil 2	12	19.6721	2.12632e-07	Q9Z331, Q61897, B1AQ75, Q922U2, P97861, Q9Z2T6, Q99M73, Q3TTY5, Q8K0Y2, Q6IMF0, Q9D646, Q9Z2K1	48	22	545	6.19318	3.1469e-05	1.57346e-05	0.000253328
UP_SEQ_FEATURE	region of interest:Coil 1B	12	19.6721	2.12632e-07	Q9Z331, Q61897, B1AQ75, Q922U2, P97861, Q9Z2T6, Q99M73, Q3TTY5, Q8K0Y2, Q6IMF0, Q9D646, Q9Z2K1	48	22	545	6.19318	3.1469e-05	1.57346e-05	0.000253328
UP_SEQ_FEATURE	region of interest:Coil 1A	12	19.6721	2.12632e-07	Q9Z331, Q61897, B1AQ75, Q922U2, P97861, Q9Z2T6, Q99M73, Q3TTY5, Q8K0Y2, Q6IMF0, Q9D646, Q9Z2K1	48	22	545	6.19318	3.1469e-05	1.57346e-05	0.000253328
GOTERM_CC_DIRECT	GO:0005882~intermediate filament	13	21.3115	2.99815e-07	O88375, Q61897, B1AQ75, O09048, P97861, Q922U2, Q9Z2T6, Q99M73, Q3TTY5, Q8K0Y2, Q6IMF0, Q9D646, Q9Z2K1	55	26	602	5.47273	3.17799e-05	3.17799e-05	0.000336422
SMART	SM01391:SM01391	13	21.3115	3.49375e-07	Q9Z331, Q61897, B1AQ75, P97861, Q922U2, Q9Z2T6, E9Q1Y9, Q99M73, Q3TTY5, Q8K0Y2, Q6IMF0, Q9D646, Q9Z2K1	41	24	384	5.07317	8.03559e-06	8.03559e-06	0.000276927
GOTERM_CC_DIRECT	GO:0045095~keratin filament	9	14.7541	8.77041e-05	Q9Z331, A0PK51, Q922U2, P97861, Q9Z2T6, E9Q1Y9, Q99M73, Q3TTY5, Q6IMF0	55	19	602	5.18469	0.00925396	0.00463773	0.0983688
INTERPRO	IPR003054:Type II keratin	8	13.1148	9.51218e-05	Q9Z331, Q922U2, P97861, Q9Z2T6, E9Q1Y9, Q99M73, Q3TTY5, Q6IMF0	60	15	682	6.06222	0.0115383	0.003861	0.109465
UP_KEYWORDS	Coiled coil	16	26.2295	0.000419824	Q9Z331, Q61897, Q922U2, Q3TTY5, Q8K0Y2, Q6IMF0, Q9Z2K1, B1AQ75, Q8K0E8, P97861, Q9QYX7, Q9Z2T6, E9Q1Y9, Q99M73, Q3UER8, Q9D646	61	70	686	2.57049	0.0443375	0.0150031	0.471705
UP_SEQ_FEATURE	site:Stutter	7	11.4754	0.00082723	Q9Z331, Q61897, B1AQ75, Q922U2, Q3TTY5, Q8K0Y2, Q9D646	48	15	545	5.29861	0.115277	0.0400047	0.981119
INTERPRO	IPR002957:Keratin, type I	5	8.19672	0.00459437	Q61897, B1AQ75, Q8K0Y2, Q9D646, Q9Z2K1	60	9	682	6.31481	0.429821	0.106278	5.16388
Annotation Cluster 2	Enrichment Score: 1.580889046076559
Category	Term	Count	%	PValue	Genes	List Total	Pop Hits	Pop Total	Fold Enrichment	Bonferroni	Benjamini	FDR
GOTERM_MF_DIRECT	GO:0005544~calcium-dependent phospholipid binding	6	9.83607	0.000703374	P48036, P97429, Q07076, Q8BT60, Q9QYX7, P97384	50	10	569	6.828	0.0653169	0.0332099	0.771972
GOTERM_MF_DIRECT	GO:0005509~calcium ion binding	11	18.0328	0.00335279	P48036, P97429, Q07076, Q9JJ00, Q8C166, Q8R429, Q9QYX7, P97384, P17892, P12246, A2AQ99	50	46	569	2.7213	0.275598	0.101896	3.63139
UP_KEYWORDS	Calcium/phospholipid-binding	5	8.19672	0.00478837	P48036, P97429, Q07076, Q9QYX7, P97384	61	9	686	6.24772	0.404519	0.12155	5.2612
GOTERM_BP_DIRECT	GO:0051592~response to calcium ion	5	8.19672	0.010071	P48036, Q07076, Q8K0E8, P97384, Q3UER8	44	12	551	5.2178	0.925827	0.727654	12.3717
UP_SEQ_FEATURE	repeat:Annexin 2	4	6.55738	0.0247678	P48036, P97429, Q07076, P97384	48	8	545	5.67708	0.975566	0.52401	25.8291
UP_SEQ_FEATURE	repeat:Annexin 1	4	6.55738	0.0247678	P48036, P97429, Q07076, P97384	48	8	545	5.67708	0.975566	0.52401	25.8291
UP_SEQ_FEATURE	repeat:Annexin 4	4	6.55738	0.0247678	P48036, P97429, Q07076, P97384	48	8	545	5.67708	0.975566	0.52401	25.8291
UP_SEQ_FEATURE	repeat:Annexin 3	4	6.55738	0.0247678	P48036, P97429, Q07076, P97384	48	8	545	5.67708	0.975566	0.52401	25.8291
INTERPRO	IPR018252:Annexin repeat, conserved site	4	6.55738	0.0251886	P48036, P97429, Q07076, P97384	60	8	682	5.68333	0.955505	0.404723	25.4521
INTERPRO	IPR018502:Annexin repeat	4	6.55738	0.0251886	P48036, P97429, Q07076, P97384	60	8	682	5.68333	0.955505	0.404723	25.4521
INTERPRO	IPR001464:Annexin	4	6.55738	0.0251886	P48036, P97429, Q07076, P97384	60	8	682	5.68333	0.955505	0.404723	25.4521
UP_KEYWORDS	Annexin	4	6.55738	0.0259523	P48036, P97429, Q07076, P97384	61	8	686	5.62295	0.941566	0.433327	25.6274
UP_KEYWORDS	Calcium	11	18.0328	0.0310635	P48036, P97429, Q07076, Q9JJ00, Q8R429, Q9QYX7, P97384, P17892, Q64518, Q3UER8, P12246	61	61	686	2.02795	0.966895	0.433349	29.9053
SMART	SM00335:ANX	4	6.55738	0.0405903	P48036, P97429, Q07076, P97384	41	8	384	4.68293	0.614438	0.379063	27.9958
GOTERM_MF_DIRECT	GO:0048306~calcium-dependent protein binding	4	6.55738	0.0605245	P97429, Q07076, Q8BT60, P97384	50	11	569	4.13818	0.997505	0.698421	49.7239
GOTERM_MF_DIRECT	GO:0044822~poly(A) RNA binding	3	4.91803	0.984239	Q07076, Q8BT60, P97384	50	65	569	0.525231	1	1	100
UP_KEYWORDS	Acetylation	8	13.1148	0.999981	P48036, P97429, Q07076, Q8C166, P47791, P17751, P97384, Q64518	61	225	686	0.399854	1	1	100
Annotation Cluster 3	Enrichment Score: 1.5347723903392276
Category	Term	Count	%	PValue	Genes	List Total	Pop Hits	Pop Total	Fold Enrichment	Bonferroni	Benjamini	FDR
GOTERM_BP_DIRECT	GO:0045087~innate immune response	7	11.4754	0.00145605	P58242, Q8K0E8, A0A075B5P3, Q3UER8, P12246, Q9Z2K1, A0A0A6YWR2	44	18	551	4.86995	0.312351	0.312351	1.88319
UP_KEYWORDS	Innate immunity	4	6.55738	0.0489942	P58242, Q8K0E8, Q3UER8, Q9Z2K1	61	10	686	4.49836	0.995597	0.539322	43.2008
GOTERM_BP_DIRECT	GO:0002376~immune system process	4	6.55738	0.0879468	P58242, Q8K0E8, Q3UER8, Q9Z2K1	44	14	551	3.57792	1	0.991189	69.9138
UP_KEYWORDS	Immunity	4	6.55738	0.11571	P58242, Q8K0E8, Q3UER8, Q9Z2K1	61	14	686	3.21311	0.999998	0.771367	74.9586
Annotation Cluster 4	Enrichment Score: 1.3673175998575557
Category	Term	Count	%	PValue	Genes	List Total	Pop Hits	Pop Total	Fold Enrichment	Bonferroni	Benjamini	FDR
GOTERM_BP_DIRECT	GO:0051592~response to calcium ion	5	8.19672	0.010071	P48036, Q07076, Q8K0E8, P97384, Q3UER8	44	12	551	5.2178	0.925827	0.727654	12.3717
GOTERM_BP_DIRECT	GO:0007599~hemostasis	4	6.55738	0.0124467	P48036, Q07076, Q8K0E8, Q3UER8	44	7	551	7.15584	0.96	0.658004	15.0762
GOTERM_CC_DIRECT	GO:0009897~external side of plasma membrane	6	9.83607	0.0637117	P48036, Q8K0E8, P47791, A0A075B5P3, Q3UER8, A0A0A6YWR2	55	25	602	2.62691	0.999068	0.825275	52.2266
UP_KEYWORDS	Blood coagulation	3	4.91803	0.0897443	P48036, Q8K0E8, Q3UER8	61	6	686	5.62295	0.999961	0.719	65.312
UP_KEYWORDS	Hemostasis	3	4.91803	0.0897443	P48036, Q8K0E8, Q3UER8	61	6	686	5.62295	0.999961	0.719	65.312
GOTERM_BP_DIRECT	GO:0007596~blood coagulation	3	4.91803	0.0972158	P48036, Q8K0E8, Q3UER8	44	7	551	5.36688	1	0.987483	73.6678
Annotation Cluster 5	Enrichment Score: 1.226237071496576
Category	Term	Count	%	PValue	Genes	List Total	Pop Hits	Pop Total	Fold Enrichment	Bonferroni	Benjamini	FDR
UP_SEQ_FEATURE	domain:C2 1	3	4.91803	0.020668	Q8BT60, Q8C166, Q9QYX7	48	3	545	11.3542	0.95454	0.538249	22.0278
UP_SEQ_FEATURE	domain:C2 2	3	4.91803	0.020668	Q8BT60, Q8C166, Q9QYX7	48	3	545	11.3542	0.95454	0.538249	22.0278
INTERPRO	IPR000008:C2 calcium-dependent membrane targeting	3	4.91803	0.146947	Q8BT60, Q8C166, Q9QYX7	60	8	682	4.2625	1	0.937337	83.9572
SMART	SM00239:C2	3	4.91803	0.198286	Q8BT60, Q8C166, Q9QYX7	41	8	384	3.5122	0.993799	0.816283	82.653
Annotation Cluster 6	Enrichment Score: 1.0972025217916628
Category	Term	Count	%	PValue	Genes	List Total	Pop Hits	Pop Total	Fold Enrichment	Bonferroni	Benjamini	FDR
GOTERM_BP_DIRECT	GO:0045087~innate immune response	7	11.4754	0.00145605	P58242, Q8K0E8, A0A075B5P3, Q3UER8, P12246, Q9Z2K1, A0A0A6YWR2	44	18	551	4.86995	0.312351	0.312351	1.88319
GOTERM_CC_DIRECT	GO:0009897~external side of plasma membrane	6	9.83607	0.0637117	P48036, Q8K0E8, P47791, A0A075B5P3, Q3UER8, A0A0A6YWR2	55	25	602	2.62691	0.999068	0.825275	52.2266
GOTERM_CC_DIRECT	GO:0072562~blood microparticle	6	9.83607	0.149199	A0A0R4J0I1, Q8K0E8, A0A075B5P3, Q3UER8, P12246, A0A0A6YWR2	55	32	602	2.05227	1	0.913425	83.6846
UP_KEYWORDS	Secreted	12	19.6721	0.313082	A0A0R4J0I1, P58242, Q8K0E8, O35684, P17892, A0A075B5P3, Q3UER8, Q8K0C5, Q8C7E4, P12246, Q03404, A0A0A6YWR2	61	106	686	1.27312	1	0.965948	98.5427
UP_SEQ_FEATURE	disulfide bond	11	18.0328	0.753645	A0A140T8N2, Q8K0E8, P47791, Q8R429, P17892, A0A075B5P3, Q3UER8, Q8C7E4, P12246, Q03404, A0A0A6YWR2	48	133	545	0.939066	1	0.999995	100
Annotation Cluster 7	Enrichment Score: 0.562589280537804
Category	Term	Count	%	PValue	Genes	List Total	Pop Hits	Pop Total	Fold Enrichment	Bonferroni	Benjamini	FDR
GOTERM_CC_DIRECT	GO:0005887~integral component of plasma membrane	7	11.4754	0.031448	Q9JJ00, P40237, Q9QXI6, Q8R429, P57716, O35566, Q64518	55	28	602	2.73636	0.966191	0.676646	30.1309
UP_SEQ_FEATURE	topological domain:Cytoplasmic	13	21.3115	0.0350851	Q9JIP7, Q9JJ00, P40237, Q8R429, Q9Z0G9, O35566, A0A075B5P3, G5E8C3, Q9QXI6, P57716, Q64518, P63082, A0A0A6YWR2	48	82	545	1.80005	0.994937	0.585623	34.6563
UP_SEQ_FEATURE	topological domain:Extracellular	8	13.1148	0.158909	Q9JIP7, Q9JJ00, P40237, Q9QXI6, Q9Z0G9, P57716, O35566, G5E8C3	48	53	545	1.71384	1	0.922789	87.2771
UP_SEQ_FEATURE	transmembrane region	13	21.3115	0.399472	Q9JIP7, Q9JJ00, P40237, Q8R429, Q9Z0G9, O35566, A0A075B5P3, G5E8C3, Q9QXI6, P57716, Q64518, P63082, A0A0A6YWR2	48	126	545	1.17146	1	0.996989	99.7701
UP_KEYWORDS	Transmembrane helix	15	24.5902	0.474791	Q9JIP7, Q9JJ00, P40237, Q8R429, Q9Z0G9, D4AFX7, O35566, A0A075B5P3, G5E8C3, A2AQ99, Q9QXI6, P57716, Q64518, P63082, A0A0A6YWR2	61	153	686	1.10254	1	0.990308	99.9291
UP_KEYWORDS	Transmembrane	15	24.5902	0.520051	Q9JIP7, Q9JJ00, P40237, Q8R429, Q9Z0G9, D4AFX7, O35566, A0A075B5P3, G5E8C3, A2AQ99, Q9QXI6, P57716, Q64518, P63082, A0A0A6YWR2	61	157	686	1.07445	1	0.992952	99.9743
GOTERM_CC_DIRECT	GO:0016021~integral component of membrane	15	24.5902	0.55533	Q9JIP7, Q9JJ00, P40237, Q8R429, Q9Z0G9, D4AFX7, O35566, A0A075B5P3, G5E8C3, A2AQ99, Q9QXI6, P57716, Q64518, P63082, A0A0A6YWR2	55	156	602	1.05245	1	0.999814	99.9888
UP_KEYWORDS	Membrane	18	29.5082	0.936176	Q9JIP7, P58242, Q9JJ00, Q8BT60, P40237, Q8R429, Q9Z0G9, D4AFX7, O35566, A0A075B5P3, G5E8C3, A2AQ99, Q8C166, Q9QXI6, P57716, Q64518, P63082, A0A0A6YWR2	61	250	686	0.809705	1	0.999989	100
GOTERM_CC_DIRECT	GO:0016020~membrane	21	34.4262	0.961368	Q9JIP7, P58242, Q07076, Q9JJ00, Q8BT60, P40237, Q8R429, Q922U2, Q9Z0G9, D4AFX7, O35566, Q3TTY5, G5E8C3, P12265, P48036, Q8C166, Q9QXI6, P97384, P57716, Q64518, P63082	55	286	602	0.803687	1	1	100
Annotation Cluster 8	Enrichment Score: 0.4172128717316903
Category	Term	Count	%	PValue	Genes	List Total	Pop Hits	Pop Total	Fold Enrichment	Bonferroni	Benjamini	FDR
UP_SEQ_FEATURE	glycosylation site:N-linked (GlcNAc...)	16	26.2295	0.0968221	Q9JIP7, P58242, P40237, O35566, P17892, G5E8C3, A0A075B5P3, P12265, P12246, A0A0R4J0I1, O35684, Q8K0E8, Q9QXI6, P57716, Q3UER8, A0A0A6YWR2	48	126	545	1.4418	1	0.848013	70.2774
UP_KEYWORDS	Glycoprotein	17	27.8689	0.223946	Q9JIP7, P58242, P40237, O35566, P17892, G5E8C3, A0A075B5P3, P12265, P12246, A0A0R4J0I1, Q8K0E8, O35684, Q9QXI6, Q9QYX7, P57716, Q3UER8, A0A0A6YWR2	61	151	686	1.26609	1	0.93531	94.2431
UP_KEYWORDS	Secreted	12	19.6721	0.313082	A0A0R4J0I1, P58242, Q8K0E8, O35684, P17892, A0A075B5P3, Q3UER8, Q8K0C5, Q8C7E4, P12246, Q03404, A0A0A6YWR2	61	106	686	1.27312	1	0.965948	98.5427
UP_SEQ_FEATURE	signal peptide	13	21.3115	0.682037	A0A0R4J0I1, A0A140T8N2, P58242, Q8K0E8, O35684, P17892, P57716, P12265, Q8K0C5, Q3UER8, Q8C7E4, P12246, Q03404	48	150	545	0.984028	1	0.999975	99.9999
GOTERM_CC_DIRECT	GO:0005576~extracellular region	10	16.3934	0.717792	A0A0R4J0I1, P58242, Q8K0E8, O35684, P17892, Q3UER8, Q8K0C5, Q8C7E4, P12246, Q03404	55	113	602	0.968624	1	0.999995	99.9999
UP_KEYWORDS	Signal	19	31.1475	0.944367	P58242, Q6YI28, P17892, P12265, Q8K0C5, Q03404, P12246, A2AQ99, A0A0R4J0I1, A0A0A6YWH6, A0A140T8N2, A0A075B5R1, Q8K0E8, O35684, A0A0B4J1J0, P57716, Q64518, Q3UER8, Q8C7E4	61	265	686	0.80631	1	0.99999	100
Annotation Cluster 9	Enrichment Score: 0.40149303079342447
Category	Term	Count	%	PValue	Genes	List Total	Pop Hits	Pop Total	Fold Enrichment	Bonferroni	Benjamini	FDR
UP_SEQ_FEATURE	site:Reactive bond	3	4.91803	0.277181	A0A0R4J0I1, O35684, Q9D7P9	48	12	545	2.83854	1	0.981746	97.9083
GOTERM_BP_DIRECT	GO:0010466~negative regulation of peptidase activity	3	4.91803	0.329587	A0A0R4J0I1, O35684, Q9D7P9	44	15	551	2.50455	1	0.999966	99.4577
GOTERM_MF_DIRECT	GO:0030414~peptidase inhibitor activity	3	4.91803	0.343171	A0A0R4J0I1, O35684, Q9D7P9	50	14	569	2.43857	1	0.988707	99.0241
INTERPRO	IPR023795:Protease inhibitor I4, serpin, conserved site	3	4.91803	0.345196	A0A0R4J0I1, O35684, Q9D7P9	60	14	682	2.43571	1	0.998431	99.2366
UP_KEYWORDS	Serine protease inhibitor	3	4.91803	0.383282	A0A0R4J0I1, O35684, Q9D7P9	61	15	686	2.24918	1	0.981965	99.5671
UP_KEYWORDS	Protease inhibitor	3	4.91803	0.41556	A0A0R4J0I1, O35684, Q9D7P9	61	16	686	2.10861	1	0.98413	99.7637
INTERPRO	IPR023796:Serpin domain	3	4.91803	0.4412	A0A0R4J0I1, O35684, Q9D7P9	60	17	682	2.00588	1	0.999625	99.877
INTERPRO	IPR000215:Serpin family	3	4.91803	0.4412	A0A0R4J0I1, O35684, Q9D7P9	60	17	682	2.00588	1	0.999625	99.877
GOTERM_MF_DIRECT	GO:0004867~serine-type endopeptidase inhibitor activity	3	4.91803	0.527352	A0A0R4J0I1, O35684, Q9D7P9	50	20	569	1.707	1	0.998556	99.974
SMART	SM00093:SERPIN	3	4.91803	0.546055	A0A0R4J0I1, O35684, Q9D7P9	41	17	384	1.6528	1	0.98934	99.8089
Annotation Cluster 10	Enrichment Score: 0.3200391580450273
Category	Term	Count	%	PValue	Genes	List Total	Pop Hits	Pop Total	Fold Enrichment	Bonferroni	Benjamini	FDR
GOTERM_BP_DIRECT	GO:0006811~ion transport	4	6.55738	0.241894	Q9QXI6, Q8R429, Q64518, P63082	44	22	551	2.27686	1	0.999632	97.3036
UP_KEYWORDS	Ion transport	4	6.55738	0.275855	Q9QXI6, Q8R429, Q64518, P63082	61	21	686	2.14208	1	0.957952	97.3598
UP_SEQ_FEATURE	topological domain:Lumenal	3	4.91803	0.40866	Q8R429, Q64518, P63082	48	16	545	2.12891	1	0.996127	99.8087
GOTERM_BP_DIRECT	GO:0006810~transport	6	9.83607	0.943192	Q9JIP7, Q9QXI6, Q8R429, Q64518, Q8K0C5, P63082	44	106	551	0.708834	1	1	100
UP_KEYWORDS	Transport	6	9.83607	0.976193	Q9JIP7, Q9QXI6, Q8R429, Q64518, Q8K0C5, P63082	61	109	686	0.61904	1	0.999999	100
Annotation Cluster 11	Enrichment Score: 0.2517281441312745
Category	Term	Count	%	PValue	Genes	List Total	Pop Hits	Pop Total	Fold Enrichment	Bonferroni	Benjamini	FDR
UP_SEQ_FEATURE	metal ion-binding site:Calcium 1	3	4.91803	0.145968	Q8R429, Q64518, P12246	48	8	545	4.25781	1	0.925333	84.7388
UP_SEQ_FEATURE	metal ion-binding site:Calcium 2	3	4.91803	0.177695	Q8R429, Q64518, P12246	48	9	545	3.78472	1	0.928087	90.279
KEGG_PATHWAY	mmu04972:Pancreatic secretion	3	4.91803	0.359132	Q8R429, P17892, Q64518	16	30	361	2.25625	1	1	98.3337
GOTERM_CC_DIRECT	GO:0005783~endoplasmic reticulum	5	8.19672	0.751658	P48036, Q8R429, P57716, P12265, Q64518	55	55	602	0.995041	1	0.999974	100
UP_KEYWORDS	Endoplasmic reticulum	3	4.91803	0.874066	Q8R429, P12265, Q64518	61	39	686	0.865069	1	0.999962	100
GOTERM_MF_DIRECT	GO:0016787~hydrolase activity	6	9.83607	0.933405	P58242, Q8R429, P17892, P12265, Q64518, Q8C7E4	50	94	569	0.726383	1	1	100
GOTERM_MF_DIRECT	GO:0046872~metal ion binding	7	11.4754	0.977289	P58242, Q8R429, Q9QYX7, P17892, Q64518, Q3UER8, P12246	50	125	569	0.63728	1	1	100
UP_KEYWORDS	Hydrolase	6	9.83607	0.984407	P58242, Q8R429, P17892, P12265, Q64518, Q8C7E4	61	115	686	0.586743	1	1	100
UP_KEYWORDS	Metal-binding	7	11.4754	0.987249	P58242, Q8R429, Q9QYX7, P17892, Q64518, Q3UER8, P12246	61	133	686	0.59189	1	1	100
Annotation Cluster 12	Enrichment Score: 0.1008769291489291
Category	Term	Count	%	PValue	Genes	List Total	Pop Hits	Pop Total	Fold Enrichment	Bonferroni	Benjamini	FDR
GOTERM_MF_DIRECT	GO:0003823~antigen binding	4	6.55738	0.341894	A0A140T8N2, A0A075B5R1, A0A075B5P3, A0A0A6YWR2	50	24	569	1.89667	1	0.9934	99.003
UP_KEYWORDS	Immunoglobulin domain	3	4.91803	0.722205	A0A075B5R1, A0A075B5P3, A0A0A6YWR2	61	28	686	1.20492	1	0.999311	99.9999
INTERPRO	IPR003599:Immunoglobulin subtype	4	6.55738	0.818288	A0A0A6YWH6, A0A140T8N2, A0A075B5R1, A0A0B4J1J0	60	49	682	0.927891	1	1	100
SMART	SM00409:IG	4	6.55738	0.91213	A0A0A6YWH6, A0A140T8N2, A0A075B5R1, A0A0B4J1J0	41	49	384	0.764559	1	0.999986	100
INTERPRO	IPR007110:Immunoglobulin-like domain	6	9.83607	0.923412	A0A0A6YWH6, A0A140T8N2, A0A075B5R1, A0A0B4J1J0, A0A075B5P3, A0A0A6YWR2	60	92	682	0.741304	1	1	100
INTERPRO	IPR013783:Immunoglobulin-like fold	6	9.83607	0.936181	A0A0A6YWH6, A0A140T8N2, A0A075B5R1, A0A0B4J1J0, A0A075B5P3, A0A0A6YWR2	60	95	682	0.717895	1	1	100
INTERPRO	IPR013106:Immunoglobulin V-set	4	6.55738	0.982418	A0A0A6YWH6, A0A140T8N2, A0A075B5R1, A0A0B4J1J0	60	82	682	0.554472	1	1	100
SMART	SM00406:IGv	4	6.55738	0.996364	A0A0A6YWH6, A0A140T8N2, A0A075B5R1, A0A0B4J1J0	41	81	384	0.462511	1	1	100
Annotation Cluster 13	Enrichment Score: 0.023512663377899527
Category	Term	Count	%	PValue	Genes	List Total	Pop Hits	Pop Total	Fold Enrichment	Bonferroni	Benjamini	FDR
GOTERM_CC_DIRECT	GO:0005634~nucleus	12	19.6721	0.900732	P48036, P97429, Q07076, Q9JJ00, Q8BT60, Q8C166, Q922U2, P17751, P97384, Q3TTY5, P12246, Q9Z2K1	55	161	602	0.81581	1	0.999999	100
GOTERM_CC_DIRECT	GO:0005829~cytosol	7	11.4754	0.943789	P48036, Q07076, Q9JJ00, Q8BT60, Q8C166, P47791, P17751	55	107	602	0.716058	1	1	100
UP_KEYWORDS	Acetylation	8	13.1148	0.999981	P48036, P97429, Q07076, Q8C166, P47791, P17751, P97384, Q64518	61	225	686	0.399854	1	1	100

## Sheet: InitialTime_HighResponders_Enri
Annotation Cluster 1	Enrichment Score: 8.29409640692033
Category	Term	Count	%	PValue	Genes	List Total	Pop Hits	Pop Total	Fold Enrichment	Bonferroni	Benjamini	FDR
INTERPRO	IPR013106:Immunoglobulin V-set	39	36.7925	3.19793e-13	A0A075B5P9, A0A0G2JEI6, A0A0G2JGK2, A0A140T8Q3, A0A0A6YWX0, A0A0B4J1I8, A0A075B5Y5, A0A0G2JGS9, A0A0A6YXZ4, A0A075B5L1, P01633, A0A0A6YXN5, A0A075B5V5, A0A075B5V6, A0A0A6YXN8, A0A075B5V0, A0A075B5T3, A0A075B5N7, A0A075B666, A0A0A6YY41, O70570, A0A0G2JDN5, A0A0A6YXJ9, A0A075B5W9, A0A075B5Q2, A0A0B4J1P4, P01728, A0A0B4J1J5, P01727, A0A075B5X3, A0A140T8P6, A0A075B5M1, A0A140T8N3, A0A0G2JE47, A0A0A6Y…	105	82	682	3.0892	7.0024e-11	7.0024e-11	4.06719e-10
INTERPRO	IPR007110:Immunoglobulin-like domain	39	36.7925	3.09933e-11	A0A075B5P9, A0A0G2JEI6, A0A0G2JGK2, A0A140T8Q3, A0A0A6YWX0, A0A0B4J1I8, A0A075B5Y5, A0A0G2JGS9, A0A0A6YXZ4, A0A075B5L1, P01633, A0A0A6YXN5, A0A075B5V5, A0A075B5V6, A0A0A6YXN8, A0A075B5V0, A0A075B5T3, A0A075B5N7, A0A075B666, A0A0A6YY41, O70570, A0A0G2JDN5, A0A0A6YXJ9, A0A075B5W9, A0A075B5Q2, A0A0B4J1P4, P01728, A0A0B4J1J5, P01727, A0A075B5X3, A0A140T8P6, A0A075B5M1, A0A140T8N3, A0A0G2JE47, A0A0A6Y…	105	92	682	2.75342	6.78754e-09	3.39377e-09	3.94237e-08
INTERPRO	IPR013783:Immunoglobulin-like fold	39	36.7925	1.03959e-10	A0A075B5P9, A0A0G2JEI6, A0A0G2JGK2, A0A140T8Q3, A0A0A6YWX0, A0A0B4J1I8, A0A075B5Y5, A0A0G2JGS9, A0A0A6YXZ4, A0A075B5L1, P01633, A0A0A6YXN5, A0A075B5V5, A0A075B5V6, A0A0A6YXN8, A0A075B5V0, A0A075B5T3, A0A075B5N7, A0A075B666, A0A0A6YY41, O70570, A0A0G2JDN5, A0A0A6YXJ9, A0A075B5W9, A0A075B5Q2, A0A0B4J1P4, P01728, A0A0B4J1J5, P01727, A0A075B5X3, A0A140T8P6, A0A075B5M1, A0A140T8N3, A0A0G2JE47, A0A0A6Y…	105	95	682	2.66647	2.27671e-08	7.58904e-09	1.32237e-07
SMART	SM00406:IGv	38	35.8491	9.13213e-10	A0A075B5P9, A0A0G2JEI6, A0A0G2JGK2, A0A140T8Q3, A0A0A6YWX0, A0A0B4J1I8, A0A075B5Y5, A0A0G2JGS9, A0A0A6YXZ4, A0A075B5L1, P01633, A0A0A6YXN5, A0A075B5V5, A0A075B5V6, A0A0A6YXN8, A0A075B5V0, A0A075B5T3, A0A075B5N7, A0A075B666, A0A0A6YY41, O70570, A0A0G2JDN5, A0A0A6YXJ9, A0A075B5W9, A0A075B5Q2, A0A0B4J1P4, P01728, A0A0B4J1J5, P01727, A0A075B5X3, A0A140T8P6, A0A075B5M1, A0A140T8N3, A0A0G2JE47, A0A0A6Y…	77	81	384	2.33959	4.47474e-08	4.47474e-08	8.75586e-07
INTERPRO	IPR003599:Immunoglobulin subtype	20	18.8679	2.43736e-05	A0A075B666, O70570, A0A0G2JEI6, A0A140T8Q3, A0A075B5Q2, P01728, P01727, A0A0B4J1I8, A0A140T8P6, A0A075B5M1, A0A140T8N3, A0A0G2JE47, P01633, A0A140T8N5, A0A075B5L1, P31809, A0A0A6YXN8, A0A075B5W3, A0A075B5T3, A0A075B5N7, P18531	105	49	682	2.65112	0.00532367	0.00133358	0.030999
SMART	SM00409:IG	20	18.8679	0.00074977	A0A075B666, O70570, A0A0G2JEI6, A0A140T8Q3, A0A075B5Q2, P01728, P01727, A0A0B4J1I8, A0A140T8P6, A0A075B5M1, A0A140T8N3, A0A0G2JE47, P01633, A0A140T8N5, A0A075B5L1, P31809, A0A0A6YXN8, A0A075B5W3, A0A075B5T3, A0A075B5N7, P18531	77	49	384	2.03552	0.0360853	0.0182084	0.716567
Annotation Cluster 2	Enrichment Score: 2.2554244321362114
Category	Term	Count	%	PValue	Genes	List Total	Pop Hits	Pop Total	Fold Enrichment	Bonferroni	Benjamini	FDR
GOTERM_MF_DIRECT	GO:0003823~antigen binding	10	9.43396	0.00170178	A0A075B5P9, P01592, P01633, A0A0G2JGK2, A0A140T8Q3, P01728, P01727, A0A075B5W3, A0A075B5Y5, A0A075B5T3, P18531	75	24	569	3.16111	0.299511	0.299511	2.12726
UP_KEYWORDS	Immunoglobulin V region	8	7.54717	0.00565054	A0A075B5P9, P01633, A0A0G2JGK2, A0A140T8Q3, P01728, P01727, A0A075B5W3, A0A075B5T3, P18531	106	16	686	3.23585	0.56278	0.338774	6.51336
UP_KEYWORDS	Immunoglobulin domain	10	9.43396	0.0178128	A0A075B5P9, O70570, P01633, A0A0G2JGK2, A0A140T8Q3, P01728, P31809, P01727, A0A075B5W3, A0A075B5T3, P18531	106	28	686	2.31132	0.927496	0.481092	19.2351
Annotation Cluster 3	Enrichment Score: 1.8861341191812355
Category	Term	Count	%	PValue	Genes	List Total	Pop Hits	Pop Total	Fold Enrichment	Bonferroni	Benjamini	FDR
GOTERM_BP_DIRECT	GO:0045087~innate immune response	8	7.54717	0.00336957	O88593, P01592, P16110, Q8K0E8, P01027, Q3TMQ6, A0A075B5Y5, P18531	69	18	551	3.54911	0.824174	0.824174	4.76352
GOTERM_BP_DIRECT	GO:0002376~immune system process	7	6.60377	0.00383401	O88593, Q91XA9, P16110, Q8K0E8, P01027, Q9R1P4, Q61878	69	14	551	3.99275	0.861697	0.628109	5.40327
UP_KEYWORDS	Immunity	7	6.60377	0.0118391	O88593, Q91XA9, P16110, Q8K0E8, P01027, Q9R1P4, Q61878	106	14	686	3.23585	0.824274	0.439883	13.1995
UP_KEYWORDS	Innate immunity	4	3.77358	0.186602	O88593, P16110, Q8K0E8, P01027	106	10	686	2.58868	1	0.950974	91.4122
Annotation Cluster 4	Enrichment Score: 1.330434709631156
Category	Term	Count	%	PValue	Genes	List Total	Pop Hits	Pop Total	Fold Enrichment	Bonferroni	Benjamini	FDR
INTERPRO	IPR002035:von Willebrand factor, type A	4	3.77358	0.0273325	Q8BT60, Q8C166, Q3UW98, G3X8Z1, Q6Q473	105	5	682	5.19619	0.997687	0.702943	29.7079
SMART	SM00327:VWA	4	3.77358	0.0551359	Q8BT60, Q8C166, Q3UW98, G3X8Z1, Q6Q473	77	5	384	3.98961	0.937899	0.603996	41.9447
UP_SEQ_FEATURE	domain:VWFA	3	2.83019	0.0676989	Q8BT60, Q8C166, G3X8Z1, Q6Q473	64	4	545	6.38672	1	0.987921	59.82
Annotation Cluster 5	Enrichment Score: 1.2575362829347727
Category	Term	Count	%	PValue	Genes	List Total	Pop Hits	Pop Total	Fold Enrichment	Bonferroni	Benjamini	FDR
GOTERM_BP_DIRECT	GO:0045087~innate immune response	8	7.54717	0.00336957	O88593, P01592, P16110, Q8K0E8, P01027, Q3TMQ6, A0A075B5Y5, P18531	69	18	551	3.54911	0.824174	0.824174	4.76352
GOTERM_CC_DIRECT	GO:0072562~blood microparticle	8	7.54717	0.0745836	P54116, P01592, P07724, Q8K0E8, P01027, A0A075B5Y5, Q3TVK3, P18531	73	32	602	2.06164	0.99999	0.996895	60.3288
GOTERM_MF_DIRECT	GO:0034987~immunoglobulin receptor binding	3	2.83019	0.177028	P01592, A0A075B5Y5, P18531	75	6	569	3.79333	1	0.998871	91.4533
GOTERM_BP_DIRECT	GO:0006958~complement activation, classical pathway	3	2.83019	0.209698	P01027, A0A075B5Y5, P18531	69	7	551	3.42236	1	0.999984	96.6729
Annotation Cluster 6	Enrichment Score: 1.2027804942877742
Category	Term	Count	%	PValue	Genes	List Total	Pop Hits	Pop Total	Fold Enrichment	Bonferroni	Benjamini	FDR
GOTERM_CC_DIRECT	GO:0005576~extracellular region	23	21.6981	0.00696112	O88593, P07356, P28665, P01592, O09049, O70570, P16110, Q9Z0L8, Q61838, P08113, Q6Q473, Q3TVK3, D3YYJ7, Q9JIQ8, P35230, P40124, Q91XA9, Q8K0E8, P07724, O09037, P01027, G3X8Z1, Q61878, Q3TMQ6	73	113	602	1.67851	0.64684	0.64684	7.99447
UP_SEQ_FEATURE	signal peptide	27	25.4717	0.00861727	O88593, P28665, P08113, P35230, Q91XA9, P70665, O09037, P01027, G3X8Z1, P20060, P01592, O09049, O70570, Q9Z0L8, Q61838, Q3UWA6, P23780, P01728, Q6Q473, P01727, Q8VCK7, Q571E4, P07724, Q8K0E8, P57716, Q9R100, Q61878, P31809	64	150	545	1.53281	0.887067	0.887067	10.6468
GOTERM_CC_DIRECT	GO:0005615~extracellular space	26	24.5283	0.0915668	O88593, P07356, Q9CQ52, P28665, P16110, A0A140T8Q3, P54116, P35230, Q91XA9, P70665, P01633, P01027, A6ZI44, P20060, P01592, O70570, Q9Z0L8, Q61838, P23780, P03958, P07724, Q8K0E8, B2RS76, Q7TPR4, P31809, Q3TMQ6, D3YX02	73	165	602	1.29946	0.999999	0.972048	68.1928
UP_SEQ_FEATURE	disulfide bond	21	19.8113	0.100997	O88593, P28665, P01592, O09049, O70570, P16110, O08749, Q61838, P08113, P01727, Q9JIQ8, P35230, Q91XA9, Q8K0E8, P07724, O09037, P01027, Q61878, P31809, P20060, A0A075B5T3	64	133	545	1.34457	1	0.995327	74.9643
UP_KEYWORDS	Disulfide bond	31	29.2453	0.315653	O88593, Q9CQ52, P28665, P16110, A0A0G2JGK2, O08749, P08113, P35230, Q91XA9, P70665, O09037, P01027, P20060, A0A075B5T3, P01592, O09049, O70570, Q61838, Q8VCK7, Q9JIQ8, Q571E4, P07724, Q8K0E8, P61922, B2RS76, Q61878, P31809, A0A075B5W3, Q3TMQ6, D3YX02, P18531	106	180	686	1.11457	1	0.98085	98.8981
UP_KEYWORDS	Secreted	19	17.9245	0.346745	O88593, P07356, P28665, P01592, O09049, O70570, P16110, Q9Z0L8, Q61838, Q6Q473, Q9JIQ8, P35230, Q91XA9, Q8K0E8, P07724, O09037, P01027, G3X8Z1, Q3TMQ6, D3YX02	106	106	686	1.16002	1	0.974184	99.366
Annotation Cluster 7	Enrichment Score: 1.1365314047961492
Category	Term	Count	%	PValue	Genes	List Total	Pop Hits	Pop Total	Fold Enrichment	Bonferroni	Benjamini	FDR
UP_SEQ_FEATURE	cross-link:Isoglutamyl cysteine thioester (Cys-Gln)	3	2.83019	0.0365637	P28665, Q61838, P01027	64	3	545	8.51562	0.999916	0.956234	38.3998
INTERPRO	IPR008930:Terpenoid cyclases/protein prenyltransferase alpha-alpha toroid	3	2.83019	0.0622734	P28665, Q61838, P01027	105	3	682	6.49524	0.999999	0.866222	55.8625
INTERPRO	IPR009048:Alpha-macroglobulin, receptor-binding	3	2.83019	0.0622734	P28665, Q61838, P01027	105	3	682	6.49524	0.999999	0.866222	55.8625
INTERPRO	IPR019742:Alpha-2-macroglobulin, conserved site	3	2.83019	0.0622734	P28665, Q61838, P01027	105	3	682	6.49524	0.999999	0.866222	55.8625
INTERPRO	IPR019565:Alpha-2-macroglobulin, thiol-ester bond-forming	3	2.83019	0.0622734	P28665, Q61838, P01027	105	3	682	6.49524	0.999999	0.866222	55.8625
INTERPRO	IPR002890:Alpha-2-macroglobulin, N-terminal	3	2.83019	0.0622734	P28665, Q61838, P01027	105	3	682	6.49524	0.999999	0.866222	55.8625
INTERPRO	IPR001599:Alpha-2-macroglobulin	3	2.83019	0.0622734	P28665, Q61838, P01027	105	3	682	6.49524	0.999999	0.866222	55.8625
INTERPRO	IPR011625:Alpha-2-macroglobulin, N-terminal 2	3	2.83019	0.0622734	P28665, Q61838, P01027	105	3	682	6.49524	0.999999	0.866222	55.8625
INTERPRO	IPR011626:A-macroglobulin complement component	3	2.83019	0.0622734	P28665, Q61838, P01027	105	3	682	6.49524	0.999999	0.866222	55.8625
UP_KEYWORDS	Thioester bond	3	2.83019	0.0627168	P28665, Q61838, P01027	106	3	686	6.4717	0.999922	0.740996	53.6913
SMART	SM01361:SM01361	3	2.83019	0.101254	P28665, Q61838, P01027	77	3	384	4.98701	0.994652	0.648729	64.0687
SMART	SM01360:SM01360	3	2.83019	0.101254	P28665, Q61838, P01027	77	3	384	4.98701	0.994652	0.648729	64.0687
SMART	SM01359:SM01359	3	2.83019	0.101254	P28665, Q61838, P01027	77	3	384	4.98701	0.994652	0.648729	64.0687
GOTERM_MF_DIRECT	GO:0004866~endopeptidase inhibitor activity	3	2.83019	0.227755	P28665, Q61838, P01027	75	7	569	3.25143	1	0.999555	96.1718
Annotation Cluster 8	Enrichment Score: 1.1274607642644732
Category	Term	Count	%	PValue	Genes	List Total	Pop Hits	Pop Total	Fold Enrichment	Bonferroni	Benjamini	FDR
UP_SEQ_FEATURE	domain:C-type lectin	4	3.77358	0.0124498	P35230, O09049, O09037, Q61878	64	5	545	6.8125	0.957448	0.79372	15.037
UP_KEYWORDS	Inflammatory response	5	4.71698	0.0352694	P35230, Q91XA9, O09049, O09037, P01027	106	9	686	3.59539	0.994712	0.649526	34.7391
UP_KEYWORDS	Antimicrobial	7	6.60377	0.0434457	O88593, P35230, O09049, O09037, Q61878, D3YX02, Q3TMQ6	106	18	686	2.51677	0.998474	0.660687	41.0182
INTERPRO	IPR001304:C-type lectin	4	3.77358	0.0486565	P35230, O09049, O09037, Q61878	105	6	682	4.33016	0.999982	0.838075	46.9788
INTERPRO	IPR016187:C-type lectin fold	4	3.77358	0.0486565	P35230, O09049, O09037, Q61878	105	6	682	4.33016	0.999982	0.838075	46.9788
INTERPRO	IPR016186:C-type lectin-like	4	3.77358	0.0486565	P35230, O09049, O09037, Q61878	105	6	682	4.33016	0.999982	0.838075	46.9788
GOTERM_BP_DIRECT	GO:0006954~inflammatory response	5	4.71698	0.0487731	P35230, Q91XA9, O09049, O09037, P01027	69	12	551	3.32729	1	0.9984	51.4731
SMART	SM00034:CLECT	4	3.77358	0.094725	P35230, O09049, O09037, Q61878	77	6	384	3.32468	0.992375	0.704497	61.4865
UP_KEYWORDS	Lectin	5	4.71698	0.122968	P35230, O09049, P16110, O09037, Q61878	106	13	686	2.48911	1	0.908793	78.9772
GOTERM_MF_DIRECT	GO:0030246~carbohydrate binding	6	5.66038	0.166757	P35230, O09049, P16110, O09037, Q61878, P20060	75	23	569	1.97913	1	0.999512	90.0045
UP_KEYWORDS	Acute phase	3	2.83019	0.352672	P35230, O09049, O09037	106	8	686	2.42689	1	0.970623	99.4311
GOTERM_BP_DIRECT	GO:0006953~acute-phase response	3	2.83019	0.40239	P35230, O09049, O09037	69	11	551	2.17787	1	1	99.9415
Annotation Cluster 9	Enrichment Score: 0.9588888105932052
Category	Term	Count	%	PValue	Genes	List Total	Pop Hits	Pop Total	Fold Enrichment	Bonferroni	Benjamini	FDR
UP_SEQ_FEATURE	signal peptide	27	25.4717	0.00861727	O88593, P28665, P08113, P35230, Q91XA9, P70665, O09037, P01027, G3X8Z1, P20060, P01592, O09049, O70570, Q9Z0L8, Q61838, Q3UWA6, P23780, P01728, Q6Q473, P01727, Q8VCK7, Q571E4, P07724, Q8K0E8, P57716, Q9R100, Q61878, P31809	64	150	545	1.53281	0.887067	0.887067	10.6468
UP_SEQ_FEATURE	glycosylation site:N-linked (GlcNAc...)	19	17.9245	0.174659	Q91VA1, P28665, P01592, O70570, Q9Z0L8, Q61838, P08113, Q3UWA6, P23780, Q6Q473, Q9JIQ8, Q8K0E8, Q571E4, P70665, P01027, P57716, G3X8Z1, Q9R100, P31809, P20060	64	126	545	1.2841	1	0.995368	91.7657
UP_KEYWORDS	Glycoprotein	20	18.8679	0.882617	Q91VA1, P28665, P01592, O70570, Q9Z0L8, Q61838, P08113, Q3UWA6, P23780, Q6Q473, Q9JIQ8, Q8K0E8, Q571E4, P70665, P01027, P57716, Q9R1P4, G3X8Z1, Q9R100, P31809, P20060	106	151	686	0.857179	1	0.999923	100
Annotation Cluster 10	Enrichment Score: 0.9472859201710937
Category	Term	Count	%	PValue	Genes	List Total	Pop Hits	Pop Total	Fold Enrichment	Bonferroni	Benjamini	FDR
UP_KEYWORDS	Antimicrobial	7	6.60377	0.0434457	O88593, P35230, O09049, O09037, Q61878, D3YX02, Q3TMQ6	106	18	686	2.51677	0.998474	0.660687	41.0182
GOTERM_BP_DIRECT	GO:0042742~defense response to bacterium	6	5.66038	0.103775	O88593, Q61878, D3YX02, Q3TMQ6, A0A075B5Y5, P18531	69	21	551	2.28157	1	0.999135	79.4912
UP_KEYWORDS	Antibiotic	4	3.77358	0.31923	O88593, Q61878, D3YX02, Q3TMQ6	106	13	686	1.99129	1	0.976311	98.9647
Annotation Cluster 11	Enrichment Score: 0.8409732193827626
Category	Term	Count	%	PValue	Genes	List Total	Pop Hits	Pop Total	Fold Enrichment	Bonferroni	Benjamini	FDR
KEGG_PATHWAY	mmu00531:Glycosaminoglycan degradation	4	3.77358	0.0199661	O88325, Q571E4, P23780, P20060	41	6	361	5.86992	0.869578	0.869578	20.0903
GOTERM_CC_DIRECT	GO:0005764~lysosome	7	6.60377	0.0776102	P03958, Q571E4, P70665, Q9Z0L8, P23780, P20060, P63082	73	26	602	2.22023	0.999994	0.981911	61.849
KEGG_PATHWAY	mmu04142:Lysosome	5	4.71698	0.0879779	O88325, Q571E4, P23780, P20060, P63082	41	16	361	2.75152	0.999909	0.954969	64.0868
UP_KEYWORDS	Lysosome	5	4.71698	0.329041	Q571E4, P70665, Q9Z0L8, P23780, P20060	106	19	686	1.70308	1	0.973782	99.1287
UP_KEYWORDS	Glycosidase	4	3.77358	0.409584	O88325, Q91XA9, P23780, P20060	106	15	686	1.72579	1	0.982561	99.8094
GOTERM_BP_DIRECT	GO:0008152~metabolic process	7	6.60377	0.489759	O88325, Q91XA9, Q571E4, Q9D1A2, P23780, P20060, P47738	69	45	551	1.24219	1	1	99.9941
Annotation Cluster 12	Enrichment Score: 0.7559011158866312
Category	Term	Count	%	PValue	Genes	List Total	Pop Hits	Pop Total	Fold Enrichment	Bonferroni	Benjamini	FDR
GOTERM_MF_DIRECT	GO:0030170~pyridoxal phosphate binding	4	3.77358	0.0502119	P05202, P07724, P61922, Q8VCN5	75	7	569	4.33524	0.999979	0.995408	47.814
INTERPRO	IPR015424:Pyridoxal phosphate-dependent transferase	3	2.83019	0.168865	P05202, P61922, Q8VCN5	105	5	682	3.89714	1	0.993676	90.4892
INTERPRO	IPR015421:Pyridoxal phosphate-dependent transferase, major region, subdomain 1	3	2.83019	0.168865	P05202, P61922, Q8VCN5	105	5	682	3.89714	1	0.993676	90.4892
UP_KEYWORDS	Pyridoxal phosphate	3	2.83019	0.169927	P05202, P61922, Q8VCN5	106	5	686	3.88302	1	0.95126	89.0697
GOTERM_MF_DIRECT	GO:0003824~catalytic activity	6	5.66038	0.68288	P30275, P05202, Q571E4, P61922, Q9Z0L8, Q8VCN5	75	43	569	1.0586	1	0.999998	99.9999
Annotation Cluster 13	Enrichment Score: 0.6025287234073798
Category	Term	Count	%	PValue	Genes	List Total	Pop Hits	Pop Total	Fold Enrichment	Bonferroni	Benjamini	FDR
GOTERM_BP_DIRECT	GO:0006508~proteolysis	12	11.3208	0.0838929	Q80W54, Q9CQ52, O70435, Q9D1A2, Q6P069, O08749, Q6Q473, Q3TVK3, Q9JIQ8, Q8C166, B2RS76, Q9R1P4, G3X8Z1	69	58	551	1.65217	1	0.999458	71.8335
GOTERM_MF_DIRECT	GO:0016787~hydrolase activity	17	16.0377	0.136694	Q80W54, O70435, Q9CQ52, Q9D1A2, Q9Z0L8, G5E8T9, P23780, Q6Q473, Q3TVK3, Q9JIQ8, P03958, Q91XA9, Q571E4, P70665, Q9R1P4, G3X8Z1, P20060, Q3TMQ6	75	94	569	1.37206	1	0.999964	84.364
GOTERM_MF_DIRECT	GO:0008233~peptidase activity	10	9.43396	0.155169	Q80W54, Q9CQ52, O70435, Q9D1A2, Q9Z0L8, P57716, G3X8Z1, Q9R1P4, Q6Q473, Q3TVK3, Q9JIQ8	75	48	569	1.58056	1	0.999851	88.1006
UP_KEYWORDS	Metalloprotease	5	4.71698	0.291549	Q80W54, Q9D1A2, B2RS76, G3X8Z1, Q6Q473, Q3TVK3	106	18	686	1.79769	1	0.984907	98.3373
GOTERM_MF_DIRECT	GO:0008237~metallopeptidase activity	4	3.77358	0.384227	Q80W54, Q9D1A2, G3X8Z1, Q6Q473, Q3TVK3	75	17	569	1.7851	1	0.99996	99.7804
UP_KEYWORDS	Hydrolase	19	17.9245	0.502763	Q80W54, O70435, Q9CQ52, Q9D1A2, Q9Z0L8, G5E8T9, P23780, Q6Q473, Q3TVK3, Q9JIQ8, O88325, P03958, Q91XA9, Q571E4, P70665, B2RS76, Q9R1P4, G3X8Z1, P20060, Q3TMQ6	106	115	686	1.06924	1	0.990311	99.9753
UP_KEYWORDS	Protease	9	8.49057	0.604442	Q80W54, Q9CQ52, O70435, Q9D1A2, B2RS76, G3X8Z1, Q9R1P4, Q6Q473, Q3TVK3, Q9JIQ8	106	54	686	1.07862	1	0.996454	99.9984
Annotation Cluster 14	Enrichment Score: 0.5061555527435015
Category	Term	Count	%	PValue	Genes	List Total	Pop Hits	Pop Total	Fold Enrichment	Bonferroni	Benjamini	FDR
GOTERM_BP_DIRECT	GO:0006103~2-oxoglutarate metabolic process	3	2.83019	0.0414868	P54071, P05202, O08749	69	3	551	7.98551	1	0.999307	45.8119
KEGG_PATHWAY	mmu01230:Biosynthesis of amino acids	4	3.77358	0.193857	P54071, P05202, Q8VCN5, A6ZI44	41	14	361	2.51568	1	0.973417	90.8948
KEGG_PATHWAY	mmu01130:Biosynthesis of antibiotics	7	6.60377	0.231703	Q80W54, P54071, P05202, O08749, Q8VCN5, A6ZI44, P47738	41	38	361	1.62195	1	0.964124	94.6658
KEGG_PATHWAY	mmu01200:Carbon metabolism	4	3.77358	0.647829	P54071, P05202, O08749, A6ZI44	41	29	361	1.21447	1	0.999699	99.9991
UP_SEQ_FEATURE	transit peptide:Mitochondrion	7	6.60377	0.793776	P30275, P54071, P05202, P61922, O08749, G5E8T9, P47738	64	65	545	0.917067	1	1	100
UP_KEYWORDS	Transit peptide	7	6.60377	0.958485	P30275, P54071, P05202, P61922, O08749, G5E8T9, P47738	106	66	686	0.686392	1	0.999996	100
Annotation Cluster 15	Enrichment Score: 0.47261307996852947
Category	Term	Count	%	PValue	Genes	List Total	Pop Hits	Pop Total	Fold Enrichment	Bonferroni	Benjamini	FDR
UP_SEQ_FEATURE	active site:Proton donor	5	4.71698	0.143263	Q80W54, Q91XA9, Q9Z0L8, P23780, P20060	64	18	545	2.36545	1	0.996176	86.6177
GOTERM_MF_DIRECT	GO:0004553~hydrolase activity, hydrolyzing O-glycosyl compounds	3	2.83019	0.227755	Q91XA9, P23780, P20060	75	7	569	3.25143	1	0.999555	96.1718
GOTERM_BP_DIRECT	GO:0005975~carbohydrate metabolic process	5	4.71698	0.312356	Q91XA9, P70665, G5E8T9, P23780, P20060	69	23	551	1.73598	1	0.999999	99.5551
GOTERM_MF_DIRECT	GO:0016798~hydrolase activity, acting on glycosyl bonds	3	2.83019	0.381148	Q91XA9, P23780, P20060	75	10	569	2.276	1	0.999986	99.7662
UP_KEYWORDS	Glycosidase	4	3.77358	0.409584	O88325, Q91XA9, P23780, P20060	106	15	686	1.72579	1	0.982561	99.8094
INTERPRO	IPR013781:Glycoside hydrolase, catalytic domain	3	2.83019	0.409692	Q91XA9, P23780, P20060	105	9	682	2.16508	1	0.999997	99.8775
GOTERM_BP_DIRECT	GO:0008152~metabolic process	7	6.60377	0.489759	O88325, Q91XA9, Q571E4, Q9D1A2, P23780, P20060, P47738	69	45	551	1.24219	1	1	99.9941
INTERPRO	IPR017853:Glycoside hydrolase, superfamily	3	2.83019	0.518762	Q91XA9, P23780, P20060	105	11	682	1.77143	1	1	99.9909
Annotation Cluster 16	Enrichment Score: 0.45762608895312584
Category	Term	Count	%	PValue	Genes	List Total	Pop Hits	Pop Total	Fold Enrichment	Bonferroni	Benjamini	FDR
UP_SEQ_FEATURE	metal ion-binding site:Zinc	3	2.83019	0.145372	P03958, P07724, Q3TVK3	64	6	545	4.25781	1	0.992904	87.0398
UP_KEYWORDS	Metalloprotease	5	4.71698	0.291549	Q80W54, Q9D1A2, B2RS76, G3X8Z1, Q6Q473, Q3TVK3	106	18	686	1.79769	1	0.984907	98.3373
GOTERM_MF_DIRECT	GO:0008270~zinc ion binding	6	5.66038	0.540731	O88593, P03958, P07724, Q9D1A2, B2RS76, Q3TVK3	75	37	569	1.23027	1	0.99998	99.9946
UP_KEYWORDS	Zinc	7	6.60377	0.644648	Q80W54, P03958, P07724, B2RS76, G5E8T9, G3X8Z1, Q6Q473, Q3TVK3	106	42	686	1.07862	1	0.997624	99.9995
Annotation Cluster 17	Enrichment Score: 0.16602079636475844
Category	Term	Count	%	PValue	Genes	List Total	Pop Hits	Pop Total	Fold Enrichment	Bonferroni	Benjamini	FDR
GOTERM_CC_DIRECT	GO:0005759~mitochondrial matrix	5	4.71698	0.263041	P05202, P61922, O08749, G5E8T9, P47738	73	22	602	1.87422	1	0.993611	97.3765
KEGG_PATHWAY	mmu00620:Pyruvate metabolism	3	2.83019	0.349216	O08749, G5E8T9, P47738	41	11	361	2.40133	1	0.99194	99.1578
KEGG_PATHWAY	mmu00280:Valine, leucine and isoleucine degradation	3	2.83019	0.391702	P61922, O08749, P47738	41	12	361	2.20122	1	0.9934	99.6025
UP_SEQ_FEATURE	transit peptide:Mitochondrion	7	6.60377	0.793776	P30275, P54071, P05202, P61922, O08749, G5E8T9, P47738	64	65	545	0.917067	1	1	100
GOTERM_MF_DIRECT	GO:0016740~transferase activity	4	3.77358	0.8726	P30275, P05202, P61922, P97742	75	36	569	0.842963	1	1	100
UP_KEYWORDS	Transferase	4	3.77358	0.954987	P30275, P05202, P61922, P97742	106	39	686	0.663764	1	0.999997	100
UP_KEYWORDS	Transit peptide	7	6.60377	0.958485	P30275, P54071, P05202, P61922, O08749, G5E8T9, P47738	106	66	686	0.686392	1	0.999996	100
GOTERM_CC_DIRECT	GO:0005743~mitochondrial inner membrane	7	6.60377	0.972569	P30275, Q8BW75, P54071, P05202, Q9D023, P16110, P97742	73	89	602	0.648607	1	1	100
GOTERM_CC_DIRECT	GO:0005739~mitochondrion	13	12.2642	0.98788	P30275, P54071, Q8BW75, P05202, Q6P069, O08749, G5E8T9, P54116, Q9D023, P61922, A6ZI44, P97742, P47738	73	160	602	0.670034	1	1	100
UP_KEYWORDS	Mitochondrion	10	9.43396	0.997697	P30275, Q8BW75, P54071, P05202, Q9D023, P61922, O08749, G5E8T9, P97742, P47738	106	117	686	0.553137	1	1	100
Annotation Cluster 18	Enrichment Score: 0.1476026660781236
Category	Term	Count	%	PValue	Genes	List Total	Pop Hits	Pop Total	Fold Enrichment	Bonferroni	Benjamini	FDR
GOTERM_CC_DIRECT	GO:0005886~plasma membrane	20	18.8679	0.259263	P07356, P97429, P05202, Q8BT60, O70570, Q6P069, A0A140T8Q3, P08113, Q3UWA6, P01727, Q6Q473, Q9JIQ8, P03958, P54116, P40124, Q8C166, P01633, Q7TPR4, P57716, G3X8Z1, Q9R100, P31809	73	137	602	1.20388	1	0.996263	97.2115
UP_SEQ_FEATURE	topological domain:Cytoplasmic	11	10.3774	0.483264	Q91VA1, Q8BW75, P54116, O70570, P57716, Q3UWA6, P97742, Q9R100, P31809, P63082, Q9JIQ8	64	82	545	1.14234	1	0.999997	99.9814
UP_SEQ_FEATURE	topological domain:Extracellular	7	6.60377	0.59409	Q91VA1, O70570, P57716, Q3UWA6, Q9R100, P31809, Q9JIQ8	64	53	545	1.12471	1	1	99.9992
UP_KEYWORDS	Cell membrane	13	12.2642	0.712116	P05202, Q8BT60, O70570, Q3UWA6, Q6Q473, Q9JIQ8, P03958, P54116, P40124, Q8C166, Q7TPR4, G3X8Z1, Q9R100, P31809	106	87	686	0.967035	1	0.999081	100
UP_SEQ_FEATURE	transmembrane region	13	12.2642	0.834784	Q80W54, Q91VA1, Q8BW75, O70570, Q3UWA6, Q6Q473, Q9JIQ8, P54116, P57716, G3X8Z1, P31809, Q9R100, P97742, P63082	64	126	545	0.878596	1	1	100
GOTERM_CC_DIRECT	GO:0016020~membrane	31	29.2453	0.881927	P30275, Q80W54, P07356, Q8BW75, P16110, Q6P069, P97461, P08113, P62301, P54116, P40124, Q9D023, G3X8Z1, A6ZI44, P20060, P63082, Q91VA1, P05202, Q8BT60, O70570, Q3UWA6, Q6Q473, Q8VCK7, E9PUX4, Q9JIQ8, P03958, Q8C166, Q7TPR4, P57716, Q9R100, P31809, P97742	73	286	602	0.89386	1	0.999992	100
GOTERM_CC_DIRECT	GO:0016021~integral component of membrane	16	15.0943	0.88507	Q80W54, Q91VA1, Q8BW75, O70570, Q3UW98, Q3UWA6, Q6Q473, Q9JIQ8, Q9D023, P57716, G3X8Z1, P97742, Q9R100, A6ZI44, A0A0A6YXN8, P31809, P63082	73	156	602	0.845803	1	0.999985	100
UP_KEYWORDS	Transmembrane helix	17	16.0377	0.981201	Q80W54, Q91VA1, Q8BW75, O70570, Q3UW98, Q3UWA6, Q6Q473, Q9JIQ8, P54116, Q9D023, P57716, G3X8Z1, P97742, Q9R100, A6ZI44, P31809, A0A0A6YXN8, P63082	106	153	686	0.719078	1	0.999999	100
UP_KEYWORDS	Transmembrane	17	16.0377	0.986977	Q80W54, Q91VA1, Q8BW75, O70570, Q3UW98, Q3UWA6, Q6Q473, Q9JIQ8, P54116, Q9D023, P57716, G3X8Z1, P97742, Q9R100, A6ZI44, P31809, A0A0A6YXN8, P63082	106	157	686	0.700757	1	1	100
UP_KEYWORDS	Membrane	26	24.5283	0.99907	Q80W54, P30275, Q8BW75, Q3UW98, Q6P069, P54116, P40124, Q9D023, G3X8Z1, A0A0A6YXN8, A6ZI44, P63082, Q91VA1, P05202, Q8BT60, O70570, Q3UWA6, Q6Q473, Q8VCK7, Q9JIQ8, P03958, Q8C166, Q7TPR4, P57716, Q9R100, P31809, P97742	106	250	686	0.673057	1	1	100
Annotation Cluster 19	Enrichment Score: 0.14531451595237005
Category	Term	Count	%	PValue	Genes	List Total	Pop Hits	Pop Total	Fold Enrichment	Bonferroni	Benjamini	FDR
GOTERM_MF_DIRECT	GO:0003729~mRNA binding	3	2.83019	0.381148	P97461, P62301, E9PUX4	75	10	569	2.276	1	0.999986	99.7662
UP_KEYWORDS	Ribosomal protein	3	2.83019	0.837702	P97461, P62301, E9PUX4	106	20	686	0.970755	1	0.999924	100
UP_KEYWORDS	Ribonucleoprotein	3	2.83019	0.875436	P97461, P62301, E9PUX4	106	22	686	0.882504	1	0.999925	100
GOTERM_MF_DIRECT	GO:0003735~structural constituent of ribosome	3	2.83019	0.938283	P97461, P62301, E9PUX4	75	32	569	0.71125	1	1	100
Annotation Cluster 20	Enrichment Score: 0.13806945947938068
Category	Term	Count	%	PValue	Genes	List Total	Pop Hits	Pop Total	Fold Enrichment	Bonferroni	Benjamini	FDR
UP_SEQ_FEATURE	active site:Proton acceptor	6	5.66038	0.379902	Q9D1A2, P51661, O08749, P97742, A6ZI44, P47738	64	35	545	1.45982	1	0.999982	99.8003
GOTERM_MF_DIRECT	GO:0051287~NAD binding	3	2.83019	0.521054	P54071, P51661, O08749	75	13	569	1.75077	1	0.999993	99.9908
UP_SEQ_FEATURE	nucleotide phosphate-binding region:NAD	3	2.83019	0.604752	P51661, O08749, P47738	64	17	545	1.50276	1	1	99.9994
UP_KEYWORDS	NAD	3	2.83019	0.937398	P51661, O08749, P47738	106	27	686	0.719078	1	0.99999	100
GOTERM_MF_DIRECT	GO:0016491~oxidoreductase activity	5	4.71698	0.974733	Q8BW75, P54071, P51661, O08749, P47738	75	62	569	0.611828	1	1	100
UP_KEYWORDS	Oxidoreductase	5	4.71698	0.993263	Q8BW75, P54071, P51661, O08749, P47738	106	63	686	0.513627	1	1	100
GOTERM_BP_DIRECT	GO:0055114~oxidation-reduction process	5	4.71698	0.994277	Q8BW75, P54071, P51661, O08749, P47738	69	79	551	0.505412	1	1	100
Annotation Cluster 21	Enrichment Score: 0.11278113246960896
Category	Term	Count	%	PValue	Genes	List Total	Pop Hits	Pop Total	Fold Enrichment	Bonferroni	Benjamini	FDR
GOTERM_CC_DIRECT	GO:0005783~endoplasmic reticulum	7	6.60377	0.667246	Q80W54, P54116, P07724, P51661, P57716, P08113, Q3UWA6	73	55	602	1.04956	1	0.999725	99.9998
GOTERM_CC_DIRECT	GO:0005789~endoplasmic reticulum membrane	4	3.77358	0.720067	Q80W54, Q6P069, P08113, Q3UWA6	73	30	602	1.09954	1	0.99982	100
UP_KEYWORDS	Endoplasmic reticulum	4	3.77358	0.954987	Q80W54, P51661, P08113, Q3UWA6	106	39	686	0.663764	1	0.999997	100
Annotation Cluster 22	Enrichment Score: 0.08757743975095975
Category	Term	Count	%	PValue	Genes	List Total	Pop Hits	Pop Total	Fold Enrichment	Bonferroni	Benjamini	FDR
UP_KEYWORDS	Zinc	7	6.60377	0.644648	Q80W54, P03958, P07724, B2RS76, G5E8T9, G3X8Z1, Q6Q473, Q3TVK3	106	42	686	1.07862	1	0.997624	99.9995
GOTERM_MF_DIRECT	GO:0046872~metal ion binding	14	13.2075	0.872447	Q80W54, P54071, Q9D1A2, Q6P069, G5E8T9, Q6Q473, D3YYJ7, Q3TVK3, P03958, P07724, Q571E4, P61922, Q7TPR4, G3X8Z1, Q9R100	75	125	569	0.849707	1	1	100
UP_KEYWORDS	Metal-binding	15	14.1509	0.97097	Q80W54, P54071, Q9D1A2, Q6P069, G5E8T9, Q6Q473, D3YYJ7, Q3TVK3, P03958, P07724, Q571E4, P61922, B2RS76, Q7TPR4, G3X8Z1, Q9R100	106	133	686	0.729891	1	0.999998	100
Annotation Cluster 23	Enrichment Score: 0.008751995570955615
Category	Term	Count	%	PValue	Genes	List Total	Pop Hits	Pop Total	Fold Enrichment	Bonferroni	Benjamini	FDR
GOTERM_MF_DIRECT	GO:0005524~ATP binding	4	3.77358	0.955433	P30275, Q99MZ6, P08113, Q3UWA6	75	46	569	0.65971	1	1	100
GOTERM_MF_DIRECT	GO:0000166~nucleotide binding	5	4.71698	0.974733	P30275, Q8C166, Q99MZ6, P08113, Q3UWA6	75	62	569	0.611828	1	1	100
UP_KEYWORDS	ATP-binding	3	2.83019	0.992128	P30275, Q99MZ6, P08113	106	41	686	0.473539	1	1	100
UP_KEYWORDS	Nucleotide-binding	4	3.77358	0.998477	P30275, Q99MZ6, P08113, Q3UWA6	106	63	686	0.410901	1	1	100

## Sheet: FinalTime_Enriched
Annotation Cluster 1	Enrichment Score: 3.9619615526601693
Category	Term	Count	%	PValue	Genes	List Total	Pop Hits	Pop Total	Fold Enrichment	Bonferroni	Benjamini	FDR
GOTERM_CC_DIRECT	GO:0005739~mitochondrion	140	28.7474	1.31836e-06	Q8BW75, Q922Q1, Q9CQ75, Q8R0F8, P47791, Q8BMS1, Q60932, P49817, Q8BH59, Q9CQN1, Q9QYA2, Q8QZT1, Q9DCS9, Q8K2B3, A0A0R4J083, Q9JMH6, P17665, P17710, P18242, O35129, P19157, Q9JHE3, P20108, P12787, A0A0R4J138, P08228, O88441, Q9ERS2, P18572, P67778, Q9D6J6, Q9DCT2, P68040, Q78IK2, Q9CZU6, P03930, Q9DCM0, Q9DB77, Q6P069, E9QPX3, Q9CQ54, P35700, Q9WUM5, A0A1B0GSX0, O08709, Q03265, P08249, P63101, Q9D…	441	160	602	1.19444	0.000544334	0.000544334	0.00184739
UP_KEYWORDS	Mitochondrion	104	21.3552	1.51976e-06	Q8BW75, Q9CQ75, Q922Q1, Q8R0F8, P47791, Q60932, Q8BMS1, Q8BH59, Q9CQN1, Q9QYA2, Q9DCS9, Q8QZT1, Q8K2B3, A0A0R4J083, P17710, P17665, O35129, P19157, P20108, P12787, O88441, Q9ERS2, P67778, Q9D6J6, Q9DCT2, Q78IK2, Q9CZU6, P03930, Q9DCM0, Q9DB77, E9QPX3, Q9CQ54, Q9WUM5, Q03265, Q9D050, P08249, P00405, P09671, P62908, Q921G7, Q9CQ62, Q9CQ69, A2AFQ2, Q9CQQ7, Q8JZU2, Q80XN0, Q4VA93, Q8R1I1, Q99KI0, Q06…	487	117	686	1.25211	0.000454305	0.000151458	0.00202981
GOTERM_CC_DIRECT	GO:0005743~mitochondrial inner membrane	79	16.2218	0.000320645	Q8BW75, Q922Q1, Q9CQ75, Q06185, Q8R0F8, Q8BMS1, Q60932, P26443, A2AQR0, P56391, Q62425, Q8BH59, Q91YT0, Q9CQN1, Q8BGH2, Q9DCS9, Q8QZT1, Q9Z2Z6, Q8K2B3, P50544, Q91WD5, P00397, P17665, O35129, P56480, P12787, Q9Z2I0, Q9CZB0, F2Z456, Q9ERS2, G5E902, P67778, Q9CQZ5, Q9D6J6, Q9DCT2, Q78IK2, D3YZE6, P30275, G5E814, P19783, Q9D0M3, P16110, Q9DB77, E9QPX3, Q9CQ54, Q9WUM5, Q9CZ13, Q9QZD8, Q03265, P08249,…	441	89	602	1.2117	0.124051	0.0431889	0.448383
UP_KEYWORDS	Transit peptide	59	12.115	0.000553456	Q99KI0, Q922Q1, Q8R0F8, P47791, Q8BMS1, P26443, A2AQR0, Q91YT0, Q9CQN1, P45952, Q8QZT1, Q8K2B3, P50544, Q9CZS1, Q91WD5, A0A0R4J083, P17665, P56480, P20108, P12787, P38647, G5E8T9, Q9Z2I0, Q9CZB0, Q07417, G5E902, P99029, Q9D6J6, P61922, Q9DCT2, Q9CZU6, P30275, P19783, Q9DCM0, Q9D0M3, Q9DB77, E9QPX3, O08749, Q9WUM5, Q9CZ13, Q03265, P08249, Q9DC69, Q9R112, P09671, Q8BH95, Q921G7, Q9CQ62, P05202, Q9C…	487	66	686	1.25922	0.152555	0.0325638	0.736685
GOTERM_BP_DIRECT	GO:0055114~oxidation-reduction process	70	14.3737	0.000658293	Q8BW75, Q9CQ75, Q922Q1, P00329, P47791, Q8BMS1, P26443, A2AQR0, Q62425, Q91YT0, P45952, P24549, Q9DCS9, Q8K2B3, P50544, Q91WD5, Q9CZS1, P00397, A0A0R4J083, Q9JMH6, P20108, P08228, Q9CZB0, F2Z456, Q07417, P99029, Q9CQZ5, Q9D6J6, P51661, Q9DCT2, G5E814, Q9DCM0, P51658, Q64133, Q9D0M3, Q9DB77, E9QPX3, O08749, Q9CQ54, P35700, Q9CZ13, A0A1B0GSX0, P14152, P09528, O70503, O08709, P08249, Q9CQB4, O08807,…	401	79	551	1.21753	0.710418	0.710418	1.11785
UP_SEQ_FEATURE	transit peptide:Mitochondrion	58	11.9097	0.00722595	Q99KI0, Q922Q1, P47791, Q8BMS1, P26443, A2AQR0, Q91YT0, Q9CQN1, P45952, Q8QZT1, Q8K2B3, P50544, Q9CZS1, Q91WD5, A0A0R4J083, P17665, P56480, P20108, P12787, P38647, G5E8T9, Q9Z2I0, Q9CZB0, Q07417, P99029, G5E902, Q9D6J6, P61922, Q9DCT2, Q9CZU6, P30275, P19783, Q9DCM0, Q9D0M3, Q9DB77, E9QPX3, O08749, Q9WUM5, Q9CZ13, D3YVN7, Q03265, P08249, Q9DC69, Q9R112, P09671, Q8BH95, Q921G7, Q9CQ62, P05202, Q9C…	411	65	545	1.18323	0.999583	0.999583	10.9179
Annotation Cluster 2	Enrichment Score: 2.6546334584888656
Category	Term	Count	%	PValue	Genes	List Total	Pop Hits	Pop Total	Fold Enrichment	Bonferroni	Benjamini	FDR
GOTERM_BP_DIRECT	GO:0055114~oxidation-reduction process	70	14.3737	0.000658293	Q8BW75, Q9CQ75, Q922Q1, P00329, P47791, Q8BMS1, P26443, A2AQR0, Q62425, Q91YT0, P45952, P24549, Q9DCS9, Q8K2B3, P50544, Q91WD5, Q9CZS1, P00397, A0A0R4J083, Q9JMH6, P20108, P08228, Q9CZB0, F2Z456, Q07417, P99029, Q9CQZ5, Q9D6J6, P51661, Q9DCT2, G5E814, Q9DCM0, P51658, Q64133, Q9D0M3, Q9DB77, E9QPX3, O08749, Q9CQ54, P35700, Q9CZ13, A0A1B0GSX0, P14152, P09528, O70503, O08709, P08249, Q9CQB4, O08807,…	401	79	551	1.21753	0.710418	0.710418	1.11785
UP_KEYWORDS	Oxidoreductase	55	11.2936	0.00335017	Q8BW75, Q922Q1, P00329, P47791, Q8BMS1, P26443, A2AQR0, Q91YT0, P45952, P24549, Q8K2B3, P50544, Q9CZS1, Q91WD5, P00397, A0A0R4J083, Q9JMH6, P20108, P08228, F2Z456, Q07417, P99029, Q9D6J6, P51661, Q9DCT2, P03930, Q9DCM0, P51658, Q64133, O08749, P35700, A0A1B0GSX0, P14152, P09528, O70503, O08709, P08249, O08807, P00405, P11352, Q9R112, Q9CQF9, P09671, Q921G7, Q9CQ62, Q3TYQ9, A2AFQ2, Q9CR68, A0A0A0M…	487	63	686	1.22975	0.633363	0.117876	4.38311
GOTERM_MF_DIRECT	GO:0016491~oxidoreductase activity	55	11.2936	0.00492735	Q8BW75, Q922Q1, P00329, P47791, Q8BMS1, P26443, A2AQR0, Q91YT0, P45952, P24549, Q8K2B3, P50544, Q9CZS1, Q91WD5, P00397, A0A0R4J083, Q9JMH6, P20108, P08228, F2Z456, E9Q5Z6, Q07417, P99029, Q9D6J6, P51661, Q9DCT2, P03930, Q9DCM0, P51658, Q64133, O08749, P35700, A0A1B0GSX0, P14152, P09528, O70503, O08709, P08249, O08807, P00405, P11352, Q9R112, Q9CQF9, P09671, Q921G7, Q9CQ62, Q3TYQ9, A2AFQ2, Q9CR68,…	418	62	569	1.20756	0.96418	0.670358	7.14338
Annotation Cluster 3	Enrichment Score: 1.9931755062530798
Category	Term	Count	%	PValue	Genes	List Total	Pop Hits	Pop Total	Fold Enrichment	Bonferroni	Benjamini	FDR
SMART	SM01391:SM01391	24	4.92813	0.000339632	Q61781, Q9Z331, E9Q0F0, P19001, P04104, Q61897, Q922U2, Q3TTY5, Q8K0Y2, Q6IMF0, Q3UV17, Q9Z2K1, P08730, P02535, P07744, P50446, B1AQ75, P97861, P11679, Q9Z2T6, Q8VED5, E9Q1Y9, Q99M73, Q9D646	251	24	384	1.52988	0.0457954	0.0457954	0.39899
UP_KEYWORDS	Keratin	28	5.74949	0.000672287	Q61781, P19001, E9Q0F0, Q922U2, Q8K0Y2, P02535, P50446, Q9Z2T6, Q8VED5, Q9D646, Q9Z331, A0PK51, Q61897, P04104, O09048, Q3TTY5, Q6IMF0, Q3UV17, Q9Z2K1, P08730, O88375, P07744, B1AQ75, P11679, P97861, E9Q1Y9, Q99M73, Q9D3I6	487	28	686	1.40862	0.182154	0.0329582	0.894201
GOTERM_MF_DIRECT	GO:0005198~structural molecule activity	34	6.98152	0.00136248	Q61781, P19001, E9Q0F0, Q9Z261, Q922U2, P49817, Q9Z0G9, Q8K0Y2, P02535, P50446, Q9Z2T6, Q8VED5, Q5SXR6, Q3UER8, Q9D646, Q9Z331, Q61897, P04104, Q3TTY5, Q6IMF0, Q3UV17, Q9Z2K1, P08730, P07744, B1AQ75, Q8K0E8, P97861, E9PV24, P11679, Q02257, E9Q1Y9, Q99M73, F8WHL2, P10107	418	35	569	1.32235	0.601057	0.601057	2.0249
INTERPRO	IPR001664:Intermediate filament protein	24	4.92813	0.00243032	Q61781, Q9Z331, E9Q0F0, P19001, P04104, Q61897, Q922U2, Q3TTY5, Q8K0Y2, Q6IMF0, Q3UV17, Q9Z2K1, P08730, P02535, P07744, P50446, B1AQ75, P97861, P11679, Q9Z2T6, Q8VED5, E9Q1Y9, Q99M73, Q9D646	484	24	682	1.40909	0.880768	0.880768	3.708
UP_KEYWORDS	Intermediate filament	24	4.92813	0.00245016	Q61781, Q9Z331, E9Q0F0, P19001, P04104, Q61897, Q922U2, Q3TTY5, Q8K0Y2, Q6IMF0, Q3UV17, Q9Z2K1, P08730, P02535, P07744, P50446, B1AQ75, P97861, P11679, Q9Z2T6, Q8VED5, E9Q1Y9, Q99M73, Q9D646	487	24	686	1.40862	0.519773	0.0994821	3.22341
GOTERM_CC_DIRECT	GO:0005882~intermediate filament	26	5.33881	0.00261931	Q61781, P19001, P04104, Q61897, O09048, Q922U2, P63017, Q3TTY5, Q8K0Y2, Q6IMF0, Q3UV17, Q9Z2K1, P08730, O88375, P02535, P07744, P50446, B1AQ75, P97861, P11679, Q8VED5, Q9Z2T6, Q02257, Q99M73, Q9D646, Q9D3I6	441	26	602	1.36508	0.661488	0.194779	3.60853
INTERPRO	IPR018039:Intermediate filament protein, conserved site	23	4.72279	0.00334277	Q61781, Q9Z331, P19001, P04104, Q61897, Q922U2, Q3TTY5, Q8K0Y2, Q6IMF0, Q3UV17, Q9Z2K1, P08730, P02535, P07744, P50446, B1AQ75, P97861, P11679, Q8VED5, Q9Z2T6, E9Q1Y9, Q99M73, Q9D646	484	23	682	1.40909	0.946415	0.768515	5.06662
UP_SEQ_FEATURE	region of interest:Linker 12	22	4.51745	0.0142642	Q9Z331, Q61781, P19001, P04104, Q61897, Q922U2, Q3TTY5, Q8K0Y2, Q6IMF0, Q3UV17, Q9Z2K1, P08730, P02535, P07744, P50446, B1AQ75, P97861, P11679, Q8VED5, Q9Z2T6, Q99M73, Q9D646	411	22	545	1.32603	1	0.999551	20.4697
UP_SEQ_FEATURE	region of interest:Head	22	4.51745	0.0142642	Q9Z331, Q61781, P19001, P04104, Q61897, Q922U2, Q3TTY5, Q8K0Y2, Q6IMF0, Q3UV17, Q9Z2K1, P08730, P02535, P07744, P50446, B1AQ75, P97861, P11679, Q8VED5, Q9Z2T6, Q99M73, Q9D646	411	22	545	1.32603	1	0.999551	20.4697
UP_SEQ_FEATURE	region of interest:Linker 1	22	4.51745	0.0142642	Q9Z331, Q61781, P19001, P04104, Q61897, Q922U2, Q3TTY5, Q8K0Y2, Q6IMF0, Q3UV17, Q9Z2K1, P08730, P02535, P07744, P50446, B1AQ75, P97861, P11679, Q8VED5, Q9Z2T6, Q99M73, Q9D646	411	22	545	1.32603	1	0.999551	20.4697
UP_SEQ_FEATURE	region of interest:Rod	22	4.51745	0.0142642	Q9Z331, Q61781, P19001, P04104, Q61897, Q922U2, Q3TTY5, Q8K0Y2, Q6IMF0, Q3UV17, Q9Z2K1, P08730, P02535, P07744, P50446, B1AQ75, P97861, P11679, Q8VED5, Q9Z2T6, Q99M73, Q9D646	411	22	545	1.32603	1	0.999551	20.4697
UP_SEQ_FEATURE	region of interest:Coil 1A	22	4.51745	0.0142642	Q9Z331, Q61781, P19001, P04104, Q61897, Q922U2, Q3TTY5, Q8K0Y2, Q6IMF0, Q3UV17, Q9Z2K1, P08730, P02535, P07744, P50446, B1AQ75, P97861, P11679, Q8VED5, Q9Z2T6, Q99M73, Q9D646	411	22	545	1.32603	1	0.999551	20.4697
UP_SEQ_FEATURE	region of interest:Coil 1B	22	4.51745	0.0142642	Q9Z331, Q61781, P19001, P04104, Q61897, Q922U2, Q3TTY5, Q8K0Y2, Q6IMF0, Q3UV17, Q9Z2K1, P08730, P02535, P07744, P50446, B1AQ75, P97861, P11679, Q8VED5, Q9Z2T6, Q99M73, Q9D646	411	22	545	1.32603	1	0.999551	20.4697
UP_SEQ_FEATURE	region of interest:Coil 2	22	4.51745	0.0142642	Q9Z331, Q61781, P19001, P04104, Q61897, Q922U2, Q3TTY5, Q8K0Y2, Q6IMF0, Q3UV17, Q9Z2K1, P08730, P02535, P07744, P50446, B1AQ75, P97861, P11679, Q8VED5, Q9Z2T6, Q99M73, Q9D646	411	22	545	1.32603	1	0.999551	20.4697
UP_SEQ_FEATURE	region of interest:Tail	21	4.31211	0.0184007	Q9Z331, Q61781, Q61897, P04104, Q922U2, Q3TTY5, Q8K0Y2, Q6IMF0, Q3UV17, Q9Z2K1, P08730, P02535, P07744, P50446, B1AQ75, P97861, P11679, Q8VED5, Q9Z2T6, Q99M73, Q9D646	411	21	545	1.32603	1	0.998696	25.6264
GOTERM_CC_DIRECT	GO:0045095~keratin filament	19	3.90144	0.0192961	Q9Z331, Q61781, E9Q0F0, A0PK51, P04104, Q922U2, Q3TTY5, Q6IMF0, Q3UV17, P08730, P02535, P07744, P50446, P97861, P11679, Q8VED5, Q9Z2T6, E9Q1Y9, Q99M73	441	19	602	1.36508	0.99968	0.738468	23.8937
INTERPRO	IPR003054:Type II keratin	15	3.08008	0.0390447	Q9Z331, E9Q0F0, P04104, Q922U2, Q3TTY5, Q6IMF0, Q3UV17, P07744, P50446, P11679, P97861, Q8VED5, Q9Z2T6, E9Q1Y9, Q99M73	484	15	682	1.40909	1	0.999834	46.1224
UP_SEQ_FEATURE	site:Stutter	15	3.08008	0.0801635	Q9Z331, Q61781, P19001, Q61897, P04104, Q922U2, Q3TTY5, Q8K0Y2, P02535, P07744, B1AQ75, P50446, P11679, Q8VED5, Q9D646	411	15	545	1.32603	1	1	73.6069
INTERPRO	IPR002957:Keratin, type I	9	1.84805	0.209166	Q61781, P02535, P19001, Q61897, B1AQ75, Q8K0Y2, Q9D646, Q9Z2K1, P08730	484	9	682	1.40909	1	1	97.3852
UP_KEYWORDS	Coiled coil	53	10.883	0.302256	Q61781, Q06185, P35980, Q922U2, P63017, Q99JI4, P35564, P68372, Q9Z2U0, P02535, Q8VDD5, P50446, Q9QYX7, Q9Z2T6, Q8VED5, O35129, Q9Z331, Q9Z2I0, Q3UV17, P08730, P67778, Q8K0E8, Q9EQU5, P97861, E9PV24, F8WID5, Q99M73, E9Q0F0, P19001, Q9D3L3, P08113, Q8K0Y2, P07901, P14211, Q9R1P0, Q3UER8, Q5SXR6, Q9D646, P20029, Q61897, P04104, P42669, Q5SVT3, Q3TTY5, Q6IMF0, Q9Z2K1, P07744, B1AQ75, P11679, E9Q1Y9,…	487	70	686	1.06653	1	0.968924	99.1827
Annotation Cluster 4	Enrichment Score: 1.605395690027793
Category	Term	Count	%	PValue	Genes	List Total	Pop Hits	Pop Total	Fold Enrichment	Bonferroni	Benjamini	FDR
UP_KEYWORDS	Mitochondrion	104	21.3552	1.51976e-06	Q8BW75, Q9CQ75, Q922Q1, Q8R0F8, P47791, Q60932, Q8BMS1, Q8BH59, Q9CQN1, Q9QYA2, Q9DCS9, Q8QZT1, Q8K2B3, A0A0R4J083, P17710, P17665, O35129, P19157, P20108, P12787, O88441, Q9ERS2, P67778, Q9D6J6, Q9DCT2, Q78IK2, Q9CZU6, P03930, Q9DCM0, Q9DB77, E9QPX3, Q9CQ54, Q9WUM5, Q03265, Q9D050, P08249, P00405, P09671, P62908, Q921G7, Q9CQ62, Q9CQ69, A2AFQ2, Q9CQQ7, Q8JZU2, Q80XN0, Q4VA93, Q8R1I1, Q99KI0, Q06…	487	117	686	1.25211	0.000454305	0.000151458	0.00202981
UP_KEYWORDS	Mitochondrion inner membrane	57	11.7043	3.49997e-05	Q9CQ75, Q06185, A2AQR0, Q62425, Q8BH59, Q91YT0, Q9CQN1, Q9DCS9, Q9Z2Z6, Q8K2B3, P50544, Q91WD5, P00397, P17665, O35129, P56480, P12787, Q9Z2I0, Q9CZB0, Q9ERS2, G5E902, P67778, Q9CQZ5, Q9D6J6, Q9DCT2, G5E814, P30275, P19783, Q9D0M3, Q9DB77, E9QPX3, Q9CQ54, Q9CZ13, Q9QZD8, Q03265, Q9D050, Q9CQB4, Q9D023, P00405, P62908, Q921G7, Q3V132, Q9CPQ8, Q9CR62, Q9CR61, Q9CQ69, Q9CR68, Q9DB20, P48962, Q8JZU2,…	487	61	686	1.31626	0.0104105	0.00261285	0.0467362
GOTERM_CC_DIRECT	GO:0005743~mitochondrial inner membrane	79	16.2218	0.000320645	Q8BW75, Q922Q1, Q9CQ75, Q06185, Q8R0F8, Q8BMS1, Q60932, P26443, A2AQR0, P56391, Q62425, Q8BH59, Q91YT0, Q9CQN1, Q8BGH2, Q9DCS9, Q8QZT1, Q9Z2Z6, Q8K2B3, P50544, Q91WD5, P00397, P17665, O35129, P56480, P12787, Q9Z2I0, Q9CZB0, F2Z456, Q9ERS2, G5E902, P67778, Q9CQZ5, Q9D6J6, Q9DCT2, Q78IK2, D3YZE6, P30275, G5E814, P19783, Q9D0M3, P16110, Q9DB77, E9QPX3, Q9CQ54, Q9WUM5, Q9CZ13, Q9QZD8, Q03265, P08249,…	441	89	602	1.2117	0.124051	0.0431889	0.448383
KEGG_PATHWAY	mmu00190:Oxidative phosphorylation	42	8.62423	0.00163365	Q9Z1W8, G5E814, P19783, Q9CQ75, Q06185, Q9D0M3, Q9DB77, E9QPX3, Q9CQ54, Q9CZ13, Q62425, P56391, Q91YT0, Q03265, Q9DCS9, Q9CQB4, P00405, Q9DC69, Q8K2B3, Q91WD5, P00397, P17665, P63082, P56480, Q9CPQ8, P12787, Q9CR61, Q9CQ69, Q9CZB0, Q9CR68, Q9DB20, Q9ERS2, Q9CQQ7, Q9CQZ5, P48771, Q9D6J6, Q9CQA3, Q91VD9, Q8R1I1, Q9DCT2, Q9DC70, P03930	265	45	361	1.27145	0.319019	0.319019	2.08135
KEGG_PATHWAY	mmu05016:Huntington's disease	45	9.24025	0.00598571	G5E814, P19783, Q9CQ75, Q9D0M3, Q9DB77, E9QPX3, Q60932, Q9CQ54, Q9CZ13, Q62425, P56391, Q91YT0, Q03265, Q9DCS9, Q9CQB4, P00405, Q9DC69, Q8K2B3, Q91WD5, P00397, Q5SXR6, P09671, P17665, P56480, Q3V132, P12787, Q9CR61, Q9CQ69, P08228, Q9CZB0, Q9CR68, Q9DB20, P48962, Q9ERS2, Q9CQQ7, Q9CQZ5, Q9D6J6, P48771, Q9CQA3, Q91VD9, Q8R1I1, Q9DCT2, P51881, Q9DC70, P03930	265	50	361	1.22604	0.756069	0.506106	7.43269
KEGG_PATHWAY	mmu05012:Parkinson's disease	42	8.62423	0.0252738	G5E814, P19783, Q9CQ75, Q9D0M3, Q9DB77, E9QPX3, Q60932, Q9CQ54, Q9CZ13, Q62425, P56391, Q91YT0, Q03265, Q9DCS9, Q9CQB4, P00405, Q9DC69, Q8K2B3, Q91WD5, P00397, P17665, P56480, Q3V132, P12787, Q9CR61, Q9CQ69, Q9CZB0, Q9CR68, Q9DB20, P48962, Q9ERS2, Q9CQQ7, Q9CQZ5, P48771, Q9D6J6, Q9CQA3, Q91VD9, Q8R1I1, P51881, Q9DCT2, Q9DC70, P03930	265	48	361	1.19198	0.99756	0.865371	28.0582
UP_KEYWORDS	Electron transport	30	6.16016	0.0381738	G5E814, Q9CQ75, Q9D0M3, Q9DB77, E9QPX3, Q9CQ54, Q9CZ13, Q62425, Q91YT0, Q9DCS9, Q9CQB4, P00405, Q9DC69, Q8K2B3, Q91WD5, P00397, Q921G7, P10639, Q9CR61, Q9CQ69, Q9CZB0, Q9CR68, Q9ERS2, Q9CQZ5, Q9D6J6, Q91VD9, Q8R1I1, Q9CQA3, Q9DCT2, Q9DC70	487	34	686	1.2429	0.999991	0.539681	40.5387
KEGG_PATHWAY	mmu05010:Alzheimer's disease	41	8.41889	0.0579623	G5E814, P19783, Q9CQ75, Q9D0M3, Q9DB77, E9QPX3, Q9CQ54, Q9CZ13, Q62425, P56391, Q91YT0, Q03265, Q9DCS9, Q9CQB4, P00405, Q9DC69, Q8K2B3, Q91WD5, P00397, P17665, P56480, P12787, Q9CR61, Q9CQ69, A2AFQ2, Q9CZB0, Q9CR68, Q9DB20, A0A0A0MQF6, Q9ERS2, Q9CQQ7, Q9CQZ5, P48771, Q9D6J6, Q9CQA3, Q91VD9, Q8R1I1, P57716, Q9DCT2, Q9DC70, P03930	265	48	361	1.1636	0.999999	0.970042	53.6122
KEGG_PATHWAY	mmu04932:Non-alcoholic fatty liver disease (NAFLD)	33	6.77618	0.0710556	G5E814, P19783, Q9CQ75, Q9D0M3, Q9DB77, E9QPX3, Q9CQ54, Q9CZ13, P56391, Q62425, Q91YT0, Q9DCS9, Q9CQB4, P00405, Q9DC69, Q8K2B3, Q91WD5, P00397, P17665, P12787, Q9CR61, Q9CQ69, Q9CZB0, Q9CR68, Q9ERS2, Q9CQZ5, P48771, Q9D6J6, Q91VD9, Q8R1I1, Q9CQA3, Q9DCT2, Q9DC70	265	38	361	1.18302	1	0.968702	61.2559
UP_KEYWORDS	Respiratory chain	25	5.13347	0.105279	G5E814, Q9CQ75, Q9D0M3, Q9DB77, E9QPX3, Q9CQ54, Q9CZ13, Q62425, Q91YT0, Q9DCS9, Q9CQB4, Q9DC69, P00405, Q91WD5, P00397, Q9CR61, Q9CQ69, Q9CR68, Q9ERS2, Q9CQZ5, Q9D6J6, Q8R1I1, Q91VD9, Q9DCT2, Q9DC70	487	29	686	1.21433	1	0.826334	77.3677
GOTERM_CC_DIRECT	GO:0070469~respiratory chain	24	4.92813	0.189152	G5E814, Q9CQ75, Q9D0M3, Q9DB77, E9QPX3, Q9CQ54, Q9CR61, Q9CQ69, Q9CZ13, Q9CR68, Q62425, Q91YT0, Q9DCS9, Q9CQZ5, Q9CQB4, P00405, Q9D6J6, Q9DC69, Q8R1I1, Q91VD9, Q91WD5, Q9DCT2, P00397, Q9DC70	441	28	602	1.17007	1	0.993866	94.7037
GOTERM_CC_DIRECT	GO:0005747~mitochondrial respiratory chain complex I	16	3.28542	0.24089	G5E814, Q9CQ75, E9QPX3, Q9CQ54, Q9CR61, Q62425, Q91YT0, Q9ERS2, Q9DCS9, Q9CQZ5, Q9D6J6, Q9DC69, Q91VD9, Q91WD5, Q9DCT2, Q9DC70	441	18	602	1.2134	1	0.991285	97.8976
GOTERM_MF_DIRECT	GO:0003954~NADH dehydrogenase activity	9	1.84805	0.258847	Q9ERS2, Q9DC69, Q9D6J6, Q91VD9, Q9CR61, Q91WD5, Q9DCT2, Q9DC70, Q91YT0	418	9	569	1.36124	1	1	98.8829
GOTERM_MF_DIRECT	GO:0008137~NADH dehydrogenase (ubiquinone) activity	12	2.46407	0.280331	Q9CQ75, Q9ERS2, Q9D6J6, E9QPX3, Q91VD9, Q9CR61, Q9CQ54, Q91WD5, Q9DCT2, Q9DC70, Q62425, Q91YT0	418	13	569	1.25653	1	1	99.2816
UP_KEYWORDS	Transport	81	16.6324	0.30316	P62821, P21614, P17563, Q9CQ75, Q06185, P61205, Q60932, Q62425, Q8BH59, Q91YT0, Q9QYA2, Q9DCS9, Q9Z2Z6, Q8K2B3, Q91WD5, P00397, P07309, Q9D3H2, P56480, A0A140LI59, Q9WVC8, Q9D1D4, Q9CZB0, O88441, Q6X1Y6, Q9ERS2, G5E902, Q62273, Q9CQZ5, Q9D6J6, Q921I1, Q9DCT2, Q91VB8, F8WHL2, P03930, Q9Z1W8, G5E814, A8DUK4, Q9D0M3, Q9DB77, E9QPX3, Q9D3L3, Q9CQ54, Q9CZ13, Q9QZD8, Q03265, Q9D050, Q9CQB4, Q9D023, P00…	487	109	686	1.04678	1	0.96578	99.1967
GOTERM_BP_DIRECT	GO:0006810~transport	79	16.2218	0.45152	P62821, P21614, P17563, Q9CQ75, Q06185, P61205, Q60932, Q62425, Q8BH59, Q91YT0, Q9QYA2, Q9DCS9, Q9Z2Z6, Q8K2B3, Q91WD5, P00397, P07309, Q9D3H2, P56480, A0A140LI59, Q9WVC8, Q9D1D4, Q9CZB0, O88441, Q6X1Y6, G5E902, Q62273, Q9CQZ5, Q9D6J6, P07724, Q921I1, Q9DCT2, F8WHL2, P03930, Q9Z1W8, G5E814, Q9D0M3, Q9DB77, E9QPX3, Q9D3L3, Q9CQ54, Q9CZ13, Q9QZD8, Q03265, Q9D050, Q9CQB4, Q9D023, P00405, Q9DC69, A2A…	401	106	551	1.02407	1	1	99.9965
GOTERM_MF_DIRECT	GO:0016651~oxidoreductase activity, acting on NAD(P)H	5	1.02669	0.596578	E9QPX3, Q91VD9, Q91WD5, Q9DCT2, Q91YT0	418	5	569	1.36124	1	1	99.9999
UP_KEYWORDS	Ubiquinone	8	1.64271	0.672754	Q921G7, Q9D6J6, E9QPX3, Q91VD9, Q91WD5, Q9DCT2, Q9DC70, Q91YT0	487	10	686	1.1269	1	0.99794	100
Annotation Cluster 5	Enrichment Score: 1.4290938879816586
Category	Term	Count	%	PValue	Genes	List Total	Pop Hits	Pop Total	Fold Enrichment	Bonferroni	Benjamini	FDR
INTERPRO	IPR016040:NAD(P)-binding domain	21	4.31211	0.00628169	A0A0R4J190, Q9CQ62, P51658, P00329, Q8BMS1, P26443, A2AFQ2, Q9WUM5, A0A1B0GSX0, P14152, A0A0A0MQF6, O70503, E9Q5Z6, P08249, Q80XN0, Q8K0C9, Q9DC69, P51661, Q68FL4, Q3V117, P50247	484	21	682	1.40909	0.995944	0.84052	9.3217
UP_KEYWORDS	NAD	25	5.13347	0.0229518	A0A0R4J190, P51658, P00329, Q60932, Q8BMS1, O08749, A0A1B0GSX0, P14152, Q91YT0, P24549, P08249, Q68FL4, Q9CZS1, Q91WD5, P50247, A2AFQ2, F2Z456, A0A0A0MQF6, Q80XN0, Q9D6J6, Q91VD9, P51661, Q9DCT2, Q9DC70, P47738	487	27	686	1.30428	0.999034	0.390976	26.6642
UP_SEQ_FEATURE	nucleotide phosphate-binding region:NAD	15	3.08008	0.357953	P51658, P00329, Q60932, O08749, P26443, A2AFQ2, A0A1B0GSX0, P14152, A0A0A0MQF6, P24549, P08249, Q80XN0, P51661, Q9CZS1, P47738	411	17	545	1.17003	1	1	99.9144
Annotation Cluster 6	Enrichment Score: 1.179168769581304
Category	Term	Count	%	PValue	Genes	List Total	Pop Hits	Pop Total	Fold Enrichment	Bonferroni	Benjamini	FDR
UP_KEYWORDS	Flavoprotein	19	3.90144	0.011759	Q8BW75, Q3TYQ9, Q921G7, Q64133, P47791, O08749, A2AQR0, F2Z456, Q07417, Q91YT0, P45952, Q8K2B3, Q9DC69, P50544, A0A0R4J083, Q9JMH6, Q9R112, Q9CQF9, Q9NYQ2	487	19	686	1.40862	0.970893	0.297898	14.6138
UP_KEYWORDS	FAD	17	3.49076	0.0216166	Q8BW75, Q3TYQ9, Q921G7, Q64133, P47791, O08749, A2AQR0, F2Z456, Q07417, P45952, Q8K2B3, Q9DC69, P50544, A0A0R4J083, Q9JMH6, Q9R112, Q9CQF9	487	17	686	1.40862	0.998547	0.395065	25.3144
GOTERM_MF_DIRECT	GO:0050660~flavin adenine dinucleotide binding	12	2.46407	0.1263	Q8BW75, Q3TYQ9, P45952, Q64133, Q8K2B3, P47791, O08749, P50544, A0A0R4J083, Q9JMH6, F2Z456, Q07417	418	12	569	1.36124	1	0.999989	86.8118
INTERPRO	IPR023753:Pyridine nucleotide-disulphide oxidoreductase, FAD/NAD(P)-binding domain	10	2.05339	0.160528	Q8BW75, Q921G7, Q64133, Q8K2B3, P47791, O08749, Q9JMH6, Q9CQF9, Q9R112, A2AQR0	484	10	682	1.40909	1	1	93.3939
UP_SEQ_FEATURE	nucleotide phosphate-binding region:FAD	10	2.05339	0.24663	P45952, Q921G7, Q8K2B3, P47791, O08749, P50544, Q9JMH6, A2AQR0, F2Z456, Q07417	411	10	545	1.32603	1	1	98.9052
Annotation Cluster 7	Enrichment Score: 0.8137489243402064
Category	Term	Count	%	PValue	Genes	List Total	Pop Hits	Pop Total	Fold Enrichment	Bonferroni	Benjamini	FDR
UP_KEYWORDS	Endoplasmic reticulum	33	6.77618	0.0760471	P62821, Q3UVK0, P35564, P08113, P12265, Q63739, O70503, P14211, O54734, Q91V01, Q9CY50, Q68FL4, P09103, Q8BFZ9, P20029, Q9CPU4, Q9D1D4, Q6ZQM8, Q3UWA6, Q9ES97, A0A0R4J1G5, F2Z456, Q63886, P27773, P24369, Q9Z0J0, P51661, Q9EQU5, Q91YQ5, Q91WG0, D3YZE6, Q8BK48, Q9R0Q3	487	39	686	1.19191	1	0.771923	65.2294
GOTERM_CC_DIRECT	GO:0005783~endoplasmic reticulum	46	9.44559	0.0817156	P62821, Q00897, A0A0A0MQA3, Q3UVK0, P49817, P35564, P08113, P12265, Q63739, O70503, P48036, P14211, O08807, O54734, Q91V01, Q9CY50, Q68FL4, P22599, P09103, Q8BFZ9, P20029, Q9CPU4, Q9D1D4, Q6ZQM8, Q3UWA6, Q9ES97, A0A0R4J1G5, A2AFQ2, F2Z456, Q63886, P27773, P01901, Q4VA93, P24369, P07724, Q9Z0J0, P51661, Q9EQU5, P57716, Q91YQ5, Q91WG0, D3YZE6, Q9JLB4, Q8BK48, Q9R0Q3, Q8VDN2	441	55	602	1.1417	1	0.959266	69.7169
GOTERM_CC_DIRECT	GO:0005789~endoplasmic reticulum membrane	23	4.72279	0.582593	P62821, Q8BFZ9, P20029, Q07076, Q9CPU4, Q3UVK0, Q6P069, P35564, Q9D1D4, P08113, Q3UWA6, Q9ES97, A0A0R4J1G5, F2Z456, Q63886, O70503, P40142, O54734, Q91V01, Q9CY50, Q91YQ5, D3YZE6, Q9R0Q3	441	30	602	1.04656	1	0.999849	99.9995
Annotation Cluster 8	Enrichment Score: 0.7876656002112197
Category	Term	Count	%	PValue	Genes	List Total	Pop Hits	Pop Total	Fold Enrichment	Bonferroni	Benjamini	FDR
GOTERM_BP_DIRECT	GO:0006457~protein folding	14	2.87474	0.0684709	P05213, P10639, P63017, P11499, P35564, P08113, P38647, P17742, P27773, Q9CQN1, P07901, P14211, P24369, P09103	401	14	551	1.37406	1	1	70.2046
KEGG_PATHWAY	mmu04141:Protein processing in endoplasmic reticulum	13	2.6694	0.0946773	P27773, P20029, Q9QZN4, P07901, P14211, O54734, P11499, P63017, Q9CY50, P35564, Q91YQ5, P08113, P09103	265	13	361	1.36226	1	0.97967	72.1836
GOTERM_MF_DIRECT	GO:0051082~unfolded protein binding	10	2.05339	0.205115	Q9CQN1, P20029, P07901, P14211, P11499, P63017, Q61937, P35564, P38647, P08113	418	10	569	1.36124	1	0.999997	96.8074
UP_KEYWORDS	Chaperone	11	2.25873	0.271372	Q9CQN1, P07901, P14211, Q9EQU5, P11499, P63017, Q61937, P35564, P38647, P08113, P09103	487	12	686	1.29124	1	0.957377	98.5425
KEGG_PATHWAY	mmu04612:Antigen processing and presentation	8	1.64271	0.319417	P27773, P01901, P07901, P14211, P11499, P63017, P35564, F6WR04	265	8	361	1.36226	1	0.999047	99.2919
Annotation Cluster 9	Enrichment Score: 0.522120002538072
Category	Term	Count	%	PValue	Genes	List Total	Pop Hits	Pop Total	Fold Enrichment	Bonferroni	Benjamini	FDR
GOTERM_BP_DIRECT	GO:0006412~translation	29	5.95483	0.129842	P58252, Q6ZWZ7, P35980, P97461, Q6ZWN5, P62301, Q9QZD8, Q8BH59, A0A0A6YW33, Q9Z2Z6, P14131, A0A140T8M7, P62830, Q9D8E6, P62908, D3YWJ3, Q3V132, Q9CR62, F6XI62, Q9CZX8, P48962, Q8JZU2, O55142, F6YVP7, G5E902, P62889, P10126, P68040, P51881	401	34	551	1.172	1	1	90.6917
GOTERM_CC_DIRECT	GO:0030529~intracellular ribonucleoprotein complex	22	4.51745	0.151715	P58252, Q6ZWZ7, D3YWJ3, P35980, P97461, F6XI62, P63017, Q6ZWN5, P62301, P63163, A0A0A0MQF6, P60335, Q9CZX8, O55142, P60710, P62889, P14131, Q61937, P57780, P62830, Q9D8E6, P62908	441	25	602	1.20127	1	0.985695	90.0308
UP_KEYWORDS	Ribonucleoprotein	19	3.90144	0.182246	Q6ZWZ7, D3YWJ3, P35980, P97461, F6XI62, Q6ZWN5, P63163, P62301, E9PUX4, Q9CZX8, P60335, O55142, F6YVP7, P62889, P14131, A0A140T8M7, P62830, Q9D8E6, P62908	487	22	686	1.21654	1	0.92687	93.1928
GOTERM_MF_DIRECT	GO:0003735~structural constituent of ribosome	27	5.54415	0.20231	Q6ZWZ7, P35980, P97461, Q6ZWN5, P62301, Q9QZD8, Q8BH59, A0A0A6YW33, Q9Z2Z6, P14131, A0A140T8M7, P62830, Q9D8E6, P62908, D3YWJ3, Q3V132, Q9CR62, F6XI62, E9PUX4, Q9CZX8, P48962, Q8JZU2, O55142, G5E902, F6YVP7, P62889, P51881	418	32	569	1.14855	1	0.999999	96.6341
UP_KEYWORDS	Ribosomal protein	17	3.49076	0.259941	D3YWJ3, Q6ZWZ7, P35980, P97461, F6XI62, Q6ZWN5, P62301, E9PUX4, Q9CZX8, O55142, F6YVP7, P62889, P14131, A0A140T8M7, P62830, Q9D8E6, P62908	487	20	686	1.19733	1	0.955116	98.2057
GOTERM_MF_DIRECT	GO:0003723~RNA binding	17	3.49076	0.344509	P58252, D3YWJ3, P35980, P97461, P63017, F6XI62, P42669, P08113, Q6ZWN5, P63163, P60335, F6YVP7, P62889, P14131, Q61937, Q9QUM9, P62908	418	20	569	1.15706	1	1	99.8231
GOTERM_CC_DIRECT	GO:0022625~cytosolic large ribosomal subunit	9	1.84805	0.468065	Q6ZWZ7, O55142, P62889, P35980, F6XI62, A0A140T8M7, P62830, Q9D8E6, E9PUX4	441	10	602	1.22857	1	0.99971	99.9856
KEGG_PATHWAY	mmu03010:Ribosome	14	2.87474	0.501048	D3YWJ3, Q6ZWZ7, P35980, P97461, F6XI62, Q6ZWN5, P62301, Q9CZX8, O55142, P62889, P14131, P62830, Q9D8E6, P62908	265	17	361	1.12186	1	0.999816	99.9869
GOTERM_CC_DIRECT	GO:0005840~ribosome	16	3.28542	0.538981	D3YWJ3, Q6ZWZ7, P35980, P97461, F6XI62, P35564, Q6ZWN5, P62301, Q9CZX8, O55142, A0A0A6YW33, P62889, P14131, P62830, Q9D8E6, P62908	441	20	602	1.09206	1	0.999779	99.9981
GOTERM_CC_DIRECT	GO:0022627~cytosolic small ribosomal subunit	8	1.64271	0.73088	D3YWJ3, P14131, P97461, Q91VB8, Q6ZWN5, P62301, P62908, Q9CZX8	441	10	602	1.09206	1	0.999984	100
Annotation Cluster 10	Enrichment Score: 0.512698248773664
Category	Term	Count	%	PValue	Genes	List Total	Pop Hits	Pop Total	Fold Enrichment	Bonferroni	Benjamini	FDR
GOTERM_CC_DIRECT	GO:0005913~cell-cell adherens junction	27	5.54415	0.195678	P58252, P62821, P07356, P52480, P63017, G5E8C3, P35700, A0A1B0GSX0, O08709, P63101, Q8VDD5, Q02248, D3YWJ3, P20029, P11499, Q61739, E9PUX4, P60335, P62962, P18572, P68433, Q80X90, Q02257, P68040, A0A0R4IZW5, Q60692, P10107	441	32	602	1.15179	1	0.993237	95.2708
GOTERM_MF_DIRECT	GO:0098641~cadherin binding involved in cell-cell adhesion	27	5.54415	0.20231	P58252, P62821, P07356, P52480, P63017, G5E8C3, P35700, A0A1B0GSX0, O08709, P63101, Q8VDD5, Q02248, D3YWJ3, P20029, P11499, Q61739, E9PUX4, P60335, P62962, P18572, P68433, Q80X90, Q02257, P68040, A0A0R4IZW5, Q60692, P10107	418	32	569	1.14855	1	0.999999	96.6341
GOTERM_BP_DIRECT	GO:0098609~cell-cell adhesion	10	2.05339	0.731719	O08709, D3YWJ3, P63101, P18572, P68433, Q80X90, G5E8C3, P35700, Q60692, A0A1B0GSX0	401	13	551	1.05697	1	1	100
Annotation Cluster 11	Enrichment Score: 0.48480357459852297
Category	Term	Count	%	PValue	Genes	List Total	Pop Hits	Pop Total	Fold Enrichment	Bonferroni	Benjamini	FDR
UP_KEYWORDS	Iron-sulfur	12	2.46407	0.0929523	Q99KI0, Q3TYQ9, Q91WS0, Q921G7, Q9D6J6, P61922, Q9CQA3, Q91VD9, Q91WD5, Q9CR68, Q9DC70, Q91YT0	487	12	686	1.40862	1	0.802217	72.8294
GOTERM_MF_DIRECT	GO:0051536~iron-sulfur cluster binding	12	2.46407	0.1263	Q99KI0, Q3TYQ9, Q91WS0, Q921G7, Q9D6J6, P61922, Q9CQA3, Q91VD9, Q91WD5, Q9CR68, Q9DC70, Q91YT0	418	12	569	1.36124	1	0.999989	86.8118
UP_KEYWORDS	Iron	21	4.31211	0.214726	Q99KI0, A8DUK4, Q91WS0, Q3TYQ9, Q921G7, Q9D0M3, P12787, Q9CR68, Q9CZB0, P09528, Q91YT0, Q9D6J6, Q9CQA3, P61922, Q91VD9, Q921I1, Q91WD5, Q91VB8, P00397, Q9CPX4, Q9DC70	487	25	686	1.18324	1	0.93795	96.0383
UP_KEYWORDS	4Fe-4S	7	1.43737	0.346409	Q99KI0, Q921G7, Q9CQA3, Q91VD9, Q91WD5, Q9DC70, Q91YT0	487	7	686	1.40862	1	0.973564	99.6587
GOTERM_MF_DIRECT	GO:0051539~4 iron, 4 sulfur cluster binding	7	1.43737	0.401995	Q99KI0, Q921G7, Q9CQA3, Q91VD9, Q91WD5, Q9DC70, Q91YT0	418	7	569	1.36124	1	1	99.9554
UP_SEQ_FEATURE	metal ion-binding site:Iron-sulfur (4Fe-4S)	5	1.02669	0.63767	Q99KI0, Q921G7, Q91WD5, Q9DC70, Q91YT0	411	5	545	1.32603	1	1	100
UP_KEYWORDS	Ubiquinone	8	1.64271	0.672754	Q921G7, Q9D6J6, E9QPX3, Q91VD9, Q91WD5, Q9DCT2, Q9DC70, Q91YT0	487	10	686	1.1269	1	0.99794	100
GOTERM_MF_DIRECT	GO:0048038~quinone binding	4	0.821355	0.878539	Q921G7, Q91WD5, Q9R112, Q9DC70	418	5	569	1.089	1	1	100
Annotation Cluster 12	Enrichment Score: 0.36105218445347564
Category	Term	Count	%	PValue	Genes	List Total	Pop Hits	Pop Total	Fold Enrichment	Bonferroni	Benjamini	FDR
UP_KEYWORDS	Redox-active center	11	2.25873	0.122689	O08709, P27773, P20108, P99029, O08807, P47791, O08749, P10639, P35700, Q9JMH6, P09103	487	11	686	1.40862	1	0.858698	82.592
INTERPRO	IPR012336:Thioredoxin-like fold	14	2.87474	0.138551	O08709, P19157, P27773, Q9CQ75, P20108, P99029, A2AE89, O08807, Q9D6J6, P10639, P11352, P35700, P15626, P09103	484	15	682	1.31515	1	1	90.1322
GOTERM_BP_DIRECT	GO:0045454~cell redox homeostasis	12	2.46407	0.261655	O08709, P27773, P20108, P99029, O08807, P47791, O08749, P10639, P11352, P35700, Q9JMH6, P09103	401	13	551	1.26837	1	1	99.4363
GOTERM_CC_DIRECT	GO:0005623~cell	12	2.46407	0.275123	O08709, P27773, P99029, O08807, P47791, O08749, P35700, Q9JMH6, Q9CPX4, P09103, Q9R0Q3, P17710	441	13	602	1.26007	1	0.993969	98.8987
UP_KEYWORDS	Antioxidant	7	1.43737	0.346409	O08709, P31725, P20108, P99029, O08807, P35700, P08228	487	7	686	1.40862	1	0.973564	99.6587
UP_KEYWORDS	Peroxidase	6	1.23203	0.437887	O08709, P20108, P99029, O08807, P11352, P35700	487	6	686	1.40862	1	0.989248	99.9544
INTERPRO	IPR013766:Thioredoxin domain	8	1.64271	0.484236	O08709, P27773, P20108, P99029, O08807, P10639, P35700, P09103	484	9	682	1.25253	1	1	99.9966
UP_SEQ_FEATURE	domain:Thioredoxin	6	1.23203	0.538863	O08709, P20108, P99029, O08807, P10639, P35700	411	6	545	1.32603	1	1	99.9996
GOTERM_MF_DIRECT	GO:0004601~peroxidase activity	8	1.64271	0.552405	O08709, A8DUK4, P20108, P99029, O08807, P11352, P35700, Q91VB8	418	9	569	1.20999	1	1	99.9994
GOTERM_MF_DIRECT	GO:0051920~peroxiredoxin activity	5	1.02669	0.596578	O08709, P20108, P99029, O08807, P35700	418	5	569	1.36124	1	1	99.9999
GOTERM_MF_DIRECT	GO:0016209~antioxidant activity	7	1.43737	0.635735	O08709, P31725, P20108, P99029, O08807, P35700, P08228	418	8	569	1.19109	1	1	100
UP_SEQ_FEATURE	active site:Cysteine sulfenic acid (-SOH) intermediate	5	1.02669	0.63767	O08709, P20108, P99029, O08807, P35700	411	5	545	1.32603	1	1	100
INTERPRO	IPR019479:Peroxiredoxin, C-terminal	4	0.821355	0.666315	O08709, P20108, O08807, P35700	484	4	682	1.40909	1	1	100
INTERPRO	IPR000866:Alkyl hydroperoxide reductase subunit C/ Thiol specific antioxidant	4	0.821355	0.666315	O08709, P20108, O08807, P35700	484	4	682	1.40909	1	1	100
GOTERM_BP_DIRECT	GO:0042744~hydrogen peroxide catabolic process	6	1.23203	0.705746	O08709, P20108, P99029, P11352, P35700, Q9JMH6	401	7	551	1.17777	1	1	100
GOTERM_MF_DIRECT	GO:0008379~thioredoxin peroxidase activity	3	0.616016	0.824525	P20108, P99029, P35700	418	3	569	1.36124	1	1	100
Annotation Cluster 13	Enrichment Score: 0.3550266672233669
Category	Term	Count	%	PValue	Genes	List Total	Pop Hits	Pop Total	Fold Enrichment	Bonferroni	Benjamini	FDR
SMART	SM00093:SERPIN	15	3.08008	0.0991726	Q9D1Q5, Q00897, A0A0A0MQA3, P32261, G3X8T9, Q9CQV3, A0A0R4J0I1, W4VSP4, F8WIV2, G3X9V8, O35684, Q9D7P9, A2RSF9, Q3UWK8, P22599	251	17	384	1.34989	0.999999	0.999258	70.7472
GOTERM_MF_DIRECT	GO:0004867~serine-type endopeptidase inhibitor activity	18	3.6961	0.172531	Q9D1Q5, P28665, Q00897, A0A0A0MQA3, P32261, G3X8T9, Q61838, Q9CQV3, A0A0R4J0I1, W4VSP4, F8WIV2, G3X9V8, O35684, Q9D7P9, A2RSF9, Q3UWK8, P22599, Q07456	418	20	569	1.22512	1	0.999997	94.1664
INTERPRO	IPR000215:Serpin family	15	3.08008	0.219776	Q9D1Q5, Q00897, A0A0A0MQA3, P32261, G3X8T9, Q9CQV3, A0A0R4J0I1, W4VSP4, F8WIV2, G3X9V8, O35684, Q9D7P9, A2RSF9, Q3UWK8, P22599	484	17	682	1.24332	1	1	97.88
INTERPRO	IPR023796:Serpin domain	15	3.08008	0.219776	Q9D1Q5, Q00897, A0A0A0MQA3, P32261, G3X8T9, Q9CQV3, A0A0R4J0I1, W4VSP4, F8WIV2, G3X9V8, O35684, Q9D7P9, A2RSF9, Q3UWK8, P22599	484	17	682	1.24332	1	1	97.88
UP_KEYWORDS	Serine protease inhibitor	13	2.6694	0.319664	A0A0R4J0I1, P28665, Q00897, F8WIV2, A0A0A0MQA3, P32261, G3X8T9, O35684, Q9D7P9, Q61838, Q9CQV3, P22599, Q07456	487	15	686	1.22081	1	0.969495	99.4168
INTERPRO	IPR023795:Protease inhibitor I4, serpin, conserved site	12	2.46407	0.378814	W4VSP4, A0A0R4J0I1, Q00897, F8WIV2, A0A0A0MQA3, P32261, G3X8T9, O35684, A2RSF9, Q9D7P9, Q3UWK8, P22599	484	14	682	1.20779	1	1	99.9385
UP_KEYWORDS	Protease inhibitor	13	2.6694	0.478773	A0A0R4J0I1, P28665, Q00897, F8WIV2, A0A0A0MQA3, P32261, G3X8T9, O35684, Q9D7P9, Q61838, Q9CQV3, P22599, Q07456	487	16	686	1.14451	1	0.99233	99.9834
GOTERM_BP_DIRECT	GO:0010466~negative regulation of peptidase activity	12	2.46407	0.605617	A0A0R4J0I1, P28665, F8WIV2, G3X9V8, P32261, G3X8T9, O35684, Q9D7P9, Q61838, Q9CQV3, P22599, Q07456	401	15	551	1.09925	1	1	100
GOTERM_BP_DIRECT	GO:0034097~response to cytokine	7	1.43737	0.61808	A0A0R4J0I1, Q00897, A0A0A0MQA3, G3X8T9, O54734, Q02248, P22599	401	8	551	1.20231	1	1	100
UP_SEQ_FEATURE	region of interest:RCL	5	1.02669	0.63767	A0A0R4J0I1, Q00897, A0A0A0MQA3, G3X8T9, P22599	411	5	545	1.32603	1	1	100
UP_SEQ_FEATURE	site:Reactive bond	10	2.05339	0.656669	A0A0R4J0I1, Q00897, F8WIV2, A0A0A0MQA3, P32261, G3X8T9, O35684, Q9D7P9, Q9CQV3, P22599	411	12	545	1.10503	1	1	100
GOTERM_MF_DIRECT	GO:0030414~peptidase inhibitor activity	11	2.25873	0.691136	A0A0R4J0I1, P28665, F8WIV2, P32261, G3X8T9, O35684, Q9D7P9, Q61838, Q9CQV3, P22599, Q07456	418	14	569	1.06955	1	1	100
GOTERM_BP_DIRECT	GO:0006487~protein N-linked glycosylation	4	0.821355	0.697401	Q00897, A0A0A0MQA3, O54734, P22599	401	4	551	1.37406	1	1	100
GOTERM_BP_DIRECT	GO:0043434~response to peptide hormone	8	1.64271	0.718484	A0A0R4J0I1, Q00897, A0A0A0MQA3, P18572, P67778, G3X8T9, P22599, P10107	401	10	551	1.09925	1	1	100
GOTERM_BP_DIRECT	GO:0006953~acute-phase response	8	1.64271	0.845305	Q00897, A0A0A0MQA3, Q9JJ00, G3X8T9, P14847, P22599, Q63886, P29699	401	11	551	0.99932	1	1	100
UP_KEYWORDS	Acute phase	5	1.02669	0.94939	Q00897, A0A0A0MQA3, G3X8T9, P14847, P22599	487	8	686	0.88039	1	0.999989	100
Annotation Cluster 14	Enrichment Score: 0.32515503096276815
Category	Term	Count	%	PValue	Genes	List Total	Pop Hits	Pop Total	Fold Enrichment	Bonferroni	Benjamini	FDR
UP_KEYWORDS	Innate immunity	10	2.05339	0.160943	O88593, P31725, P58242, P16110, Q8K0E8, E9PV24, P01027, Q3UER8, Q9Z2K1, P10107	487	10	686	1.40862	1	0.907901	90.4029
UP_KEYWORDS	Immunity	12	2.46407	0.379601	O88593, P31725, P58242, P01901, P16110, Q8K0E8, E9PV24, P01027, Q9R1P4, Q3UER8, Q9Z2K1, P10107	487	14	686	1.20739	1	0.981032	99.8298
GOTERM_BP_DIRECT	GO:0045087~innate immune response	15	3.08008	0.423047	O88593, P58242, P16110, A0A075B5P3, P12246, A0A075B5Y5, Q9Z2K1, P31725, F6TQW2, Q8K0E8, E9PV24, P01027, Q3UER8, P10107, A0A0A6YWR2	401	18	551	1.14505	1	1	99.9916
GOTERM_BP_DIRECT	GO:0002376~immune system process	12	2.46407	0.436733	O88593, P31725, P58242, P01901, P16110, Q8K0E8, E9PV24, P01027, Q9R1P4, Q3UER8, Q9Z2K1, P10107	401	14	551	1.17777	1	1	99.9944
GOTERM_BP_DIRECT	GO:0006954~inflammatory response	6	1.23203	0.995257	P31725, P58242, P01027, Q9Z2K1, P10107, Q91X79	401	12	551	0.687032	1	1	100
UP_KEYWORDS	Inflammatory response	4	0.821355	0.996622	P31725, P58242, P01027, P10107	487	9	686	0.626055	1	1	100
Annotation Cluster 15	Enrichment Score: 0.2886160525322913
Category	Term	Count	%	PValue	Genes	List Total	Pop Hits	Pop Total	Fold Enrichment	Bonferroni	Benjamini	FDR
GOTERM_BP_DIRECT	GO:0051603~proteolysis involved in cellular protein catabolic process	12	2.46407	0.261655	P99026, P20029, P20918, Q9R1P0, Q9Z2U1, Q9QUM9, Q9R1P1, Q9R1P4, F6WR04, Q60692, P49722, Q9Z2U0	401	13	551	1.26837	1	1	99.4363
GOTERM_BP_DIRECT	GO:0002479~antigen processing and presentation of exogenous peptide antigen via MHC class I, TAP-dependent	11	2.25873	0.31739	P99026, P01901, P14211, Q9R1P0, Q9Z2U1, Q9QUM9, Q9R1P1, Q9R1P4, Q60692, P49722, Q9Z2U0	401	12	551	1.25956	1	1	99.8524
UP_KEYWORDS	Proteasome	10	2.05339	0.333089	P99026, Q9R1P0, Q99JI4, Q9Z2U1, Q9QUM9, Q9R1P1, Q9R1P4, Q60692, P49722, Q9Z2U0	487	11	686	1.28057	1	0.971632	99.5531
GOTERM_CC_DIRECT	GO:0000502~proteasome complex	10	2.05339	0.395979	P99026, Q9R1P0, Q99JI4, Q9Z2U1, Q9QUM9, Q9R1P1, Q9R1P4, Q60692, P49722, Q9Z2U0	441	11	602	1.24098	1	0.999238	99.9145
KEGG_PATHWAY	mmu03050:Proteasome	10	2.05339	0.396024	P99026, Q9R1P0, Q99JI4, Q9Z2U1, Q9QUM9, Q9R1P1, Q9R1P4, Q60692, P49722, Q9Z2U0	265	11	361	1.23842	1	0.999629	99.8476
INTERPRO	IPR001353:Proteasome, subunit alpha/beta	9	1.84805	0.403718	P99026, Q9R1P0, Q9Z2U1, Q9QUM9, Q9R1P1, Q9R1P4, Q60692, P49722, Q9Z2U0	484	10	682	1.26818	1	1	99.9674
UP_KEYWORDS	Threonine protease	9	1.84805	0.404396	P99026, Q9R1P0, Q9Z2U1, Q9QUM9, Q9R1P1, Q9R1P4, Q60692, P49722, Q9Z2U0	487	10	686	1.26776	1	0.984815	99.9013
GOTERM_CC_DIRECT	GO:0005839~proteasome core complex	9	1.84805	0.468065	P99026, Q9R1P0, Q9Z2U1, Q9QUM9, Q9R1P1, Q9R1P4, Q60692, P49722, Q9Z2U0	441	10	602	1.22857	1	0.99971	99.9856
GOTERM_MF_DIRECT	GO:0004298~threonine-type endopeptidase activity	9	1.84805	0.473774	P99026, Q9R1P0, Q9Z2U1, Q9QUM9, Q9R1P1, Q9R1P4, Q60692, P49722, Q9Z2U0	418	10	569	1.22512	1	1	99.9934
SMART	SM00948:SM00948	6	1.23203	0.534394	Q9R1P0, Q9Z2U1, Q9QUM9, Q9R1P4, P49722, Q9Z2U0	251	7	384	1.31133	1	1	99.9876
INTERPRO	IPR023332:Proteasome A-type subunit	6	1.23203	0.666036	Q9R1P0, Q9Z2U1, Q9QUM9, Q9R1P4, P49722, Q9Z2U0	484	7	682	1.20779	1	1	100
INTERPRO	IPR000426:Proteasome, alpha-subunit, N-terminal domain	6	1.23203	0.666036	Q9R1P0, Q9Z2U1, Q9QUM9, Q9R1P4, P49722, Q9Z2U0	484	7	682	1.20779	1	1	100
INTERPRO	IPR016050:Proteasome, beta-type subunit, conserved site	4	0.821355	0.666315	P99026, Q9R1P0, Q9R1P1, Q60692	484	4	682	1.40909	1	1	100
GOTERM_BP_DIRECT	GO:0006511~ubiquitin-dependent protein catabolic process	6	1.23203	0.705746	Q9R1P0, Q9Z2U1, Q9QUM9, Q9R1P4, P49722, Q9Z2U0	401	7	551	1.17777	1	1	100
GOTERM_CC_DIRECT	GO:0019773~proteasome core complex, alpha-subunit complex	6	1.23203	0.716512	Q9R1P0, Q9Z2U1, Q9QUM9, Q9R1P4, P49722, Q9Z2U0	441	7	602	1.17007	1	0.999981	100
GOTERM_MF_DIRECT	GO:0004175~endopeptidase activity	14	2.87474	0.778619	P99026, P20918, Q8C166, Q9R1P0, P09470, Q9Z2U1, Q9QUM9, Q9R1P1, P57716, Q9R1P4, Q60692, Q9Z2U0, P49722, P18242	418	19	569	1.00302	1	1	100
INTERPRO	IPR023333:Proteasome B-type subunit	3	0.616016	0.794644	P99026, Q9R1P1, Q60692	484	3	682	1.40909	1	1	100
GOTERM_CC_DIRECT	GO:0000932~cytoplasmic mRNA processing body	3	0.616016	0.82218	Q9R1P0, Q9QUM9, P49722	441	3	602	1.36508	1	0.999998	100
Annotation Cluster 16	Enrichment Score: 0.2772412865347382
Category	Term	Count	%	PValue	Genes	List Total	Pop Hits	Pop Total	Fold Enrichment	Bonferroni	Benjamini	FDR
INTERPRO	IPR023395:Mitochondrial carrier domain	10	2.05339	0.332425	P48962, Q9D050, Q8JZU2, G5E902, Q3V132, Q9Z2Z6, Q9CR62, P51881, Q9QZD8, Q8BH59	484	11	682	1.28099	1	1	99.8117
INTERPRO	IPR018108:Mitochondrial substrate/solute carrier	10	2.05339	0.332425	P48962, Q9D050, Q8JZU2, G5E902, Q3V132, Q9Z2Z6, Q9CR62, P51881, Q9QZD8, Q8BH59	484	11	682	1.28099	1	1	99.8117
UP_SEQ_FEATURE	repeat:Solcar 2	9	1.84805	0.531853	P48962, Q9D050, G5E902, Q3V132, Q9Z2Z6, Q9CR62, P51881, Q9QZD8, Q8BH59	411	10	545	1.19343	1	1	99.9994
UP_SEQ_FEATURE	repeat:Solcar 1	9	1.84805	0.531853	P48962, Q9D050, G5E902, Q3V132, Q9Z2Z6, Q9CR62, P51881, Q9QZD8, Q8BH59	411	10	545	1.19343	1	1	99.9994
UP_SEQ_FEATURE	repeat:Solcar 3	8	1.64271	0.607158	P48962, G5E902, Q3V132, Q9Z2Z6, Q9CR62, P51881, Q9QZD8, Q8BH59	411	9	545	1.1787	1	1	100
INTERPRO	IPR002067:Mitochondrial carrier protein	5	1.02669	0.760091	P48962, Q8JZU2, Q3V132, P51881, Q8BH59	484	6	682	1.17424	1	1	100
INTERPRO	IPR002113:Adenine nucleotide translocator 1	3	0.616016	0.794644	P48962, Q3V132, P51881	484	3	682	1.40909	1	1	100
Annotation Cluster 17	Enrichment Score: 0.2764889587140422
Category	Term	Count	%	PValue	Genes	List Total	Pop Hits	Pop Total	Fold Enrichment	Bonferroni	Benjamini	FDR
GOTERM_MF_DIRECT	GO:0004129~cytochrome-c oxidase activity	8	1.64271	0.324082	P19783, P48771, P00405, P12787, P00397, P56391, Q62425, P17665	418	8	569	1.36124	1	1	99.7197
GOTERM_CC_DIRECT	GO:0005751~mitochondrial respiratory chain complex IV	6	1.23203	0.488572	P19783, P00405, P12787, P00397, Q62425, P17665	441	6	602	1.36508	1	0.99971	99.9917
GOTERM_BP_DIRECT	GO:0006123~mitochondrial electron transport, cytochrome c to oxygen	3	0.616016	0.935296	P19783, P12787, P17665	401	4	551	1.03055	1	1	100
Annotation Cluster 18	Enrichment Score: 0.26307355415130157
Category	Term	Count	%	PValue	Genes	List Total	Pop Hits	Pop Total	Fold Enrichment	Bonferroni	Benjamini	FDR
UP_KEYWORDS	Hydrogen ion transport	9	1.84805	0.209634	Q9Z1W8, Q03265, P56480, Q9CQQ7, Q06185, Q9CPQ8, P03930, Q9DB20, P63082	487	9	686	1.40862	1	0.940017	95.6811
GOTERM_CC_DIRECT	GO:0005753~mitochondrial proton-transporting ATP synthase complex	9	1.84805	0.254691	P56379, Q03265, P56480, Q9CQQ7, Q06185, Q9CPQ8, Q78IK2, P03930, Q9DB20	441	9	602	1.36508	1	0.99222	98.3743
GOTERM_BP_DIRECT	GO:0015986~ATP synthesis coupled proton transport	7	1.43737	0.385676	Q03265, P56480, Q9CQQ7, Q06185, Q9CPQ8, P03930, Q9DB20	401	7	551	1.37406	1	1	99.9756
UP_KEYWORDS	ATP synthesis	6	1.23203	0.437887	Q03265, P56480, Q06185, Q9CPQ8, P03930, Q9DB20	487	6	686	1.40862	1	0.989248	99.9544
GOTERM_BP_DIRECT	GO:0015992~proton transport	9	1.84805	0.453579	Q9Z1W8, Q03265, P56480, Q9CQQ7, Q06185, Q9CPQ8, P03930, Q9DB20, P63082	401	10	551	1.23666	1	1	99.9967
GOTERM_BP_DIRECT	GO:0015991~ATP hydrolysis coupled proton transport	5	1.02669	0.582006	Q9Z1W8, Q03265, P56480, Q8VDN2, P63082	401	5	551	1.37406	1	1	100
UP_KEYWORDS	Ion transport	16	3.28542	0.585017	Q9Z1W8, P56480, Q06185, Q9CPQ8, Q60932, Q9D7Z6, Q9DB20, Q6X1Y6, Q03265, Q9QYA2, Q9CQQ7, Q921I1, P14094, Q8VDN2, P63082, P03930	487	21	686	1.07324	1	0.996284	99.9992
GOTERM_CC_DIRECT	GO:0000276~mitochondrial proton-transporting ATP synthase complex, coupling factor F(o)	5	1.02669	0.592435	Q9CQQ7, Q06185, Q9CPQ8, P03930, Q9DB20	441	5	602	1.36508	1	0.999853	99.9997
GOTERM_MF_DIRECT	GO:0015078~hydrogen ion transmembrane transporter activity	5	1.02669	0.596578	Q9CQQ7, Q06185, Q9CPQ8, P03930, P63082	418	5	569	1.36124	1	1	99.9999
GOTERM_MF_DIRECT	GO:0046933~proton-transporting ATP synthase activity, rotational mechanism	5	1.02669	0.596578	Q03265, P56480, Q9CQQ7, Q9CPQ8, Q9DB20	418	5	569	1.36124	1	1	99.9999
GOTERM_BP_DIRECT	GO:0006811~ion transport	17	3.49076	0.603158	Q9Z1W8, P56480, Q06185, Q9CPQ8, Q60932, Q9D7Z6, Q9DB20, Q6X1Y6, Q03265, Q9QYA2, Q9CQQ7, Q62273, Q921I1, P14094, Q8VDN2, P63082, P03930	401	22	551	1.06178	1	1	100
GOTERM_BP_DIRECT	GO:0006754~ATP biosynthetic process	7	1.43737	0.61808	Q03265, P56480, P52480, Q06185, Q9CPQ8, P03930, Q9DB20	401	8	551	1.20231	1	1	100
UP_KEYWORDS	CF(0)	4	0.821355	0.666743	Q9CQQ7, Q06185, Q9CPQ8, P03930	487	4	686	1.40862	1	0.997969	100
GOTERM_CC_DIRECT	GO:0045263~proton-transporting ATP synthase complex, coupling factor F(o)	4	0.821355	0.705947	Q9CQQ7, Q06185, Q9CPQ8, P03930	441	4	602	1.36508	1	0.999979	100
GOTERM_MF_DIRECT	GO:0046961~proton-transporting ATPase activity, rotational mechanism	3	0.616016	0.824525	Q03265, P56480, P63082	418	3	569	1.36124	1	1	100
GOTERM_MF_DIRECT	GO:0016887~ATPase activity	12	2.46407	0.86134	Q03265, P56480, Q9CQQ7, P20029, P07901, Q06185, Q8VDD5, Q9CPQ8, P63017, P14094, P03930, Q9DB20	418	17	569	0.960878	1	1	100
GOTERM_BP_DIRECT	GO:0046034~ATP metabolic process	8	1.64271	0.921256	Q03265, P56480, Q06185, Q9CPQ8, Q91VD9, P63017, P14094, Q9DB20	401	12	551	0.916043	1	1	100
Annotation Cluster 19	Enrichment Score: 0.25119138058537016
Category	Term	Count	%	PValue	Genes	List Total	Pop Hits	Pop Total	Fold Enrichment	Bonferroni	Benjamini	FDR
KEGG_PATHWAY	mmu00071:Fatty acid degradation	11	2.25873	0.33118	Q8BH95, P45952, Q8QZT1, P00329, Q8BMS1, P50544, Q9CZS1, A0A0R4J083, P97742, P47738, Q07417	265	12	361	1.24874	1	0.998831	99.4341
KEGG_PATHWAY	mmu00280:Valine, leucine and isoleucine degradation	11	2.25873	0.33118	Q8BH95, Q3TYQ9, P45952, Q8QZT1, P61922, O08749, Q8BMS1, Q9CZS1, A2AFQ2, P47738, Q07417	265	12	361	1.24874	1	0.998831	99.4341
KEGG_PATHWAY	mmu00380:Tryptophan metabolism	8	1.64271	0.732731	Q8BH95, Q8BW75, Q3TYQ9, Q8QZT1, Q64133, Q8BMS1, Q9CZS1, P47738	265	10	361	1.08981	1	0.99999	100
KEGG_PATHWAY	mmu00310:Lysine degradation	5	1.02669	0.801478	Q8BH95, Q8QZT1, Q8BMS1, Q9CZS1, P47738	265	6	361	1.13522	1	0.999997	100
KEGG_PATHWAY	mmu00410:beta-Alanine metabolism	6	1.23203	0.86115	Q8BH95, P45952, P61922, Q8BMS1, Q9CZS1, P47738	265	8	361	1.0217	1	0.999999	100
Annotation Cluster 20	Enrichment Score: 0.25023807349316396
Category	Term	Count	%	PValue	Genes	List Total	Pop Hits	Pop Total	Fold Enrichment	Bonferroni	Benjamini	FDR
GOTERM_BP_DIRECT	GO:0006355~regulation of transcription, DNA-templated	9	1.84805	0.453579	O35129, P67778, Q60737, Q8C166, P10639, Q02248, P63017, P42669, P62908	401	10	551	1.23666	1	1	99.9967
UP_KEYWORDS	Transcription	8	1.64271	0.484903	O35129, Q60737, Q8C166, P10639, Q02248, P63017, P42669, P62908	487	9	686	1.25211	1	0.992077	99.9858
UP_KEYWORDS	Transcription regulation	8	1.64271	0.484903	O35129, Q60737, Q8C166, P10639, Q02248, P63017, P42669, P62908	487	9	686	1.25211	1	0.992077	99.9858
GOTERM_MF_DIRECT	GO:0008134~transcription factor binding	6	1.23203	0.493092	P63101, Q02248, P63017, Q61937, P42669, P62908	418	6	569	1.36124	1	1	99.9963
GOTERM_BP_DIRECT	GO:0006351~transcription, DNA-templated	8	1.64271	0.533051	O35129, Q60737, Q8C166, P10639, Q02248, P63017, P42669, P62908	401	9	551	1.22139	1	1	99.9998
UP_KEYWORDS	Activator	3	0.616016	0.794944	P10639, Q02248, P42669	487	3	686	1.40862	1	0.999628	100
UP_KEYWORDS	Repressor	3	0.616016	0.794944	O35129, Q8C166, P63017	487	3	686	1.40862	1	0.999628	100
Annotation Cluster 21	Enrichment Score: 0.2409013187431188
Category	Term	Count	%	PValue	Genes	List Total	Pop Hits	Pop Total	Fold Enrichment	Bonferroni	Benjamini	FDR
GOTERM_MF_DIRECT	GO:0051082~unfolded protein binding	10	2.05339	0.205115	Q9CQN1, P20029, P07901, P14211, P11499, P63017, Q61937, P35564, P38647, P08113	418	10	569	1.36124	1	0.999997	96.8074
UP_KEYWORDS	Chaperone	11	2.25873	0.271372	Q9CQN1, P07901, P14211, Q9EQU5, P11499, P63017, Q61937, P35564, P38647, P08113, P09103	487	12	686	1.29124	1	0.957377	98.5425
INTERPRO	IPR020568:Ribosomal protein S5 domain 2-type fold	7	1.43737	0.345868	P58252, Q9CQN1, D3YWJ3, P07901, P14131, P11499, P08113	484	7	682	1.40909	1	1	99.8627
GOTERM_BP_DIRECT	GO:0006950~response to stress	6	1.23203	0.477125	Q9CQN1, P63318, P07901, P11499, Q61937, P08113	401	6	551	1.37406	1	1	99.9984
GOTERM_MF_DIRECT	GO:0023026~MHC class II protein complex binding	6	1.23203	0.493092	P52480, P07901, P11499, P63017, P97384, P14094	418	6	569	1.36124	1	1	99.9963
SMART	SM00387:HATPase_c	4	0.821355	0.564722	Q9CQN1, P07901, P11499, P08113	251	4	384	1.52988	1	1	99.9944
INTERPRO	IPR001404:Heat shock protein Hsp90	4	0.821355	0.666315	Q9CQN1, P07901, P11499, P08113	484	4	682	1.40909	1	1	100
INTERPRO	IPR020575:Heat shock protein Hsp90, N-terminal	4	0.821355	0.666315	Q9CQN1, P07901, P11499, P08113	484	4	682	1.40909	1	1	100
INTERPRO	IPR003594:Histidine kinase-like ATPase, ATP-binding domain	4	0.821355	0.666315	Q9CQN1, P07901, P11499, P08113	484	4	682	1.40909	1	1	100
KEGG_PATHWAY	mmu05215:Prostate cancer	4	0.821355	0.706836	P07901, P11499, Q02248, P08113	265	4	361	1.36226	1	0.99999	100
PIR_SUPERFAMILY	PIRSF002583:heat shock protein, HSP90/HTPG types	4	0.821355	0.755507	Q9CQN1, P07901, P11499, P08113	67	4	87	1.29851	1	1	99.9999
INTERPRO	IPR019805:Heat shock protein Hsp90, conserved site	3	0.616016	0.794644	P07901, P11499, P08113	484	3	682	1.40909	1	1	100
UP_KEYWORDS	Stress response	4	0.821355	0.848706	P07901, P11499, P63017, P08113	487	5	686	1.1269	1	0.999831	100
KEGG_PATHWAY	mmu04151:PI3K-Akt signaling pathway	6	1.23203	0.937455	P63101, P07901, Q4VA93, P11499, P08113, Q61739	265	9	361	0.908176	1	1	100
KEGG_PATHWAY	mmu04915:Estrogen signaling pathway	4	0.821355	0.953096	P07901, P11499, P63017, P08113	265	6	361	0.908176	1	1	100
Annotation Cluster 22	Enrichment Score: 0.23554476280075393
Category	Term	Count	%	PValue	Genes	List Total	Pop Hits	Pop Total	Fold Enrichment	Bonferroni	Benjamini	FDR
INTERPRO	IPR002347:Glucose/ribitol dehydrogenase	6	1.23203	0.437345	Q9CQ62, Q80XN0, P51658, P51661, A2AFQ2, O70503	484	6	682	1.40909	1	1	99.9868
INTERPRO	IPR020904:Short-chain dehydrogenase/reductase, conserved site	5	1.02669	0.544927	Q80XN0, P51658, P51661, A2AFQ2, O70503	484	5	682	1.40909	1	1	99.9995
GOTERM_MF_DIRECT	GO:0004303~estradiol 17-beta-dehydrogenase activity	3	0.616016	0.824525	P51658, A2AFQ2, O70503	418	3	569	1.36124	1	1	100
Annotation Cluster 23	Enrichment Score: 0.21405573118946303
Category	Term	Count	%	PValue	Genes	List Total	Pop Hits	Pop Total	Fold Enrichment	Bonferroni	Benjamini	FDR
KEGG_PATHWAY	mmu01212:Fatty acid metabolism	9	1.84805	0.254161	Q8BH95, P45952, Q8QZT1, Q8BMS1, P50544, A0A0R4J083, P97742, O70503, Q07417	265	9	361	1.36226	1	0.998983	97.7004
KEGG_PATHWAY	mmu00071:Fatty acid degradation	11	2.25873	0.33118	Q8BH95, P45952, Q8QZT1, P00329, Q8BMS1, P50544, Q9CZS1, A0A0R4J083, P97742, P47738, Q07417	265	12	361	1.24874	1	0.998831	99.4341
GOTERM_MF_DIRECT	GO:0009055~electron carrier activity	13	2.6694	0.398875	P45952, Q921G7, Q3TYQ9, Q9D0M3, Q8K2B3, P48771, Q91VD9, Q9CQA3, P50544, P00397, A0A0R4J083, Q9CZB0, Q07417	418	15	569	1.17974	1	1	99.9517
UP_KEYWORDS	Fatty acid metabolism	9	1.84805	0.404396	Q8BH95, P45952, Q9CQ62, Q8BMS1, P50544, P01027, A0A0R4J083, P97742, Q07417	487	10	686	1.26776	1	0.984815	99.9013
COG_ONTOLOGY	Lipid metabolism	8	1.64271	0.468247	Q8BH95, P45952, Q64285, P50544, Q91WG0, A0A0R4J083, Q8BK48, Q07417	37	9	51	1.22523	0.999039	0.968997	98.0442
GOTERM_BP_DIRECT	GO:0009409~response to cold	6	1.23203	0.477125	P45952, P07901, P00405, P50544, A0A0R4J083, P09671	401	6	551	1.37406	1	1	99.9984
GOTERM_MF_DIRECT	GO:0016627~oxidoreductase activity, acting on the CH-CH group of donors	6	1.23203	0.493092	P45952, Q8K2B3, P50544, A0A0R4J083, Q9CZB0, Q07417	418	6	569	1.36124	1	1	99.9963
GOTERM_BP_DIRECT	GO:0033539~fatty acid beta-oxidation using acyl-CoA dehydrogenase	5	1.02669	0.582006	P45952, Q921G7, P50544, A0A0R4J083, Q07417	401	5	551	1.37406	1	1	100
GOTERM_MF_DIRECT	GO:0000062~fatty-acyl-CoA binding	5	1.02669	0.596578	P45952, Q8BMS1, P50544, A0A0R4J083, Q07417	418	5	569	1.36124	1	1	99.9999
GOTERM_BP_DIRECT	GO:0006635~fatty acid beta-oxidation	7	1.43737	0.61808	Q8BH95, P45952, Q9CQ62, Q8QZT1, Q8BMS1, P50544, P97742	401	8	551	1.20231	1	1	100
GOTERM_BP_DIRECT	GO:0006631~fatty acid metabolic process	9	1.84805	0.646014	Q8BH95, P45952, Q9CQ62, Q8BMS1, P50544, P01027, A0A0R4J083, P97742, Q07417	401	11	551	1.12423	1	1	100
INTERPRO	IPR006091:Acyl-CoA oxidase/dehydrogenase, central domain	4	0.821355	0.666315	P45952, P50544, A0A0R4J083, Q07417	484	4	682	1.40909	1	1	100
INTERPRO	IPR006089:Acyl-CoA dehydrogenase, conserved site	4	0.821355	0.666315	P45952, P50544, A0A0R4J083, Q07417	484	4	682	1.40909	1	1	100
INTERPRO	IPR013786:Acyl-CoA dehydrogenase/oxidase, N-terminal	4	0.821355	0.666315	P45952, P50544, A0A0R4J083, Q07417	484	4	682	1.40909	1	1	100
INTERPRO	IPR009075:Acyl-CoA dehydrogenase/oxidase C-terminal	4	0.821355	0.666315	P45952, P50544, A0A0R4J083, Q07417	484	4	682	1.40909	1	1	100
INTERPRO	IPR009100:Acyl-CoA dehydrogenase/oxidase	4	0.821355	0.666315	P45952, P50544, A0A0R4J083, Q07417	484	4	682	1.40909	1	1	100
GOTERM_MF_DIRECT	GO:0003995~acyl-CoA dehydrogenase activity	4	0.821355	0.709363	P45952, P50544, A0A0R4J083, Q07417	418	4	569	1.36124	1	1	100
GOTERM_MF_DIRECT	GO:0052890~oxidoreductase activity, acting on the CH-CH group of donors, with a flavin as acceptor	3	0.616016	0.824525	P45952, P50544, A0A0R4J083	418	3	569	1.36124	1	1	100
GOTERM_BP_DIRECT	GO:0055088~lipid homeostasis	4	0.821355	0.870495	P45952, P50544, A0A0R4J083, Q07417	401	5	551	1.09925	1	1	100
UP_SEQ_FEATURE	binding site:Substrate; via amide nitrogen	6	1.23203	0.890932	Q8BH95, P45952, P52480, P50544, Q3TTY0, Q07417	411	8	545	0.994526	1	1	100
KEGG_PATHWAY	mmu03320:PPAR signaling pathway	3	0.616016	0.980295	P45952, A0A0R4J083, P97742	265	5	361	0.817358	1	1	100
UP_SEQ_FEATURE	binding site:Substrate; via carbonyl oxygen	3	0.616016	0.985327	P45952, P50544, Q07417	411	5	545	0.79562	1	1	100
UP_SEQ_FEATURE	region of interest:Substrate binding	6	1.23203	0.999918	Q8BH95, P45952, P50544, Q8C7E4, Q7TPZ8, Q07417	411	15	545	0.530414	1	1	100
Annotation Cluster 24	Enrichment Score: 0.20736967308615817
Category	Term	Count	%	PValue	Genes	List Total	Pop Hits	Pop Total	Fold Enrichment	Bonferroni	Benjamini	FDR
KEGG_PATHWAY	mmu00982:Drug metabolism - cytochrome P450	12	2.46407	0.122316	P19157, Q8BW75, Q3TYQ9, Q64133, A2AE89, Q9CPU4, P00329, Q8K154, Q6ZQM8, P15626, D3YZE6, Q63886	265	12	361	1.36226	1	0.987475	81.3327
KEGG_PATHWAY	mmu00980:Metabolism of xenobiotics by cytochrome P450	9	1.84805	0.254161	P19157, A2AE89, Q9CPU4, P00329, Q8K154, Q6ZQM8, P15626, D3YZE6, Q63886	265	9	361	1.36226	1	0.998983	97.7004
UP_KEYWORDS	Glycosyltransferase	7	1.43737	0.346409	P23492, O54734, Q8K154, Q91YQ5, Q6ZQM8, D3YZE6, Q63886	487	7	686	1.40862	1	0.973564	99.6587
UP_KEYWORDS	Microsome	8	1.64271	0.484903	Q9CPU4, P51661, Q68FL4, Q6ZQM8, Q91WG0, D3YZE6, Q8BK48, Q63886	487	9	686	1.25211	1	0.992077	99.9858
GOTERM_MF_DIRECT	GO:0016757~transferase activity, transferring glycosyl groups	6	1.23203	0.493092	P23492, O54734, Q91YQ5, Q6ZQM8, D3YZE6, Q63886	418	6	569	1.36124	1	1	99.9963
KEGG_PATHWAY	mmu05204:Chemical carcinogenesis	10	2.05339	0.590555	P19157, E9QNL5, A2AE89, Q9CPU4, P00329, Q8K154, Q6ZQM8, P15626, D3YZE6, Q63886	265	12	361	1.13522	1	0.999954	99.999
KEGG_PATHWAY	mmu00040:Pentose and glucuronate interconversions	5	1.02669	0.593202	Q8K154, Q6ZQM8, P12265, D3YZE6, Q63886	265	5	361	1.36226	1	0.999933	99.9991
KEGG_PATHWAY	mmu00053:Ascorbate and aldarate metabolism	7	1.43737	0.631908	Q8K154, Q64374, Q9CZS1, Q6ZQM8, D3YZE6, Q63886, P47738	265	8	361	1.19198	1	0.999963	99.9997
KEGG_PATHWAY	mmu00983:Drug metabolism - other enzymes	7	1.43737	0.631908	Q8K154, Q6ZQM8, P12265, Q91WG0, D3YZE6, Q8BK48, Q63886	265	8	361	1.19198	1	0.999963	99.9997
INTERPRO	IPR002213:UDP-glucuronosyl/UDP-glucosyltransferase	4	0.821355	0.666315	Q8K154, Q6ZQM8, D3YZE6, Q63886	484	4	682	1.40909	1	1	100
GOTERM_BP_DIRECT	GO:0009813~flavonoid biosynthetic process	4	0.821355	0.697401	Q8K154, Q6ZQM8, D3YZE6, Q63886	401	4	551	1.37406	1	1	100
GOTERM_BP_DIRECT	GO:0052696~flavonoid glucuronidation	4	0.821355	0.697401	Q8K154, Q6ZQM8, D3YZE6, Q63886	401	4	551	1.37406	1	1	100
GOTERM_MF_DIRECT	GO:0015020~glucuronosyltransferase activity	4	0.821355	0.709363	Q8K154, Q6ZQM8, D3YZE6, Q63886	418	4	569	1.36124	1	1	100
KEGG_PATHWAY	mmu00140:Steroid hormone biosynthesis	7	1.43737	0.800105	P51658, Q8K154, P51661, Q6ZQM8, D3YZE6, Q63886, O70503	265	9	361	1.05954	1	0.999998	100
KEGG_PATHWAY	mmu00830:Retinol metabolism	7	1.43737	0.800105	Q3TYQ9, P24549, P00329, Q8K154, Q6ZQM8, D3YZE6, Q63886	265	9	361	1.05954	1	0.999998	100
KEGG_PATHWAY	mmu00860:Porphyrin and chlorophyll metabolism	5	1.02669	0.801478	Q8K154, Q6ZQM8, P12265, D3YZE6, Q63886	265	6	361	1.13522	1	0.999997	100
GOTERM_BP_DIRECT	GO:0052697~xenobiotic glucuronidation	3	0.616016	0.816349	Q6ZQM8, D3YZE6, Q63886	401	3	551	1.37406	1	1	100
GOTERM_MF_DIRECT	GO:0016758~transferase activity, transferring hexosyl groups	3	0.616016	0.824525	Q6ZQM8, D3YZE6, Q63886	418	3	569	1.36124	1	1	100
UP_SEQ_FEATURE	chain:UDP-glucuronosyltransferase 1-6	3	0.616016	0.846842	Q6ZQM8, D3YZE6, Q63886	411	3	545	1.32603	1	1	100
UP_SEQ_FEATURE	chain:UDP-glucuronosyltransferase 1-7C	3	0.616016	0.846842	Q6ZQM8, D3YZE6, Q63886	411	3	545	1.32603	1	1	100
UP_SEQ_FEATURE	chain:UDP-glucuronosyltransferase 1-1	3	0.616016	0.846842	Q6ZQM8, D3YZE6, Q63886	411	3	545	1.32603	1	1	100
UP_SEQ_FEATURE	chain:UDP-glucuronosyltransferase 1-2	3	0.616016	0.846842	Q6ZQM8, D3YZE6, Q63886	411	3	545	1.32603	1	1	100
UP_SEQ_FEATURE	chain:UDP-glucuronosyltransferase 1-9	3	0.616016	0.846842	Q6ZQM8, D3YZE6, Q63886	411	3	545	1.32603	1	1	100
UP_SEQ_FEATURE	compositionally biased region:Poly-Val	3	0.616016	0.846842	Q6ZQM8, D3YZE6, Q63886	411	3	545	1.32603	1	1	100
Annotation Cluster 25	Enrichment Score: 0.19301428302600487
Category	Term	Count	%	PValue	Genes	List Total	Pop Hits	Pop Total	Fold Enrichment	Bonferroni	Benjamini	FDR
SMART	SM00335:ANX	7	1.43737	0.428907	P48036, P07356, P97429, Q07076, O35639, P97384, P10107	251	8	384	1.33865	1	1	99.863
GOTERM_MF_DIRECT	GO:0005544~calcium-dependent phospholipid binding	9	1.84805	0.473774	P48036, P07356, P97429, Q07076, Q8BT60, O35639, Q9QYX7, P97384, P10107	418	10	569	1.22512	1	1	99.9934
UP_KEYWORDS	Calcium/phospholipid-binding	8	1.64271	0.484903	P48036, P07356, P97429, Q07076, O35639, Q9QYX7, P97384, P10107	487	9	686	1.25211	1	0.992077	99.9858
INTERPRO	IPR018502:Annexin repeat	7	1.43737	0.572594	P48036, P07356, P97429, Q07076, O35639, P97384, P10107	484	8	682	1.23295	1	1	99.9998
INTERPRO	IPR001464:Annexin	7	1.43737	0.572594	P48036, P07356, P97429, Q07076, O35639, P97384, P10107	484	8	682	1.23295	1	1	99.9998
INTERPRO	IPR018252:Annexin repeat, conserved site	7	1.43737	0.572594	P48036, P07356, P97429, Q07076, O35639, P97384, P10107	484	8	682	1.23295	1	1	99.9998
UP_KEYWORDS	Annexin	7	1.43737	0.573219	P48036, P07356, P97429, Q07076, O35639, P97384, P10107	487	8	686	1.23255	1	0.996052	99.9988
UP_SEQ_FEATURE	repeat:Annexin 4	7	1.43737	0.684865	P48036, P07356, P97429, Q07076, O35639, P97384, P10107	411	8	545	1.16028	1	1	100
UP_SEQ_FEATURE	repeat:Annexin 3	7	1.43737	0.684865	P48036, P07356, P97429, Q07076, O35639, P97384, P10107	411	8	545	1.16028	1	1	100
UP_SEQ_FEATURE	repeat:Annexin 2	7	1.43737	0.684865	P48036, P07356, P97429, Q07076, O35639, P97384, P10107	411	8	545	1.16028	1	1	100
UP_SEQ_FEATURE	repeat:Annexin 1	7	1.43737	0.684865	P48036, P07356, P97429, Q07076, O35639, P97384, P10107	411	8	545	1.16028	1	1	100
GOTERM_MF_DIRECT	GO:0004859~phospholipase inhibitor activity	3	0.616016	0.824525	P07356, O35639, P10107	418	3	569	1.36124	1	1	100
GOTERM_MF_DIRECT	GO:0019834~phospholipase A2 inhibitor activity	3	0.616016	0.824525	P07356, O35639, P10107	418	3	569	1.36124	1	1	100
GOTERM_MF_DIRECT	GO:0048306~calcium-dependent protein binding	8	1.64271	0.858141	P07356, P97429, Q07076, P14069, Q8BT60, O35639, P97384, P10107	418	11	569	0.989996	1	1	100
GOTERM_BP_DIRECT	GO:0006909~phagocytosis	3	0.616016	0.935296	O35639, P97384, P10107	401	4	551	1.03055	1	1	100
Annotation Cluster 26	Enrichment Score: 0.17833448884900313
Category	Term	Count	%	PValue	Genes	List Total	Pop Hits	Pop Total	Fold Enrichment	Bonferroni	Benjamini	FDR
UP_KEYWORDS	Lysosome	15	3.08008	0.505787	O09159, A0A0R4J092, P11438, P12265, A0A0R4J138, O08709, Q571E4, P70665, Q9Z0J0, F6WR04, Q9JLB4, Q9CQF9, A0A0R4J0B2, P20060, P18242	487	19	686	1.11207	1	0.993378	99.9918
GOTERM_CC_DIRECT	GO:0005764~lysosome	19	3.90144	0.756844	O09159, A0A0R4J092, P11438, P63017, A0A0R4J138, P08228, P12265, O08709, Q571E4, P70665, Q9Z0J0, P09470, F6WR04, Q9JLB4, Q9CQF9, A0A0R4J0B2, P20060, P18242, P63082	441	26	602	0.997558	1	0.999992	100
KEGG_PATHWAY	mmu04142:Lysosome	12	2.46407	0.762118	O09159, A0A0R4J092, Q571E4, Q9Z0J0, P11438, P12265, A0A0R4J138, F6WR04, Q5SXR6, P20060, P63082, P18242	265	16	361	1.0217	1	0.999994	100
Annotation Cluster 27	Enrichment Score: 0.17759449493359156
Category	Term	Count	%	PValue	Genes	List Total	Pop Hits	Pop Total	Fold Enrichment	Bonferroni	Benjamini	FDR
UP_KEYWORDS	DNA-binding	12	2.46407	0.379601	Q9JJ00, P68433, Q3U1J4, Q9EQU5, P02301, Q61937, P42669, P62806, P15864, P62908, Q64524, P60335	487	14	686	1.20739	1	0.981032	99.8298
UP_KEYWORDS	Citrullination	8	1.64271	0.484903	D3YWJ3, P04104, P68433, P02301, P04370, P62806, P15864, Q9D8E6	487	9	686	1.25211	1	0.992077	99.9858
GOTERM_BP_DIRECT	GO:0006334~nucleosome assembly	7	1.43737	0.61808	P68433, Q9EQU5, P02301, Q61937, P62806, P15864, Q64524	401	8	551	1.20231	1	1	100
INTERPRO	IPR009072:Histone-fold	4	0.821355	0.666315	P68433, P02301, P62806, Q64524	484	4	682	1.40909	1	1	100
UP_KEYWORDS	Nucleosome core	4	0.821355	0.666743	P68433, P02301, P62806, Q64524	487	4	686	1.40862	1	0.997969	100
KEGG_PATHWAY	mmu05322:Systemic lupus erythematosus	6	1.23203	0.717874	P68433, P02301, P57780, P01027, P62806, Q64524	265	7	361	1.16765	1	0.999989	100
UP_KEYWORDS	Chromosome	5	1.02669	0.76053	P68433, P02301, P62806, P15864, Q64524	487	6	686	1.17385	1	0.999369	100
INTERPRO	IPR007125:Histone core	3	0.616016	0.794644	P68433, P02301, Q64524	484	3	682	1.40909	1	1	100
GOTERM_CC_DIRECT	GO:0000786~nucleosome	5	1.02669	0.80016	P68433, P02301, P62806, P15864, Q64524	441	6	602	1.13757	1	0.999996	100
KEGG_PATHWAY	mmu05034:Alcoholism	7	1.43737	0.95472	Q8BW75, Q64133, P68433, P02301, P62141, P62806, Q64524	265	11	361	0.866895	1	1	100
Annotation Cluster 28	Enrichment Score: 0.17743001476449066
Category	Term	Count	%	PValue	Genes	List Total	Pop Hits	Pop Total	Fold Enrichment	Bonferroni	Benjamini	FDR
UP_KEYWORDS	ER-Golgi transport	6	1.23203	0.437887	P62821, P61205, Q9D1D4, Q9ES97, F8WHL2, Q9R0Q3	487	6	686	1.40862	1	0.989248	99.9544
GOTERM_BP_DIRECT	GO:0016192~vesicle-mediated transport	8	1.64271	0.533051	P62821, P61205, Q9D3L3, Q9D1D4, Q9ES97, Q5SXR6, F8WHL2, Q9R0Q3	401	9	551	1.22139	1	1	99.9998
GOTERM_BP_DIRECT	GO:0007030~Golgi organization	5	1.02669	0.582006	P62821, Q9D1D4, Q5SXR6, P61211, Q9R0Q3	401	5	551	1.37406	1	1	100
UP_KEYWORDS	Protein transport	13	2.6694	0.627719	P62821, Q9QYA2, P17563, P61205, Q9D3L3, A0A140LI59, Q9D1D4, P57780, Q8K0C5, Q9JLB4, O88441, F8WHL2, Q9R0Q3	487	17	686	1.07718	1	0.997285	99.9998
GOTERM_BP_DIRECT	GO:0006886~intracellular protein transport	5	1.02669	0.791768	P62821, Q9D1D4, Q5SXR6, F8WHL2, Q9R0Q3	401	6	551	1.14505	1	1	100
UP_KEYWORDS	Golgi apparatus	10	2.05339	0.803527	P62821, P61205, P49817, Q9D1D4, A0A0R4IZW5, Q9ES97, Q8K0C5, P61211, F8WHL2, Q9R0Q3	487	14	686	1.00616	1	0.999656	100
GOTERM_BP_DIRECT	GO:0006890~retrograde vesicle-mediated transport, Golgi to ER	3	0.616016	0.816349	P61205, Q9D1D4, F8WHL2	401	3	551	1.37406	1	1	100
GOTERM_CC_DIRECT	GO:0000139~Golgi membrane	6	1.23203	0.859533	P62821, P49817, Q9D1D4, Q9ES97, P61211, F8WHL2	441	8	602	1.02381	1	0.999999	100
Annotation Cluster 29	Enrichment Score: 0.17076005366050676
Category	Term	Count	%	PValue	Genes	List Total	Pop Hits	Pop Total	Fold Enrichment	Bonferroni	Benjamini	FDR
SMART	SM00042:CUB	4	0.821355	0.564722	P97435, B2RU69, A0A140LI59, Q9JLB4	251	4	384	1.52988	1	1	99.9944
INTERPRO	IPR000859:CUB domain	4	0.821355	0.666315	P97435, B2RU69, A0A140LI59, Q9JLB4	484	4	682	1.40909	1	1	100
UP_SEQ_FEATURE	domain:CUB 2	4	0.821355	0.742545	P97435, B2RU69, A0A140LI59, Q9JLB4	411	4	545	1.32603	1	1	100
UP_SEQ_FEATURE	domain:CUB 1	4	0.821355	0.742545	P97435, B2RU69, A0A140LI59, Q9JLB4	411	4	545	1.32603	1	1	100
Annotation Cluster 30	Enrichment Score: 0.16890592342866265
Category	Term	Count	%	PValue	Genes	List Total	Pop Hits	Pop Total	Fold Enrichment	Bonferroni	Benjamini	FDR
UP_KEYWORDS	Tricarboxylic acid cycle	8	1.64271	0.484903	Q99KI0, P08249, Q8K2B3, Q9CQA3, Q9WUM5, Q9CZU6, Q9CZB0, P14152	487	9	686	1.25211	1	0.992077	99.9858
GOTERM_BP_DIRECT	GO:0006099~tricarboxylic acid cycle	8	1.64271	0.533051	Q99KI0, P08249, Q8K2B3, Q9CQA3, Q9WUM5, Q9CZU6, Q9CZB0, P14152	401	9	551	1.22139	1	1	99.9998
GOTERM_BP_DIRECT	GO:0006105~succinate metabolic process	3	0.616016	0.816349	Q8K2B3, Q9CQA3, Q9WUM5	401	3	551	1.37406	1	1	100
GOTERM_CC_DIRECT	GO:0005749~mitochondrial respiratory chain complex II, succinate dehydrogenase complex (ubiquinone)	3	0.616016	0.82218	Q8K2B3, Q9CQA3, Q9CZB0	441	3	602	1.36508	1	0.999998	100
GOTERM_MF_DIRECT	GO:0000104~succinate dehydrogenase activity	3	0.616016	0.824525	Q8K2B3, Q9CQA3, Q9CZB0	418	3	569	1.36124	1	1	100
Annotation Cluster 31	Enrichment Score: 0.16369840652691828
Category	Term	Count	%	PValue	Genes	List Total	Pop Hits	Pop Total	Fold Enrichment	Bonferroni	Benjamini	FDR
KEGG_PATHWAY	mmu00980:Metabolism of xenobiotics by cytochrome P450	9	1.84805	0.254161	P19157, A2AE89, Q9CPU4, P00329, Q8K154, Q6ZQM8, P15626, D3YZE6, Q63886	265	9	361	1.36226	1	0.998983	97.7004
INTERPRO	IPR010987:Glutathione S-transferase, C-terminal-like	4	0.821355	0.666315	P19157, A2AE89, P15626, O88441	484	4	682	1.40909	1	1	100
GOTERM_MF_DIRECT	GO:0004364~glutathione transferase activity	4	0.821355	0.709363	P19157, A2AE89, Q9CPU4, P15626	418	4	569	1.36124	1	1	100
INTERPRO	IPR004046:Glutathione S-transferase, C-terminal	3	0.616016	0.794644	P19157, A2AE89, P15626	484	3	682	1.40909	1	1	100
INTERPRO	IPR004045:Glutathione S-transferase, N-terminal	3	0.616016	0.794644	P19157, A2AE89, P15626	484	3	682	1.40909	1	1	100
UP_SEQ_FEATURE	domain:GST N-terminal	3	0.616016	0.846842	P19157, A2AE89, P15626	411	3	545	1.32603	1	1	100
UP_SEQ_FEATURE	domain:GST C-terminal	3	0.616016	0.846842	P19157, A2AE89, P15626	411	3	545	1.32603	1	1	100
KEGG_PATHWAY	mmu00480:Glutathione metabolism	7	1.43737	0.901167	P19157, A2AE89, Q9CPU4, P47791, P11352, P15626, Q9CPY7	265	10	361	0.953585	1	1	100
Annotation Cluster 32	Enrichment Score: 0.16232259089090192
Category	Term	Count	%	PValue	Genes	List Total	Pop Hits	Pop Total	Fold Enrichment	Bonferroni	Benjamini	FDR
INTERPRO	IPR013766:Thioredoxin domain	8	1.64271	0.484236	O08709, P27773, P20108, P99029, O08807, P10639, P35700, P09103	484	9	682	1.25253	1	1	99.9966
INTERPRO	IPR017937:Thioredoxin, conserved site	3	0.616016	0.794644	P27773, P10639, P09103	484	3	682	1.40909	1	1	100
UP_SEQ_FEATURE	site:Contributes to redox potential value	3	0.616016	0.846842	P27773, P10639, P09103	411	3	545	1.32603	1	1	100
Annotation Cluster 33	Enrichment Score: 0.15894088957451305
Category	Term	Count	%	PValue	Genes	List Total	Pop Hits	Pop Total	Fold Enrichment	Bonferroni	Benjamini	FDR
KEGG_PATHWAY	mmu04610:Complement and coagulation cascades	9	1.84805	0.254161	Q00897, A0A0A0MQA3, P20918, P32261, Q8K0E8, E9PV24, P01027, Q3UER8, P22599	265	9	361	1.36226	1	0.998983	97.7004
GOTERM_BP_DIRECT	GO:0007599~hemostasis	7	1.43737	0.385676	P48036, P20918, Q07076, P32261, Q8K0E8, E9PV24, Q3UER8	401	7	551	1.37406	1	1	99.9756
GOTERM_BP_DIRECT	GO:0007596~blood coagulation	7	1.43737	0.385676	P48036, P20918, P32261, Q8K0E8, E9PV24, P01027, Q3UER8	401	7	551	1.37406	1	1	99.9756
UP_KEYWORDS	Blood coagulation	6	1.23203	0.437887	P48036, P20918, P32261, Q8K0E8, E9PV24, Q3UER8	487	6	686	1.40862	1	0.989248	99.9544
UP_KEYWORDS	Hemostasis	6	1.23203	0.437887	P48036, P20918, P32261, Q8K0E8, E9PV24, Q3UER8	487	6	686	1.40862	1	0.989248	99.9544
GOTERM_CC_DIRECT	GO:0005938~cell cortex	9	1.84805	0.468065	P62962, P07356, Q8VDD5, Q8K0E8, E9PV24, Q80X90, Q02248, P49817, Q3UER8	441	10	602	1.22857	1	0.99971	99.9856
GOTERM_MF_DIRECT	GO:0030674~protein binding, bridging	6	1.23203	0.493092	Q8K0E8, E9PV24, P49817, Q3UER8, P59999, P10107	418	6	569	1.36124	1	1	99.9963
GOTERM_BP_DIRECT	GO:0042730~fibrinolysis	5	1.02669	0.582006	P07356, P20918, Q8K0E8, E9PV24, Q3UER8	401	5	551	1.37406	1	1	100
GOTERM_BP_DIRECT	GO:0070374~positive regulation of ERK1 and ERK2 cascade	9	1.84805	0.646014	O35129, P67778, Q4VA93, Q8K0E8, E9PV24, P01027, Q3UER8, P62835, Q03404	401	11	551	1.12423	1	1	100
INTERPRO	IPR002181:Fibrinogen, alpha/beta/gamma chain, C-terminal globular domain	4	0.821355	0.666315	O88310, Q8K0E8, E9PV24, Q3UER8	484	4	682	1.40909	1	1	100
INTERPRO	IPR014716:Fibrinogen, alpha/beta/gamma chain, C-terminal globular, subdomain 1	4	0.821355	0.666315	O88310, Q8K0E8, E9PV24, Q3UER8	484	4	682	1.40909	1	1	100
UP_KEYWORDS	Adaptive immunity	4	0.821355	0.666743	Q8K0E8, E9PV24, Q3UER8, P10107	487	4	686	1.40862	1	0.997969	100
GOTERM_BP_DIRECT	GO:0045921~positive regulation of exocytosis	4	0.821355	0.697401	Q4VA93, Q8K0E8, E9PV24, Q3UER8	401	4	551	1.37406	1	1	100
GOTERM_BP_DIRECT	GO:0045907~positive regulation of vasoconstriction	4	0.821355	0.697401	Q8K0E8, E9PV24, P49817, Q3UER8	401	4	551	1.37406	1	1	100
GOTERM_BP_DIRECT	GO:0051258~protein polymerization	4	0.821355	0.697401	Q8K0E8, E9PV24, P14847, Q3UER8	401	4	551	1.37406	1	1	100
GOTERM_BP_DIRECT	GO:1902042~negative regulation of extrinsic apoptotic signaling pathway via death domain receptors	4	0.821355	0.697401	Q8K0E8, E9PV24, P11352, Q3UER8	401	4	551	1.37406	1	1	100
SMART	SM01212:SM01212	3	0.616016	0.72021	Q8K0E8, E9PV24, Q3UER8	251	3	384	1.52988	1	1	100
SMART	SM00186:FBG	3	0.616016	0.72021	Q8K0E8, E9PV24, Q3UER8	251	3	384	1.52988	1	1	100
GOTERM_BP_DIRECT	GO:0051592~response to calcium ion	9	1.84805	0.791053	P48036, Q07076, Q8K0E8, E9PV24, P49817, P97384, Q3UER8, Q8BH59, Q9D708	401	12	551	1.03055	1	1	100
GOTERM_BP_DIRECT	GO:0070527~platelet aggregation	5	1.02669	0.791768	Q8VDD5, P60710, Q8K0E8, E9PV24, Q3UER8	401	6	551	1.14505	1	1	100
GOTERM_BP_DIRECT	GO:0002250~adaptive immune response	5	1.02669	0.791768	Q8K0E8, E9PV24, Q3UER8, F6WR04, P10107	401	6	551	1.14505	1	1	100
GOTERM_BP_DIRECT	GO:0050714~positive regulation of protein secretion	5	1.02669	0.791768	Q8K0E8, E9PV24, Q3UER8, P17742, A2AJX4	401	6	551	1.14505	1	1	100
GOTERM_BP_DIRECT	GO:0007160~cell-matrix adhesion	5	1.02669	0.791768	Q8K0E8, E9PV24, Q02248, Q3UER8, Q61739	401	6	551	1.14505	1	1	100
INTERPRO	IPR020837:Fibrinogen, conserved site	3	0.616016	0.794644	Q8K0E8, E9PV24, Q3UER8	484	3	682	1.40909	1	1	100
INTERPRO	IPR012290:Fibrinogen, alpha/beta/gamma chain, coiled coil domain	3	0.616016	0.794644	Q8K0E8, E9PV24, Q3UER8	484	3	682	1.40909	1	1	100
INTERPRO	IPR014715:Fibrinogen, alpha/beta/gamma chain, C-terminal globular, subdomain 2	3	0.616016	0.794644	Q8K0E8, E9PV24, Q3UER8	484	3	682	1.40909	1	1	100
KEGG_PATHWAY	mmu04611:Platelet activation	7	1.43737	0.800105	P60710, Q8K0E8, E9PV24, Q9D3L3, P62141, Q3UER8, P62835	265	9	361	1.05954	1	0.999998	100
GOTERM_MF_DIRECT	GO:0050839~cell adhesion molecule binding	7	1.43737	0.802394	Q9Z261, E9Q7P9, Q8K0E8, E9PV24, Q02257, A0A0R4IZW5, Q3UER8	418	9	569	1.05875	1	1	100
GOTERM_BP_DIRECT	GO:0072378~blood coagulation, fibrin clot formation	3	0.616016	0.816349	Q8K0E8, E9PV24, Q3UER8	401	3	551	1.37406	1	1	100
GOTERM_BP_DIRECT	GO:0090277~positive regulation of peptide hormone secretion	3	0.616016	0.816349	Q8K0E8, E9PV24, Q3UER8	401	3	551	1.37406	1	1	100
GOTERM_BP_DIRECT	GO:0043623~cellular protein complex assembly	3	0.616016	0.816349	Q8K0E8, E9PV24, Q3UER8	401	3	551	1.37406	1	1	100
GOTERM_BP_DIRECT	GO:0030168~platelet activation	3	0.616016	0.816349	Q8K0E8, E9PV24, Q3UER8	401	3	551	1.37406	1	1	100
GOTERM_BP_DIRECT	GO:0034116~positive regulation of heterotypic cell-cell adhesion	3	0.616016	0.816349	Q8K0E8, E9PV24, Q3UER8	401	3	551	1.37406	1	1	100
GOTERM_BP_DIRECT	GO:0031639~plasminogen activation	3	0.616016	0.816349	Q8K0E8, E9PV24, Q3UER8	401	3	551	1.37406	1	1	100
GOTERM_BP_DIRECT	GO:2000352~negative regulation of endothelial cell apoptotic process	3	0.616016	0.816349	Q8K0E8, E9PV24, Q3UER8	401	3	551	1.37406	1	1	100
GOTERM_CC_DIRECT	GO:0031091~platelet alpha granule	3	0.616016	0.82218	Q8K0E8, E9PV24, Q3UER8	441	3	602	1.36508	1	0.999998	100
GOTERM_CC_DIRECT	GO:0005577~fibrinogen complex	3	0.616016	0.82218	Q8K0E8, E9PV24, Q3UER8	441	3	602	1.36508	1	0.999998	100
KEGG_PATHWAY	mmu05150:Staphylococcus aureus infection	3	0.616016	0.822964	P20918, P01027, Q3UER8	265	3	361	1.36226	1	0.999998	100
BIOCARTA	m_extrinsicPathway:Extrinsic Prothrombin Activation Pathway	4	0.821355	0.828842	P32261, Q8K0E8, E9PV24, Q3UER8	54	4	66	1.22222	1	1	100
BIOCARTA	m_fibrinolysisPathway:Fibrinolysis Pathway	4	0.821355	0.828842	P20918, Q8K0E8, E9PV24, Q3UER8	54	4	66	1.22222	1	1	100
BIOCARTA	m_intrinsicPathway:Intrinsic Prothrombin Activation Pathway	4	0.821355	0.828842	P32261, Q8K0E8, E9PV24, Q3UER8	54	4	66	1.22222	1	1	100
UP_SEQ_FEATURE	domain:Fibrinogen C-terminal	3	0.616016	0.846842	O88310, Q8K0E8, Q3UER8	411	3	545	1.32603	1	1	100
GOTERM_BP_DIRECT	GO:0007165~signal transduction	9	1.84805	0.987137	P40124, Q8K0E8, E9PV24, Q9DAX2, G5E8C3, Q3UWA6, Q3UER8, P62835, P10107	401	16	551	0.772911	1	1	100
Annotation Cluster 34	Enrichment Score: 0.15786882039292238
Category	Term	Count	%	PValue	Genes	List Total	Pop Hits	Pop Total	Fold Enrichment	Bonferroni	Benjamini	FDR
COG_ONTOLOGY	Lipid metabolism	8	1.64271	0.468247	Q8BH95, P45952, Q64285, P50544, Q91WG0, A0A0R4J083, Q8BK48, Q07417	37	9	51	1.22523	0.999039	0.968997	98.0442
UP_KEYWORDS	Serine esterase	4	0.821355	0.666743	Q64285, P70665, Q91WG0, Q8BK48	487	4	686	1.40862	1	0.997969	100
GOTERM_MF_DIRECT	GO:0052689~carboxylic ester hydrolase activity	6	1.23203	0.720835	Q5BKQ4, Q64285, P70665, P17892, Q91WG0, Q8BK48	418	7	569	1.16678	1	1	100
INTERPRO	IPR019819:Carboxylesterase type B, conserved site	3	0.616016	0.794644	Q64285, Q91WG0, Q8BK48	484	3	682	1.40909	1	1	100
INTERPRO	IPR002018:Carboxylesterase, type B	3	0.616016	0.794644	Q64285, Q91WG0, Q8BK48	484	3	682	1.40909	1	1	100
INTERPRO	IPR019826:Carboxylesterase type B, active site	3	0.616016	0.794644	Q64285, Q91WG0, Q8BK48	484	3	682	1.40909	1	1	100
Annotation Cluster 35	Enrichment Score: 0.1575114493671482
Category	Term	Count	%	PValue	Genes	List Total	Pop Hits	Pop Total	Fold Enrichment	Bonferroni	Benjamini	FDR
GOTERM_CC_DIRECT	GO:0005750~mitochondrial respiratory chain complex III	7	1.43737	0.397396	Q9CQB4, Q9D0M3, Q8R1I1, Q9DB77, Q9CQ69, Q9CZ13, Q9CR68	441	7	602	1.36508	1	0.999063	99.9173
GOTERM_BP_DIRECT	GO:0009060~aerobic respiration	7	1.43737	0.788139	Q9CQB4, Q8R1I1, Q9DB77, Q9CQA3, P00397, Q9CZ13, Q91YT0	401	9	551	1.06872	1	1	100
GOTERM_BP_DIRECT	GO:0006122~mitochondrial electron transport, ubiquinol to cytochrome c	6	1.23203	0.851857	Q9CQB4, Q9D0M3, Q8R1I1, Q9DB77, Q9CQ69, Q9CZ13	401	8	551	1.03055	1	1	100
GOTERM_MF_DIRECT	GO:0008121~ubiquinol-cytochrome-c reductase activity	4	0.821355	0.878539	Q9CQB4, Q8R1I1, Q9CQ69, Q9CR68	418	5	569	1.089	1	1	100
Annotation Cluster 36	Enrichment Score: 0.15521720480706225
Category	Term	Count	%	PValue	Genes	List Total	Pop Hits	Pop Total	Fold Enrichment	Bonferroni	Benjamini	FDR
GOTERM_CC_DIRECT	GO:0005790~smooth endoplasmic reticulum	8	1.64271	0.546909	P27773, P20029, P14211, O08807, P24369, Q6P069, P35564, P08113	441	9	602	1.2134	1	0.999771	99.9985
GOTERM_CC_DIRECT	GO:0034663~endoplasmic reticulum chaperone complex	5	1.02669	0.592435	P20029, P24369, P08113, Q63886, P09103	441	5	602	1.36508	1	0.999853	99.9997
GOTERM_CC_DIRECT	GO:0005788~endoplasmic reticulum lumen	6	1.23203	0.716512	P27773, P20029, P14211, P24369, P08113, P09103	441	7	602	1.17007	1	0.999981	100
UP_KEYWORDS	Isomerase	5	1.02669	0.76053	P27773, P24369, P17751, P17742, P09103	487	6	686	1.17385	1	0.999369	100
UP_SEQ_FEATURE	short sequence motif:Prevents secretion from ER	6	1.23203	0.76214	P27773, P20029, P14211, P24369, P08113, P09103	411	7	545	1.1366	1	1	100
GOTERM_BP_DIRECT	GO:0034976~response to endoplasmic reticulum stress	4	0.821355	0.870495	P58252, P27773, P20029, P09103	401	5	551	1.09925	1	1	100
Annotation Cluster 37	Enrichment Score: 0.15453091771376626
Category	Term	Count	%	PValue	Genes	List Total	Pop Hits	Pop Total	Fold Enrichment	Bonferroni	Benjamini	FDR
UP_KEYWORDS	2Fe-2S	6	1.23203	0.437887	Q3TYQ9, Q91WS0, Q9D6J6, Q9CQA3, Q91VD9, Q9CR68	487	6	686	1.40862	1	0.989248	99.9544
GOTERM_MF_DIRECT	GO:0051537~2 iron, 2 sulfur cluster binding	6	1.23203	0.720835	Q3TYQ9, Q91WS0, Q9D6J6, Q9CQA3, Q91VD9, Q9CR68	418	7	569	1.16678	1	1	100
INTERPRO	IPR012675:Beta-grasp domain	3	0.616016	0.794644	Q3TYQ9, Q9CQA3, Q91VD9	484	3	682	1.40909	1	1	100
INTERPRO	IPR001041:2Fe-2S ferredoxin-type domain	3	0.616016	0.794644	Q3TYQ9, Q9CQA3, Q91VD9	484	3	682	1.40909	1	1	100
UP_SEQ_FEATURE	metal ion-binding site:Iron-sulfur (2Fe-2S)	3	0.616016	0.846842	Q91WS0, Q9D6J6, Q9CR68	411	3	545	1.32603	1	1	100
Annotation Cluster 38	Enrichment Score: 0.15260157359053664
Category	Term	Count	%	PValue	Genes	List Total	Pop Hits	Pop Total	Fold Enrichment	Bonferroni	Benjamini	FDR
INTERPRO	IPR013320:Concanavalin A-like lectin/glucanase, subgroup	10	2.05339	0.332425	Q8K419, P14211, P16110, P97435, P14847, P35564, P12246, A0A0R4J077, D3YYJ7, A2AJX4	484	11	682	1.28099	1	1	99.8117
SMART	SM00159:PTX	4	0.821355	0.564722	P14847, P12246, A0A0R4J077, D3YYJ7	251	4	384	1.52988	1	1	99.9944
INTERPRO	IPR001759:Pentaxin	4	0.821355	0.666315	P14847, P12246, A0A0R4J077, D3YYJ7	484	4	682	1.40909	1	1	100
UP_SEQ_FEATURE	metal ion-binding site:Calcium 1; via carbonyl oxygen	5	1.02669	0.835282	P63318, Q4VA93, P14847, P12246, A0A0R4J077	411	6	545	1.10503	1	1	100
UP_SEQ_FEATURE	domain:Pentaxin	3	0.616016	0.846842	P14847, P12246, A0A0R4J077	411	3	545	1.32603	1	1	100
UP_SEQ_FEATURE	metal ion-binding site:Calcium 1	5	1.02669	0.974679	P63318, Q4VA93, P14847, P12246, A0A0R4J077	411	8	545	0.828771	1	1	100
UP_SEQ_FEATURE	metal ion-binding site:Calcium 2	5	1.02669	0.991022	P63318, Q4VA93, P14847, P12246, A0A0R4J077	411	9	545	0.736686	1	1	100
Annotation Cluster 39	Enrichment Score: 0.15034828263416913
Category	Term	Count	%	PValue	Genes	List Total	Pop Hits	Pop Total	Fold Enrichment	Bonferroni	Benjamini	FDR
UP_KEYWORDS	Lipid biosynthesis	5	1.02669	0.545435	P51658, Q91V01, Q3V117, F2Z456, O70503	487	5	686	1.40862	1	0.995288	99.9973
UP_KEYWORDS	Steroid biosynthesis	3	0.616016	0.794944	P51658, F2Z456, O70503	487	3	686	1.40862	1	0.999628	100
GOTERM_BP_DIRECT	GO:0006694~steroid biosynthetic process	3	0.616016	0.816349	P51658, F2Z456, O70503	401	3	551	1.37406	1	1	100
Annotation Cluster 40	Enrichment Score: 0.14881891537003714
Category	Term	Count	%	PValue	Genes	List Total	Pop Hits	Pop Total	Fold Enrichment	Bonferroni	Benjamini	FDR
SMART	SM00407:IGc1	8	1.64271	0.337261	P01901, F6TQW2, A0A140T8M3, A0A075B6A3, A0A0G2JE99, A0A075B5P3, P01727, A0A0A6YWR2	251	9	384	1.35989	1	1	99.2105
INTERPRO	IPR003006:Immunoglobulin/major histocompatibility complex, conserved site	7	1.43737	0.345868	P01901, F6TQW2, A0A140T8M3, A0A075B6A3, A0A0G2JE99, A0A075B5P3, P01727	484	7	682	1.40909	1	1	99.8627
INTERPRO	IPR003597:Immunoglobulin C1-set	8	1.64271	0.484236	P01901, F6TQW2, A0A140T8M3, A0A075B6A3, A0A0G2JE99, A0A075B5P3, P01727, A0A0A6YWR2	484	9	682	1.25253	1	1	99.9966
GOTERM_BP_DIRECT	GO:0002455~humoral immune response mediated by circulating immunoglobulin	4	0.821355	0.697401	F6TQW2, A0A075B6A3, A0A075B5P3, A0A0A6YWR2	401	4	551	1.37406	1	1	100
GOTERM_BP_DIRECT	GO:0016064~immunoglobulin mediated immune response	4	0.821355	0.697401	F6TQW2, A0A075B6A3, A0A075B5P3, A0A0A6YWR2	401	4	551	1.37406	1	1	100
GOTERM_BP_DIRECT	GO:0006958~complement activation, classical pathway	6	1.23203	0.705746	F6TQW2, P14847, P01027, A0A075B5P3, A0A075B5Y5, A0A0A6YWR2	401	7	551	1.17777	1	1	100
GOTERM_CC_DIRECT	GO:0042571~immunoglobulin complex, circulating	5	1.02669	0.80016	F6TQW2, A0A075B6A3, A0A075B5P3, A0A075B5Y5, A0A0A6YWR2	441	6	602	1.13757	1	0.999996	100
UP_SEQ_FEATURE	domain:Ig-like 3	3	0.616016	0.846842	F6TQW2, A0A075B6A3, A0A075B5P3	411	3	545	1.32603	1	1	100
UP_SEQ_FEATURE	domain:Ig-like 2	3	0.616016	0.846842	F6TQW2, A0A075B6A3, A0A075B5P3	411	3	545	1.32603	1	1	100
UP_SEQ_FEATURE	domain:Ig-like 1	3	0.616016	0.846842	F6TQW2, A0A075B6A3, A0A075B5P3	411	3	545	1.32603	1	1	100
GOTERM_BP_DIRECT	GO:0050853~B cell receptor signaling pathway	4	0.821355	0.870495	F6TQW2, A0A075B5P3, A0A075B5Y5, A0A0A6YWR2	401	5	551	1.09925	1	1	100
GOTERM_BP_DIRECT	GO:0050871~positive regulation of B cell activation	4	0.821355	0.870495	F6TQW2, A0A075B5P3, A0A075B5Y5, A0A0A6YWR2	401	5	551	1.09925	1	1	100
GOTERM_BP_DIRECT	GO:0006911~phagocytosis, engulfment	5	1.02669	0.906464	F6TQW2, Q8VDD5, A0A075B5P3, A0A075B5Y5, A0A0A6YWR2	401	7	551	0.981475	1	1	100
GOTERM_BP_DIRECT	GO:0006910~phagocytosis, recognition	4	0.821355	0.949222	F6TQW2, A0A075B5P3, A0A075B5Y5, A0A0A6YWR2	401	6	551	0.916043	1	1	100
GOTERM_MF_DIRECT	GO:0034987~immunoglobulin receptor binding	4	0.821355	0.953529	F6TQW2, A0A075B5P3, A0A075B5Y5, A0A0A6YWR2	418	6	569	0.907496	1	1	100
Annotation Cluster 41	Enrichment Score: 0.14097527113383984
Category	Term	Count	%	PValue	Genes	List Total	Pop Hits	Pop Total	Fold Enrichment	Bonferroni	Benjamini	FDR
UP_KEYWORDS	Membrane	183	37.577	0.222371	Q8BW75, A0A0J9YVE6, Q922Q1, Q9CQ75, Q9Z261, Q60932, P49817, A0A075B5P3, G5E8C3, Q8BH59, Q9CQN1, Q7M758, Q9QYA2, F6TQW2, Q9DCS9, Q8K2B3, Q02248, B5THE2, P17665, P17710, O35129, Q8BFZ9, Q9JHE3, O70570, P40237, P12787, O88441, Q61739, Q9ERS2, P01901, P18572, P67778, Q9D6J6, Q8K154, Q02257, Q9DCT2, P68040, Q78IK2, D3YZE6, P03930, P51658, Q3UVK0, Q9DB77, E9QPX3, Q6P069, Q9CQ54, P04370, Q9D3L3, Q9Z0G9,…	487	250	686	1.03111	1	0.931828	96.5236
UP_KEYWORDS	Transmembrane	108	22.1766	0.827978	Q8BW75, A0A0J9YVE6, Q9Z261, P49817, Q60932, A0A075B5P3, G5E8C3, Q8BH59, Q7M758, Q9QYA2, F6TQW2, B5THE2, P17665, Q8BFZ9, Q9JHE3, O70570, P40237, Q61739, Q9ERS2, P18572, P01901, Q8K154, Q78IK2, D3YZE6, P03930, P51658, Q3UVK0, Q9CQ54, Q9Z0G9, A0A1B0GSX0, Q9D050, P00405, Q91V01, P58021, Q9CY50, Q9CQF9, P63082, A0A0A6YWR2, Q91VA1, Q9CPU4, Q9JJ00, P11438, Q8JZU2, Q9CQQ7, P53986, P09470, Q91YQ5, Q9D7L8,…	487	157	686	0.96899	1	0.999764	100
UP_KEYWORDS	Transmembrane helix	105	21.5606	0.838389	Q8BW75, A0A0J9YVE6, Q9Z261, P49817, A0A075B5P3, G5E8C3, Q8BH59, Q7M758, F6TQW2, B5THE2, P17665, Q8BFZ9, Q9JHE3, O70570, P40237, Q61739, Q9ERS2, P18572, P01901, Q8K154, Q78IK2, D3YZE6, P03930, P51658, Q3UVK0, Q9CQ54, Q9Z0G9, A0A1B0GSX0, Q9D050, P00405, Q91V01, P58021, Q9CY50, Q9CQF9, P63082, A0A0A6YWR2, Q91VA1, Q9CPU4, Q9JJ00, P11438, Q8JZU2, Q9CQQ7, P53986, P09470, Q91YQ5, Q9D7L8, P31809, E9Q0N2,…	487	153	686	0.966703	1	0.9998	100
GOTERM_CC_DIRECT	GO:0016021~integral component of membrane	108	22.1766	0.941456	Q8BW75, A0A0J9YVE6, Q9Z261, P49817, Q60932, A0A075B5P3, G5E8C3, Q8BH59, Q7M758, Q9QYA2, F6TQW2, B5THE2, P17665, Q8BFZ9, Q9JHE3, O70570, P40237, Q61739, Q9ERS2, P18572, P01901, Q8K154, Q78IK2, D3YZE6, P03930, P51658, Q3UVK0, Q9CQ54, Q9Z0G9, A0A1B0GSX0, Q9D050, P00405, Q91V01, P58021, Q9CY50, Q9CQF9, P63082, A0A0A6YWR2, Q91VA1, Q9CPU4, Q9JJ00, P11438, Q9D7Z6, Q8JZU2, Q9CQQ7, P53986, P09470, Q91YQ5,…	441	156	602	0.945055	1	1	100
UP_SEQ_FEATURE	transmembrane region	87	17.8645	0.984334	Q8BW75, Q9Z261, Q60932, P49817, Q9DAX2, P35564, G5E8C3, A0A075B5P3, Q8BH59, Q7M758, F6TQW2, Q9Z2Z6, Q8BHH8, Q9ET30, B2RU69, O54734, P00397, P17665, Q8BFZ9, Q9JHE3, P40237, O70570, A0A140LI59, Q9WVC8, Q3TMT3, Q9D1D4, Q9Z2I0, Q9CZB0, Q61739, Q9JIQ8, Q6X1Y6, Q9ERS2, G5E902, P18572, P01901, Q62273, A0A0R4IZW5, P57716, Q78IK2, D3YZE6, P03930, Q9Z1W8, G5E814, Q91WS0, P51658, Q64133, Q3UVK0, Q9D0M3, Q9C…	411	126	545	0.915595	1	1	100
UP_SEQ_FEATURE	topological domain:Cytoplasmic	53	10.883	0.996927	Q8BW75, Q9Z261, P49817, P35564, G5E8C3, A0A075B5P3, Q7M758, F6TQW2, B2RU69, Q9Z2Z6, O54734, Q8BFZ9, Q9JHE3, P40237, O70570, Q3TMT3, Q9D1D4, Q61739, Q9JIQ8, Q6X1Y6, P01901, P18572, Q62273, A0A0R4IZW5, P57716, Q9Z1W8, Q91WS0, Q64133, Q3UVK0, Q9Z0G9, O35566, Q9CY50, P58021, A2AMH4, A0A0A6YWR2, P63082, Q91VA1, Q9JJ00, Q9D871, P97435, P11438, Q3UWA6, A0A0R4J1G5, Q3TTY0, P53986, P09470, P14094, Q91YQ5,…	411	82	545	0.857071	1	1	100
Annotation Cluster 42	Enrichment Score: 0.13772003599842642
Category	Term	Count	%	PValue	Genes	List Total	Pop Hits	Pop Total	Fold Enrichment	Bonferroni	Benjamini	FDR
UP_SEQ_FEATURE	binding site:NAD	7	1.43737	0.449553	P08249, P00329, O08749, P26443, A0A1B0GSX0, P14152, A0A0A0MQF6	411	7	545	1.32603	1	1	99.9926
KEGG_PATHWAY	mmu00270:Cysteine and methionine metabolism	6	1.23203	0.489064	P08249, P05202, Q8VCN5, Q68FL4, A0A1B0GSX0, P14152	265	6	361	1.36226	1	0.999844	99.9823
INTERPRO	IPR001236:Lactate/malate dehydrogenase, N-terminal	3	0.616016	0.794644	P08249, A0A1B0GSX0, P14152	484	3	682	1.40909	1	1	100
INTERPRO	IPR001557:L-lactate/malate dehydrogenase	3	0.616016	0.794644	P08249, A0A1B0GSX0, P14152	484	3	682	1.40909	1	1	100
INTERPRO	IPR022383:Lactate/malate dehydrogenase, C-terminal	3	0.616016	0.794644	P08249, A0A1B0GSX0, P14152	484	3	682	1.40909	1	1	100
INTERPRO	IPR015955:Lactate dehydrogenase/glycoside hydrolase, family 4, C-terminal	3	0.616016	0.794644	P08249, A0A1B0GSX0, P14152	484	3	682	1.40909	1	1	100
GOTERM_BP_DIRECT	GO:0019752~carboxylic acid metabolic process	3	0.616016	0.816349	P08249, A0A1B0GSX0, P14152	401	3	551	1.37406	1	1	100
PIR_SUPERFAMILY	PIRSF000102:L-lactate/malate dehydrogenase	3	0.616016	0.856691	P08249, A0A1B0GSX0, P14152	67	3	87	1.29851	1	1	100
GOTERM_MF_DIRECT	GO:0016616~oxidoreductase activity, acting on the CH-OH group of donors, NAD or NADP as acceptor	3	0.616016	0.939688	P08249, A0A1B0GSX0, P14152	418	4	569	1.02093	1	1	100
Annotation Cluster 43	Enrichment Score: 0.13676763528659855
Category	Term	Count	%	PValue	Genes	List Total	Pop Hits	Pop Total	Fold Enrichment	Bonferroni	Benjamini	FDR
KEGG_PATHWAY	mmu04390:Hippo signaling pathway	5	1.02669	0.593202	P63101, P60710, Q02248, P62141, A0A0R4IZW5	265	5	361	1.36226	1	0.999933	99.9991
KEGG_PATHWAY	mmu05100:Bacterial invasion of epithelial cells	6	1.23203	0.717874	P60710, Q02248, P49817, A0A0R4IZW5, Q5SXR6, P59999	265	7	361	1.16765	1	0.999989	100
KEGG_PATHWAY	mmu04520:Adherens junction	5	1.02669	0.912949	Q60737, P60710, Q02248, P57780, A0A0R4IZW5	265	7	361	0.973046	1	1	100
Annotation Cluster 44	Enrichment Score: 0.12813440353476832
Category	Term	Count	%	PValue	Genes	List Total	Pop Hits	Pop Total	Fold Enrichment	Bonferroni	Benjamini	FDR
GOTERM_MF_DIRECT	GO:0004866~endopeptidase inhibitor activity	7	1.43737	0.401995	P28665, Q00897, A0A0A0MQA3, Q61838, P01027, P22599, P29699	418	7	569	1.36124	1	1	99.9554
SMART	SM01359:SM01359	3	0.616016	0.72021	P28665, Q61838, P01027	251	3	384	1.52988	1	1	100
SMART	SM01360:SM01360	3	0.616016	0.72021	P28665, Q61838, P01027	251	3	384	1.52988	1	1	100
SMART	SM01361:SM01361	3	0.616016	0.72021	P28665, Q61838, P01027	251	3	384	1.52988	1	1	100
INTERPRO	IPR019742:Alpha-2-macroglobulin, conserved site	3	0.616016	0.794644	P28665, Q61838, P01027	484	3	682	1.40909	1	1	100
INTERPRO	IPR019565:Alpha-2-macroglobulin, thiol-ester bond-forming	3	0.616016	0.794644	P28665, Q61838, P01027	484	3	682	1.40909	1	1	100
INTERPRO	IPR008930:Terpenoid cyclases/protein prenyltransferase alpha-alpha toroid	3	0.616016	0.794644	P28665, Q61838, P01027	484	3	682	1.40909	1	1	100
INTERPRO	IPR001599:Alpha-2-macroglobulin	3	0.616016	0.794644	P28665, Q61838, P01027	484	3	682	1.40909	1	1	100
INTERPRO	IPR011625:Alpha-2-macroglobulin, N-terminal 2	3	0.616016	0.794644	P28665, Q61838, P01027	484	3	682	1.40909	1	1	100
INTERPRO	IPR011626:A-macroglobulin complement component	3	0.616016	0.794644	P28665, Q61838, P01027	484	3	682	1.40909	1	1	100
INTERPRO	IPR009048:Alpha-macroglobulin, receptor-binding	3	0.616016	0.794644	P28665, Q61838, P01027	484	3	682	1.40909	1	1	100
INTERPRO	IPR002890:Alpha-2-macroglobulin, N-terminal	3	0.616016	0.794644	P28665, Q61838, P01027	484	3	682	1.40909	1	1	100
UP_KEYWORDS	Thioester bond	3	0.616016	0.794944	P28665, Q61838, P01027	487	3	686	1.40862	1	0.999628	100
UP_SEQ_FEATURE	cross-link:Isoglutamyl cysteine thioester (Cys-Gln)	3	0.616016	0.846842	P28665, Q61838, P01027	411	3	545	1.32603	1	1	100
Annotation Cluster 45	Enrichment Score: 0.12547841340229093
Category	Term	Count	%	PValue	Genes	List Total	Pop Hits	Pop Total	Fold Enrichment	Bonferroni	Benjamini	FDR
UP_SEQ_FEATURE	repeat:3	10	2.05339	0.460947	P28309, A0A087WR59, Q5G865, P11477, Q07076, P16110, Q64285, F6XI62, Q3TTY0, P50711	411	11	545	1.20549	1	1	99.9947
UP_SEQ_FEATURE	repeat:2	10	2.05339	0.460947	P28309, A0A087WR59, Q5G865, P11477, Q07076, P16110, Q64285, F6XI62, Q3TTY0, P50711	411	11	545	1.20549	1	1	99.9947
UP_SEQ_FEATURE	repeat:1	10	2.05339	0.460947	P28309, A0A087WR59, Q5G865, P11477, Q07076, P16110, Q64285, F6XI62, Q3TTY0, P50711	411	11	545	1.20549	1	1	99.9947
UP_SEQ_FEATURE	repeat:4	8	1.64271	0.607158	P28309, A0A087WR59, Q5G865, P11477, P16110, F6XI62, Q3TTY0, P50711	411	9	545	1.1787	1	1	100
INTERPRO	IPR006081:Mammalian defensins	6	1.23203	0.666036	P28309, E9QPZ2, Q5G865, P11477, L7N231, P50711	484	7	682	1.20779	1	1	100
UP_SEQ_FEATURE	repeat:5	7	1.43737	0.684865	P28309, A0A087WR59, Q5G865, P11477, P16110, F6XI62, P50711	411	8	545	1.16028	1	1	100
UP_SEQ_FEATURE	repeat:6	7	1.43737	0.684865	P28309, A0A087WR59, Q5G865, P11477, P16110, F6XI62, P50711	411	8	545	1.16028	1	1	100
UP_SEQ_FEATURE	peptide:Defensin-related cryptdin-15	4	0.821355	0.742545	P28309, Q5G865, P11477, P50711	411	4	545	1.32603	1	1	100
UP_SEQ_FEATURE	peptide:Defensin-related cryptdin-14	4	0.821355	0.742545	P28309, Q5G865, P11477, P50711	411	4	545	1.32603	1	1	100
UP_SEQ_FEATURE	peptide:Defensin-related cryptdin-13	4	0.821355	0.742545	P28309, Q5G865, P11477, P50711	411	4	545	1.32603	1	1	100
UP_SEQ_FEATURE	peptide:Defensin-related cryptdin-11	4	0.821355	0.742545	P28309, Q5G865, P11477, P50711	411	4	545	1.32603	1	1	100
UP_SEQ_FEATURE	peptide:Defensin-related cryptdin-10	4	0.821355	0.742545	P28309, Q5G865, P11477, P50711	411	4	545	1.32603	1	1	100
UP_SEQ_FEATURE	chain:cryptdin related sequence peptide	4	0.821355	0.742545	P28309, Q5G865, P11477, P50711	411	4	545	1.32603	1	1	100
UP_SEQ_FEATURE	peptide:Defensin-1	4	0.821355	0.742545	P28309, Q5G865, P11477, P50711	411	4	545	1.32603	1	1	100
UP_SEQ_FEATURE	peptide:Defensin-related cryptdin-6/12	4	0.821355	0.742545	P28309, Q5G865, P11477, P50711	411	4	545	1.32603	1	1	100
UP_SEQ_FEATURE	peptide:Defensin-related cryptdin-7	4	0.821355	0.742545	P28309, Q5G865, P11477, P50711	411	4	545	1.32603	1	1	100
UP_SEQ_FEATURE	peptide:Defensin-related cryptdin-25	4	0.821355	0.742545	P28309, Q5G865, P11477, P50711	411	4	545	1.32603	1	1	100
UP_SEQ_FEATURE	peptide:Defensin-related cryptdin-3	4	0.821355	0.742545	P28309, Q5G865, P11477, P50711	411	4	545	1.32603	1	1	100
UP_SEQ_FEATURE	peptide:Defensin-related cryptdin-23	4	0.821355	0.742545	P28309, Q5G865, P11477, P50711	411	4	545	1.32603	1	1	100
UP_SEQ_FEATURE	peptide:Defensin-related cryptdin-24	4	0.821355	0.742545	P28309, Q5G865, P11477, P50711	411	4	545	1.32603	1	1	100
UP_SEQ_FEATURE	peptide:Defensin-related cryptdin-17	4	0.821355	0.742545	P28309, Q5G865, P11477, P50711	411	4	545	1.32603	1	1	100
UP_SEQ_FEATURE	peptide:Defensin-related cryptdin-2	4	0.821355	0.742545	P28309, Q5G865, P11477, P50711	411	4	545	1.32603	1	1	100
UP_SEQ_FEATURE	region of interest:6 X 3 AA tandem repeats of C-P-X	4	0.821355	0.742545	P28309, Q5G865, P11477, P50711	411	4	545	1.32603	1	1	100
UP_SEQ_FEATURE	peptide:Defensin-related cryptdin-related sequence 7	4	0.821355	0.742545	P28309, Q5G865, P11477, P50711	411	4	545	1.32603	1	1	100
UP_SEQ_FEATURE	peptide:Defensin-related cryptdin-8	4	0.821355	0.742545	P28309, Q5G865, P11477, P50711	411	4	545	1.32603	1	1	100
UP_SEQ_FEATURE	peptide:Defensin-related cryptdin-9	4	0.821355	0.742545	P28309, Q5G865, P11477, P50711	411	4	545	1.32603	1	1	100
SMART	SM00048:DEFSN	6	1.23203	0.832712	P28309, E9QPZ2, Q5G865, P11477, L7N231, P50711	251	9	384	1.01992	1	1	100
GOTERM_BP_DIRECT	GO:0042742~defense response to bacterium	14	2.87474	0.911104	P28309, O88593, E9QPZ2, P62821, P11477, Q5G865, O35639, L7N231, A0A075B5P3, A0A075B5Y5, P01901, F6TQW2, A0A0A6YWR2, P50711	401	21	551	0.916043	1	1	100
INTERPRO	IPR006080:Beta defensin/Neutrophil defensin	6	1.23203	0.912349	P28309, E9QPZ2, Q5G865, P11477, L7N231, P50711	484	9	682	0.939394	1	1	100
INTERPRO	IPR016327:Alpha-defensin	6	1.23203	0.912349	P28309, E9QPZ2, Q5G865, P11477, L7N231, P50711	484	9	682	0.939394	1	1	100
INTERPRO	IPR002366:Defensin propeptide	6	1.23203	0.912349	P28309, E9QPZ2, Q5G865, P11477, L7N231, P50711	484	9	682	0.939394	1	1	100
UP_KEYWORDS	Defensin	6	1.23203	0.912619	P28309, E9QPZ2, Q5G865, P11477, L7N231, P50711	487	9	686	0.939083	1	0.99996	100
GOTERM_BP_DIRECT	GO:0006952~defense response	3	0.616016	0.935296	Q5G865, P11477, P50711	401	4	551	1.03055	1	1	100
PIR_SUPERFAMILY	PIRSF001875:alpha-defensin	6	1.23203	0.966053	P28309, E9QPZ2, Q5G865, P11477, L7N231, P50711	67	9	87	0.865672	1	1	100
UP_KEYWORDS	Antibiotic	7	1.43737	0.985599	O88593, P28309, E9QPZ2, Q5G865, P11477, L7N231, P50711	487	13	686	0.75849	1	0.999999	100
UP_KEYWORDS	Antimicrobial	8	1.64271	0.999073	O88593, P28309, E9QPZ2, P31725, Q5G865, P11477, L7N231, P50711	487	18	686	0.626055	1	1	100
Annotation Cluster 46	Enrichment Score: 0.12046541115386468
Category	Term	Count	%	PValue	Genes	List Total	Pop Hits	Pop Total	Fold Enrichment	Bonferroni	Benjamini	FDR
UP_KEYWORDS	Glycoprotein	109	22.3819	0.460877	P21614, P28665, P43137, A0A0R4J092, Q9Z2U1, A0A075B5P3, P18761, P12265, G5E8C3, P29699, Q9Z2U0, Q7M758, Q02248, Q9QUM9, F6WR04, P18242, Q8BFZ9, Q9JHE3, O70570, Q64285, P40237, A0A0R4J138, Q61739, A0A0R4J0I1, P18572, P01901, O35684, Q571E4, E9PV24, Q02257, Q8BK48, D3YZE6, A0A0R4J077, Q00897, Q3UVK0, P12246, Q03265, P08249, P31428, Q91V01, Q9CY50, Q9R1P4, Q9CQF9, A0A0R4J0B2, Q07456, A0A0A6YWR2, Q91…	487	151	686	1.01682	1	0.991231	99.9739
UP_SEQ_FEATURE	glycosylation site:N-linked (GlcNAc...)	89	18.2752	0.955231	A0A0R4J190, P21614, P28665, A0A0A0MQA3, P43137, A0A0R4J092, G3X8T9, P32261, Q9DAX2, G5E8C3, A0A075B5P3, P18761, P12265, P29699, Q7M758, F6TQW2, O88310, Q8BHH8, Q9ET30, B2RU69, P70665, P01027, F6WR04, P22599, P07309, P18242, Q8BFZ9, A0A087WR59, Q64444, Q80Z19, Q9JHE3, P40237, O70570, Q64285, A0A140LI59, Q3TMT3, Q61838, P17892, A0A0R4J138, Q61739, Q9JIQ8, A0A0R4J0I1, Q6X1Y6, P18572, P01901, Q62273,…	411	126	545	0.936643	1	1	100
UP_SEQ_FEATURE	signal peptide	104	21.3552	0.988349	P21614, P28665, P43137, A0A0R4J092, P14847, P18761, P12265, P29699, A0A140T8M3, Q91XL1, F6WR04, P18242, Q64285, O70570, A0A0R4J138, Q61739, A0A0R4J0I1, P18572, P01901, O35684, Q571E4, P07724, D3YZE6, A0A0R4J077, Q00897, Q5BKQ4, P12246, P31428, P58021, Q9CY50, A0A0G2JE99, Q9CQF9, A0A0R4J0B2, P09103, Q07456, E9QPZ2, P20029, P57096, P11438, P01728, Q8K0C5, Q9D7Z6, P01727, Q7TPZ8, F8VQM0, P09470, A0A…	411	150	545	0.919384	1	1	100
Annotation Cluster 47	Enrichment Score: 0.11518934653143867
Category	Term	Count	%	PValue	Genes	List Total	Pop Hits	Pop Total	Fold Enrichment	Bonferroni	Benjamini	FDR
UP_KEYWORDS	Steroid metabolism	6	1.23203	0.666584	E9QNL5, Q8BFZ9, Q9Z0J0, A0A0R4J1G5, Q9JLB4, F2Z456	487	7	686	1.20739	1	0.998192	100
GOTERM_BP_DIRECT	GO:0008202~steroid metabolic process	6	1.23203	0.705746	E9QNL5, Q8BFZ9, Q9Z0J0, A0A0R4J1G5, Q9JLB4, F2Z456	401	7	551	1.17777	1	1	100
UP_KEYWORDS	Cholesterol metabolism	5	1.02669	0.76053	Q8BFZ9, Q9Z0J0, A0A0R4J1G5, Q9JLB4, F2Z456	487	6	686	1.17385	1	0.999369	100
UP_KEYWORDS	Sterol metabolism	5	1.02669	0.76053	Q8BFZ9, Q9Z0J0, A0A0R4J1G5, Q9JLB4, F2Z456	487	6	686	1.17385	1	0.999369	100
GOTERM_BP_DIRECT	GO:0008203~cholesterol metabolic process	6	1.23203	0.851857	Q9CQ52, Q8BFZ9, Q9Z0J0, A0A0R4J1G5, Q9JLB4, F2Z456	401	8	551	1.03055	1	1	100
GOTERM_MF_DIRECT	GO:0015485~cholesterol binding	4	0.821355	0.878539	Q8BFZ9, Q9Z0J0, P14847, A0A0R4J1G5	418	5	569	1.089	1	1	100
Annotation Cluster 48	Enrichment Score: 0.11406519590206293
Category	Term	Count	%	PValue	Genes	List Total	Pop Hits	Pop Total	Fold Enrichment	Bonferroni	Benjamini	FDR
SMART	SM00192:LDLa	3	0.616016	0.72021	P97435, A2AJX4, Q9JIQ8	251	3	384	1.52988	1	1	100
INTERPRO	IPR023415:Low-density lipoprotein (LDL) receptor class A, conserved site	3	0.616016	0.794644	P97435, A2AJX4, Q9JIQ8	484	3	682	1.40909	1	1	100
INTERPRO	IPR002172:Low-density lipoprotein (LDL) receptor class A repeat	3	0.616016	0.794644	P97435, A2AJX4, Q9JIQ8	484	3	682	1.40909	1	1	100
Annotation Cluster 49	Enrichment Score: 0.1108324255124936
Category	Term	Count	%	PValue	Genes	List Total	Pop Hits	Pop Total	Fold Enrichment	Bonferroni	Benjamini	FDR
GOTERM_MF_DIRECT	GO:0019903~protein phosphatase binding	8	1.64271	0.324082	P43137, P07901, Q02248, Q02257, A0A0R4IZW5, P08113, P68040, P31809	418	8	569	1.36124	1	1	99.7197
GOTERM_CC_DIRECT	GO:0016328~lateral plasma membrane	7	1.43737	0.6307	Q9Z261, Q02248, Q02257, Q9Z0G9, A0A0R4IZW5, P31809, P10107	441	8	602	1.19444	1	0.999913	99.9999
GOTERM_BP_DIRECT	GO:0071681~cellular response to indole-3-methanol	3	0.616016	0.816349	Q02248, Q02257, A0A0R4IZW5	401	3	551	1.37406	1	1	100
GOTERM_CC_DIRECT	GO:0016342~catenin complex	3	0.616016	0.82218	Q02248, Q02257, A0A0R4IZW5	441	3	602	1.36508	1	0.999998	100
GOTERM_CC_DIRECT	GO:0005912~adherens junction	3	0.616016	0.82218	Q02248, A0A0R4IZW5, P31809	441	3	602	1.36508	1	0.999998	100
GOTERM_MF_DIRECT	GO:0045294~alpha-catenin binding	3	0.616016	0.824525	Q02248, Q02257, A0A0R4IZW5	418	3	569	1.36124	1	1	100
GOTERM_BP_DIRECT	GO:0016337~single organismal cell-cell adhesion	5	1.02669	0.906464	Q8VDD5, Q02248, Q02257, A0A0R4IZW5, Q61739	401	7	551	0.981475	1	1	100
UP_KEYWORDS	Cell adhesion	10	2.05339	0.938332	P25318, Q8VDD5, Q4VA93, E9Q7P9, B2RU69, Q02248, Q02257, P14094, A0A0R4IZW5, Q61739	487	16	686	0.88039	1	0.999983	100
KEGG_PATHWAY	mmu05200:Pathways in cancer	9	1.84805	0.989375	P63318, P07901, Q4VA93, P11499, Q02248, Q02257, A0A0R4IZW5, P08113, Q61739	265	16	361	0.766274	1	1	100
GOTERM_BP_DIRECT	GO:0007155~cell adhesion	10	2.05339	0.995673	P25318, Q8VDD5, Q4VA93, E9Q7P9, B2RU69, Q02248, Q02257, P14094, A0A0R4IZW5, Q61739	401	19	551	0.723192	1	1	100
Annotation Cluster 50	Enrichment Score: 0.11018549498486767
Category	Term	Count	%	PValue	Genes	List Total	Pop Hits	Pop Total	Fold Enrichment	Bonferroni	Benjamini	FDR
GOTERM_MF_DIRECT	GO:0005200~structural constituent of cytoskeleton	7	1.43737	0.401995	P68369, P05213, F8WID5, P68372, A2AIM4, P59999, Q9Z2K1	418	7	569	1.36124	1	1	99.9554
SMART	SM00864:SM00864	3	0.616016	0.72021	P68369, P05213, P68372	251	3	384	1.52988	1	1	100
SMART	SM00865:SM00865	3	0.616016	0.72021	P68369, P05213, P68372	251	3	384	1.52988	1	1	100
INTERPRO	IPR018316:Tubulin/FtsZ, 2-layer sandwich domain	3	0.616016	0.794644	P68369, P05213, P68372	484	3	682	1.40909	1	1	100
INTERPRO	IPR008280:Tubulin/FtsZ, C-terminal	3	0.616016	0.794644	P68369, P05213, P68372	484	3	682	1.40909	1	1	100
INTERPRO	IPR023123:Tubulin, C-terminal	3	0.616016	0.794644	P68369, P05213, P68372	484	3	682	1.40909	1	1	100
INTERPRO	IPR003008:Tubulin/FtsZ, GTPase domain	3	0.616016	0.794644	P68369, P05213, P68372	484	3	682	1.40909	1	1	100
INTERPRO	IPR017975:Tubulin, conserved site	3	0.616016	0.794644	P68369, P05213, P68372	484	3	682	1.40909	1	1	100
INTERPRO	IPR000217:Tubulin	3	0.616016	0.794644	P68369, P05213, P68372	484	3	682	1.40909	1	1	100
UP_KEYWORDS	Microtubule	3	0.616016	0.794944	P68369, P05213, P68372	487	3	686	1.40862	1	0.999628	100
GOTERM_BP_DIRECT	GO:0007017~microtubule-based process	3	0.616016	0.816349	P68369, P05213, P68372	401	3	551	1.37406	1	1	100
GOTERM_CC_DIRECT	GO:0005874~microtubule	4	0.821355	0.876215	P68369, P05213, P63017, P68372	441	5	602	1.09206	1	1	100
KEGG_PATHWAY	mmu04540:Gap junction	5	1.02669	0.964749	P68369, P63318, Q4VA93, P05213, P68372	265	8	361	0.851415	1	1	100
GOTERM_MF_DIRECT	GO:0003924~GTPase activity	9	1.84805	0.995385	P62821, P58252, P68369, D3YVN7, P10126, P05213, P68372, P61211, P62835	418	17	569	0.720659	1	1	100
Annotation Cluster 51	Enrichment Score: 0.10889440852620981
Category	Term	Count	%	PValue	Genes	List Total	Pop Hits	Pop Total	Fold Enrichment	Bonferroni	Benjamini	FDR
KEGG_PATHWAY	mmu04918:Thyroid hormone synthesis	9	1.84805	0.468558	P63318, P20029, Q4VA93, P47791, P11352, P35564, P14094, P08113, Q8VDN2	265	10	361	1.22604	1	0.99984	99.9706
KEGG_PATHWAY	mmu04960:Aldosterone-regulated sodium reabsorption	5	1.02669	0.593202	P63318, Q4VA93, P51661, P14094, Q8VDN2	265	5	361	1.36226	1	0.999933	99.9991
KEGG_PATHWAY	mmu04919:Thyroid hormone signaling pathway	6	1.23203	0.717874	P63318, Q4VA93, P60710, Q02248, P14094, Q8VDN2	265	7	361	1.16765	1	0.999989	100
KEGG_PATHWAY	mmu04970:Salivary secretion	6	1.23203	0.86115	A0A0R4J190, P63318, Q4VA93, A0A140LI59, P14094, Q8VDN2	265	8	361	1.0217	1	0.999999	100
KEGG_PATHWAY	mmu04911:Insulin secretion	5	1.02669	0.912949	P63318, Q4VA93, Q9QYX7, P14094, Q8VDN2	265	7	361	0.973046	1	1	100
KEGG_PATHWAY	mmu04961:Endocrine and other factor-regulated calcium reabsorption	5	1.02669	0.912949	P63318, Q4VA93, P14094, Q5SXR6, Q8VDN2	265	7	361	0.973046	1	1	100
KEGG_PATHWAY	mmu04971:Gastric acid secretion	5	1.02669	0.964749	P63318, Q4VA93, P14094, P00920, Q8VDN2	265	8	361	0.851415	1	1	100
KEGG_PATHWAY	mmu04261:Adrenergic signaling in cardiomyocytes	6	1.23203	0.973743	Q4VA93, F8WID5, P62141, P14094, A2AIM4, Q8VDN2	265	10	361	0.817358	1	1	100
Annotation Cluster 52	Enrichment Score: 0.10833731119860585
Category	Term	Count	%	PValue	Genes	List Total	Pop Hits	Pop Total	Fold Enrichment	Bonferroni	Benjamini	FDR
SMART	SM00268:ACTIN	3	0.616016	0.72021	P62737, P60710, Q8BFZ3	251	3	384	1.52988	1	1	100
INTERPRO	IPR004000:Actin-related protein	3	0.616016	0.794644	P62737, P60710, Q8BFZ3	484	3	682	1.40909	1	1	100
INTERPRO	IPR020902:Actin/actin-like conserved site	3	0.616016	0.794644	P62737, P60710, Q8BFZ3	484	3	682	1.40909	1	1	100
INTERPRO	IPR004001:Actin, conserved site	3	0.616016	0.794644	P62737, P60710, Q8BFZ3	484	3	682	1.40909	1	1	100
UP_KEYWORDS	Oxidation	3	0.616016	0.794944	P62737, P60710, Q8BFZ3	487	3	686	1.40862	1	0.999628	100
Annotation Cluster 53	Enrichment Score: 0.09833972422600905
Category	Term	Count	%	PValue	Genes	List Total	Pop Hits	Pop Total	Fold Enrichment	Bonferroni	Benjamini	FDR
GOTERM_BP_DIRECT	GO:0006879~cellular iron ion homeostasis	4	0.821355	0.697401	Q921I1, P08228, Q9CPX4, P09528	401	4	551	1.37406	1	1	100
GOTERM_BP_DIRECT	GO:0006826~iron ion transport	3	0.616016	0.816349	Q921I1, Q9CPX4, P09528	401	3	551	1.37406	1	1	100
GOTERM_MF_DIRECT	GO:0008199~ferric iron binding	3	0.616016	0.824525	Q921I1, Q9CPX4, P09528	418	3	569	1.36124	1	1	100
KEGG_PATHWAY	mmu04978:Mineral absorption	6	1.23203	0.86115	Q921I1, Q9WVC8, P14094, Q9CPX4, Q8VDN2, P09528	265	8	361	1.0217	1	0.999999	100
Annotation Cluster 54	Enrichment Score: 0.09622372704025847
Category	Term	Count	%	PValue	Genes	List Total	Pop Hits	Pop Total	Fold Enrichment	Bonferroni	Benjamini	FDR
GOTERM_BP_DIRECT	GO:0006281~DNA repair	4	0.821355	0.697401	Q9QZN4, Q3U1J4, Q61937, P62908	401	4	551	1.37406	1	1	100
UP_KEYWORDS	DNA damage	3	0.616016	0.794944	Q9QZN4, Q3U1J4, P62908	487	3	686	1.40862	1	0.999628	100
UP_KEYWORDS	DNA repair	3	0.616016	0.794944	Q9QZN4, Q3U1J4, P62908	487	3	686	1.40862	1	0.999628	100
GOTERM_BP_DIRECT	GO:0006974~cellular response to DNA damage stimulus	3	0.616016	0.935296	Q9QZN4, Q3U1J4, P62908	401	4	551	1.03055	1	1	100
Annotation Cluster 55	Enrichment Score: 0.09581963217360992
Category	Term	Count	%	PValue	Genes	List Total	Pop Hits	Pop Total	Fold Enrichment	Bonferroni	Benjamini	FDR
INTERPRO	IPR012999:Pyridine nucleotide-disulphide oxidoreductase, class I, active site	3	0.616016	0.794644	P47791, O08749, Q9JMH6	484	3	682	1.40909	1	1	100
INTERPRO	IPR004099:Pyridine nucleotide-disulphide oxidoreductase, dimerisation	3	0.616016	0.794644	P47791, O08749, Q9JMH6	484	3	682	1.40909	1	1	100
INTERPRO	IPR016156:FAD/NAD-linked reductase, dimerisation	3	0.616016	0.794644	P47791, O08749, Q9JMH6	484	3	682	1.40909	1	1	100
GOTERM_MF_DIRECT	GO:0016668~oxidoreductase activity, acting on a sulfur group of donors, NAD(P) as acceptor	3	0.616016	0.824525	P47791, O08749, Q9JMH6	418	3	569	1.36124	1	1	100
Annotation Cluster 56	Enrichment Score: 0.09444391901448113
Category	Term	Count	%	PValue	Genes	List Total	Pop Hits	Pop Total	Fold Enrichment	Bonferroni	Benjamini	FDR
INTERPRO	IPR009000:Translation elongation/initiation factor/Ribosomal, beta-barrel	4	0.821355	0.666315	P58252, D3YVN7, O55142, P10126	484	4	682	1.40909	1	1	100
INTERPRO	IPR000795:Elongation factor, GTP-binding domain	3	0.616016	0.794644	P58252, D3YVN7, P10126	484	3	682	1.40909	1	1	100
INTERPRO	IPR004161:Translation elongation factor EFTu/EF1A, domain 2	3	0.616016	0.794644	P58252, D3YVN7, P10126	484	3	682	1.40909	1	1	100
UP_KEYWORDS	Elongation factor	3	0.616016	0.794944	P58252, D3YVN7, P10126	487	3	686	1.40862	1	0.999628	100
UP_KEYWORDS	Protein biosynthesis	3	0.616016	0.794944	P58252, D3YVN7, P10126	487	3	686	1.40862	1	0.999628	100
GOTERM_MF_DIRECT	GO:0003746~translation elongation factor activity	3	0.616016	0.824525	P58252, D3YVN7, P10126	418	3	569	1.36124	1	1	100
GOTERM_MF_DIRECT	GO:0003924~GTPase activity	9	1.84805	0.995385	P62821, P58252, P68369, D3YVN7, P10126, P05213, P68372, P61211, P62835	418	17	569	0.720659	1	1	100
Annotation Cluster 57	Enrichment Score: 0.094429029559296
Category	Term	Count	%	PValue	Genes	List Total	Pop Hits	Pop Total	Fold Enrichment	Bonferroni	Benjamini	FDR
INTERPRO	IPR000169:Cysteine peptidase, cysteine active site	3	0.616016	0.794644	F6WR04, Q8R016, O08688	484	3	682	1.40909	1	1	100
UP_KEYWORDS	Thiol protease	3	0.616016	0.794944	F6WR04, Q8R016, O08688	487	3	686	1.40862	1	0.999628	100
GOTERM_MF_DIRECT	GO:0008234~cysteine-type peptidase activity	3	0.616016	0.824525	F6WR04, Q8R016, O08688	418	3	569	1.36124	1	1	100
Annotation Cluster 58	Enrichment Score: 0.09286155499475957
Category	Term	Count	%	PValue	Genes	List Total	Pop Hits	Pop Total	Fold Enrichment	Bonferroni	Benjamini	FDR
KEGG_PATHWAY	mmu05166:HTLV-I infection	8	1.64271	0.54781	P48962, P01901, P14211, Q3V132, Q02248, Q60932, P35564, P51881	265	9	361	1.2109	1	0.999911	99.9963
INTERPRO	IPR002113:Adenine nucleotide translocator 1	3	0.616016	0.794644	P48962, Q3V132, P51881	484	3	682	1.40909	1	1	100
KEGG_PATHWAY	mmu04022:cGMP-PKG signaling pathway	7	1.43737	0.980528	P48962, Q3V132, Q60932, P62141, P14094, P51881, Q8VDN2	265	12	361	0.794654	1	1	100
KEGG_PATHWAY	mmu04020:Calcium signaling pathway	6	1.23203	0.996073	P48962, P63318, Q4VA93, Q3V132, Q60932, P51881	265	12	361	0.681132	1	1	100
Annotation Cluster 59	Enrichment Score: 0.08663189646696164
Category	Term	Count	%	PValue	Genes	List Total	Pop Hits	Pop Total	Fold Enrichment	Bonferroni	Benjamini	FDR
UP_KEYWORDS	Potassium	5	1.02669	0.545435	Q9Z1W8, P52480, Q8QZT1, P14094, Q8VDN2	487	5	686	1.40862	1	0.995288	99.9973
UP_KEYWORDS	Potassium transport	3	0.616016	0.794944	Q9Z1W8, P14094, Q8VDN2	487	3	686	1.40862	1	0.999628	100
GOTERM_BP_DIRECT	GO:0030007~cellular potassium ion homeostasis	3	0.616016	0.816349	Q9Z1W8, P14094, Q8VDN2	401	3	551	1.37406	1	1	100
GOTERM_BP_DIRECT	GO:0010107~potassium ion import	3	0.616016	0.816349	Q9Z1W8, P14094, Q8VDN2	401	3	551	1.37406	1	1	100
GOTERM_BP_DIRECT	GO:0006883~cellular sodium ion homeostasis	3	0.616016	0.816349	Q9Z1W8, P14094, Q8VDN2	401	3	551	1.37406	1	1	100
GOTERM_BP_DIRECT	GO:0036376~sodium ion export from cell	3	0.616016	0.816349	Q9Z1W8, P14094, Q8VDN2	401	3	551	1.37406	1	1	100
GOTERM_BP_DIRECT	GO:0006813~potassium ion transport	3	0.616016	0.935296	Q9Z1W8, P14094, Q8VDN2	401	4	551	1.03055	1	1	100
GOTERM_MF_DIRECT	GO:0005391~sodium:potassium-exchanging ATPase activity	3	0.616016	0.939688	Q9Z1W8, P14094, Q8VDN2	418	4	569	1.02093	1	1	100
GOTERM_BP_DIRECT	GO:0006814~sodium ion transport	4	0.821355	0.981291	Q6X1Y6, Q9Z1W8, P14094, Q8VDN2	401	7	551	0.78518	1	1	100
Annotation Cluster 60	Enrichment Score: 0.08452158589858595
Category	Term	Count	%	PValue	Genes	List Total	Pop Hits	Pop Total	Fold Enrichment	Bonferroni	Benjamini	FDR
KEGG_PATHWAY	mmu05412:Arrhythmogenic right ventricular cardiomyopathy (ARVC)	4	0.821355	0.706836	P60710, Q02248, Q02257, Q61739	265	4	361	1.36226	1	0.99999	100
GOTERM_BP_DIRECT	GO:0043588~skin development	4	0.821355	0.870495	Q02248, Q02257, Q61739, Q08189	401	5	551	1.09925	1	1	100
GOTERM_BP_DIRECT	GO:0016337~single organismal cell-cell adhesion	5	1.02669	0.906464	Q8VDD5, Q02248, Q02257, A0A0R4IZW5, Q61739	401	7	551	0.981475	1	1	100
Annotation Cluster 61	Enrichment Score: 0.08172160821929882
Category	Term	Count	%	PValue	Genes	List Total	Pop Hits	Pop Total	Fold Enrichment	Bonferroni	Benjamini	FDR
GOTERM_BP_DIRECT	GO:0006730~one-carbon metabolic process	7	1.43737	0.61808	Q64444, P16015, Q68FL4, P00920, P18761, P50431, B1ARR4, P50247	401	8	551	1.20231	1	1	100
SMART	SM01057:SM01057	4	0.821355	0.767675	Q64444, P16015, P00920, P18761, B1ARR4	251	5	384	1.2239	1	1	100
KEGG_PATHWAY	mmu00910:Nitrogen metabolism	5	1.02669	0.801478	Q64444, P16015, P00920, P18761, P26443, B1ARR4	265	6	361	1.13522	1	0.999997	100
INTERPRO	IPR001148:Alpha carbonic anhydrase	4	0.821355	0.848398	Q64444, P16015, P00920, P18761, B1ARR4	484	5	682	1.12727	1	1	100
INTERPRO	IPR023561:Carbonic anhydrase, alpha-class	4	0.821355	0.848398	Q64444, P16015, P00920, P18761, B1ARR4	484	5	682	1.12727	1	1	100
GOTERM_MF_DIRECT	GO:0004089~carbonate dehydratase activity	4	0.821355	0.878539	Q64444, P16015, P00920, P18761, B1ARR4	418	5	569	1.089	1	1	100
INTERPRO	IPR018338:Carbonic anhydrase, alpha-class, conserved site	3	0.616016	0.922972	Q64444, P16015, P00920	484	4	682	1.05682	1	1	100
UP_SEQ_FEATURE	metal ion-binding site:Zinc; catalytic	6	1.23203	0.999918	Q64444, P16015, P00920, Q91V76, P18761, B1ARR4, Q7TPZ8	411	15	545	0.530414	1	1	100
Annotation Cluster 62	Enrichment Score: 0.07926956268279932
Category	Term	Count	%	PValue	Genes	List Total	Pop Hits	Pop Total	Fold Enrichment	Bonferroni	Benjamini	FDR
UP_KEYWORDS	Cell cycle	8	1.64271	0.672754	Q60737, B2RU69, P62141, P97384, P68040, Q5SXR6, Q63739, P62908	487	10	686	1.1269	1	0.99794	100
GOTERM_BP_DIRECT	GO:0007049~cell cycle	6	1.23203	0.851857	B2RU69, P62141, P97384, P68040, Q63739, P62908	401	8	551	1.03055	1	1	100
UP_KEYWORDS	Cell division	5	1.02669	0.885791	B2RU69, P62141, P97384, Q5SXR6, P62908	487	7	686	1.00616	1	0.999917	100
GOTERM_BP_DIRECT	GO:0051301~cell division	4	0.821355	0.949222	B2RU69, P62141, P97384, P62908	401	6	551	0.916043	1	1	100
Annotation Cluster 63	Enrichment Score: 0.07820385917597288
Category	Term	Count	%	PValue	Genes	List Total	Pop Hits	Pop Total	Fold Enrichment	Bonferroni	Benjamini	FDR
GOTERM_MF_DIRECT	GO:0030170~pyridoxal phosphate binding	6	1.23203	0.720835	Q922Q1, P05202, P07724, P61922, Q8VCN5, P50431	418	7	569	1.16678	1	1	100
INTERPRO	IPR015424:Pyridoxal phosphate-dependent transferase	4	0.821355	0.848398	P05202, P61922, Q8VCN5, P50431	484	5	682	1.12727	1	1	100
INTERPRO	IPR015421:Pyridoxal phosphate-dependent transferase, major region, subdomain 1	4	0.821355	0.848398	P05202, P61922, Q8VCN5, P50431	484	5	682	1.12727	1	1	100
UP_KEYWORDS	Pyridoxal phosphate	4	0.821355	0.848706	P05202, P61922, Q8VCN5, P50431	487	5	686	1.1269	1	0.999831	100
INTERPRO	IPR015422:Pyridoxal phosphate-dependent transferase, major region, subdomain 2	3	0.616016	0.922972	P61922, Q8VCN5, P50431	484	4	682	1.05682	1	1	100
Annotation Cluster 64	Enrichment Score: 0.07500885114426818
Category	Term	Count	%	PValue	Genes	List Total	Pop Hits	Pop Total	Fold Enrichment	Bonferroni	Benjamini	FDR
SMART	SM00832:SM00832	4	0.821355	0.767675	A0A087WR59, Q80Z19, E9Q9C6, E9PVG8	251	5	384	1.2239	1	1	100
SMART	SM00215:VWC_out	4	0.821355	0.767675	A0A087WR59, Q80Z19, E9Q9C6, E9PVG8	251	5	384	1.2239	1	1	100
INTERPRO	IPR014853:Uncharacterised domain, cysteine-rich	4	0.821355	0.848398	A0A087WR59, Q80Z19, E9Q9C6, E9PVG8	484	5	682	1.12727	1	1	100
INTERPRO	IPR001007:von Willebrand factor, type C	4	0.821355	0.848398	A0A087WR59, Q80Z19, E9Q9C6, E9PVG8	484	5	682	1.12727	1	1	100
INTERPRO	IPR002919:Trypsin Inhibitor-like, cysteine rich domain	4	0.821355	0.848398	A0A087WR59, Q80Z19, E9Q9C6, E9PVG8	484	5	682	1.12727	1	1	100
SMART	SM00216:VWD	4	0.821355	0.885485	A0A087WR59, Q80Z19, E9Q9C6, E9PVG8	251	6	384	1.01992	1	1	100
INTERPRO	IPR001846:von Willebrand factor, type D domain	4	0.821355	0.936705	A0A087WR59, Q80Z19, E9Q9C6, E9PVG8	484	6	682	0.939394	1	1	100
Annotation Cluster 65	Enrichment Score: 0.07080940230656445
Category	Term	Count	%	PValue	Genes	List Total	Pop Hits	Pop Total	Fold Enrichment	Bonferroni	Benjamini	FDR
KEGG_PATHWAY	mmu00250:Alanine, aspartate and glutamate metabolism	4	0.821355	0.706836	P05202, P61922, P47856, P26443	265	4	361	1.36226	1	0.99999	100
UP_KEYWORDS	Aminotransferase	3	0.616016	0.923145	P05202, P61922, P47856	487	4	686	1.05647	1	0.999973	100
GOTERM_MF_DIRECT	GO:0008483~transaminase activity	3	0.616016	0.939688	P05202, P61922, P47856	418	4	569	1.02093	1	1	100
Annotation Cluster 66	Enrichment Score: 0.06791060112603284
Category	Term	Count	%	PValue	Genes	List Total	Pop Hits	Pop Total	Fold Enrichment	Bonferroni	Benjamini	FDR
INTERPRO	IPR002448:Odour-binding protein	4	0.821355	0.666315	B1AVU4, A2AEN9, Q9D3H2, A2BHD2	484	4	682	1.40909	1	1	100
GOTERM_MF_DIRECT	GO:0005549~odorant binding	4	0.821355	0.709363	B1AVU4, A2AEN9, Q9D3H2, A2BHD2	418	4	569	1.36124	1	1	100
INTERPRO	IPR000566:Lipocalin/cytosolic fatty-acid binding protein domain	6	1.23203	0.912349	B1AVU4, A2AEN9, A2BHR0, Q9D3H2, A2BHD2, Q07456	484	9	682	0.939394	1	1	100
INTERPRO	IPR011038:Calycin-like	6	1.23203	0.959589	B1AVU4, A2AEN9, A2BHR0, Q9D3H2, A2BHD2, Q07456	484	10	682	0.845455	1	1	100
INTERPRO	IPR012674:Calycin	6	1.23203	0.959589	B1AVU4, A2AEN9, A2BHR0, Q9D3H2, A2BHD2, Q07456	484	10	682	0.845455	1	1	100
GOTERM_MF_DIRECT	GO:0005215~transporter activity	8	1.64271	0.985501	P48962, B1AVU4, Q3V132, A2AEN9, Q9CR62, P51881, Q9D3H2, A2BHD2	418	14	569	0.777854	1	1	100
Annotation Cluster 67	Enrichment Score: 0.0655661329089546
Category	Term	Count	%	PValue	Genes	List Total	Pop Hits	Pop Total	Fold Enrichment	Bonferroni	Benjamini	FDR
SMART	SM00239:C2	6	1.23203	0.710205	P63318, Q4VA93, Q8BT60, Q8C166, Q9QYX7, O08688	251	8	384	1.14741	1	1	100
INTERPRO	IPR000008:C2 calcium-dependent membrane targeting	6	1.23203	0.821772	P63318, Q4VA93, Q8BT60, Q8C166, Q9QYX7, O08688	484	8	682	1.05682	1	1	100
UP_SEQ_FEATURE	domain:C2 2	3	0.616016	0.846842	Q8BT60, Q8C166, Q9QYX7	411	3	545	1.32603	1	1	100
UP_SEQ_FEATURE	domain:C2 1	3	0.616016	0.846842	Q8BT60, Q8C166, Q9QYX7	411	3	545	1.32603	1	1	100
KEGG_PATHWAY	mmu04911:Insulin secretion	5	1.02669	0.912949	P63318, Q4VA93, Q9QYX7, P14094, Q8VDN2	265	7	361	0.973046	1	1	100
UP_KEYWORDS	Zinc-finger	3	0.616016	0.923145	P63318, Q4VA93, Q9QYX7	487	4	686	1.05647	1	0.999973	100
UP_SEQ_FEATURE	domain:C2	3	0.616016	0.985327	P63318, Q4VA93, O08688	411	5	545	0.79562	1	1	100
Annotation Cluster 68	Enrichment Score: 0.06261936755734979
Category	Term	Count	%	PValue	Genes	List Total	Pop Hits	Pop Total	Fold Enrichment	Bonferroni	Benjamini	FDR
UP_KEYWORDS	Kinase	7	1.43737	0.74985	P30275, P63318, P52480, Q4VA93, Q60737, Q04447, P17710	487	9	686	1.0956	1	0.999303	100
GOTERM_BP_DIRECT	GO:0006468~protein phosphorylation	5	1.02669	0.791768	P63318, Q4VA93, Q60737, Q3UWA6, P17710	401	6	551	1.14505	1	1	100
GOTERM_BP_DIRECT	GO:0046777~protein autophosphorylation	5	1.02669	0.791768	P63318, Q4VA93, Q60737, P63017, P17710	401	6	551	1.14505	1	1	100
GOTERM_MF_DIRECT	GO:0016301~kinase activity	7	1.43737	0.802394	P30275, P63318, P52480, Q4VA93, Q60737, Q04447, P17710	418	9	569	1.05875	1	1	100
GOTERM_MF_DIRECT	GO:0004672~protein kinase activity	5	1.02669	0.80355	P63318, Q4VA93, Q60737, Q3UWA6, P17710	418	6	569	1.13437	1	1	100
GOTERM_BP_DIRECT	GO:0018105~peptidyl-serine phosphorylation	3	0.616016	0.816349	P63318, Q4VA93, P17710	401	3	551	1.37406	1	1	100
INTERPRO	IPR011009:Protein kinase-like domain	4	0.821355	0.848398	P63318, Q4VA93, Q60737, Q3UWA6	484	5	682	1.12727	1	1	100
INTERPRO	IPR000719:Protein kinase, catalytic domain	4	0.821355	0.848398	P63318, Q4VA93, Q60737, Q3UWA6	484	5	682	1.12727	1	1	100
GOTERM_BP_DIRECT	GO:0016310~phosphorylation	6	1.23203	0.851857	P30275, P63318, P52480, Q4VA93, Q04447, P17710	401	8	551	1.03055	1	1	100
SMART	SM00220:S_TKc	3	0.616016	0.875699	P63318, Q4VA93, Q60737	251	4	384	1.14741	1	1	100
KEGG_PATHWAY	mmu04310:Wnt signaling pathway	4	0.821355	0.877287	P63318, Q4VA93, Q60737, Q02248	265	5	361	1.08981	1	0.999999	100
GOTERM_MF_DIRECT	GO:0004674~protein serine/threonine kinase activity	4	0.821355	0.878539	P63318, Q4VA93, Q60737, Q8BT60	418	5	569	1.089	1	1	100
UP_SEQ_FEATURE	binding site:ATP	8	1.64271	0.89125	P30275, Q9CQN1, P63318, Q4VA93, Q60737, Q04447, P08113, A0A0N4SVP8	411	11	545	0.964388	1	1	100
UP_SEQ_FEATURE	domain:Protein kinase	4	0.821355	0.899858	P63318, Q4VA93, Q60737, Q3UWA6	411	5	545	1.06083	1	1	100
KEGG_PATHWAY	mmu04066:HIF-1 signaling pathway	5	1.02669	0.912949	P63318, Q4VA93, Q921I1, P17710, A0A0A0MQF6	265	7	361	0.973046	1	1	100
INTERPRO	IPR008271:Serine/threonine-protein kinase, active site	3	0.616016	0.922972	P63318, Q4VA93, Q60737	484	4	682	1.05682	1	1	100
INTERPRO	IPR017441:Protein kinase, ATP binding site	3	0.616016	0.922972	P63318, Q4VA93, Q60737	484	4	682	1.05682	1	1	100
UP_KEYWORDS	Serine/threonine-protein kinase	3	0.616016	0.923145	P63318, Q4VA93, Q60737	487	4	686	1.05647	1	0.999973	100
GOTERM_BP_DIRECT	GO:0035556~intracellular signal transduction	4	0.821355	0.949222	P63318, Q4VA93, P68040, Q3UWA6	401	6	551	0.916043	1	1	100
UP_SEQ_FEATURE	nucleotide phosphate-binding region:ATP	10	2.05339	0.999324	P30275, Q03265, P63318, P56480, Q8VDD5, Q4VA93, Q60737, Q04447, Q3V117, A0A0N4SVP8	411	20	545	0.663017	1	1	100
Annotation Cluster 69	Enrichment Score: 0.06120402753494824
Category	Term	Count	%	PValue	Genes	List Total	Pop Hits	Pop Total	Fold Enrichment	Bonferroni	Benjamini	FDR
UP_KEYWORDS	Immunoglobulin domain	20	4.10678	0.720781	A0A075B5P9, Q9D871, O70570, P18528, A0A0G2JGK2, A0A075B5P3, P01728, A0A0B4J1I9, P01727, P01644, A0A140T8M0, P01631, F6TQW2, P18572, P01901, A0A140T8M3, A0A140T8M2, P31809, Q9D7L8, A0A075B5W3, A0A075B5T3, A0A0A6YWR2	487	28	686	1.00616	1	0.998899	100
UP_KEYWORDS	Immunoglobulin V region	10	2.05339	0.938332	A0A075B5P9, P01644, A0A140T8M0, P01631, P18528, A0A140T8M2, A0A0G2JGK2, P01728, P01727, A0A0B4J1I9, A0A075B5W3, A0A075B5T3	487	16	686	0.88039	1	0.999983	100
GOTERM_MF_DIRECT	GO:0003823~antigen binding	15	3.08008	0.968787	A0A075B5P9, P18528, A0A0G2JGK2, A0A075B5P3, P01728, P01727, A0A0B4J1I9, A0A075B5Y5, P01644, A0A140T8M0, P01631, F6TQW2, A0A140T8M2, A0A075B6A3, A0A075B5W3, A0A075B5T3, A0A0A6YWR2	418	24	569	0.850778	1	1	100
Annotation Cluster 70	Enrichment Score: 0.05870870851472103
Category	Term	Count	%	PValue	Genes	List Total	Pop Hits	Pop Total	Fold Enrichment	Bonferroni	Benjamini	FDR
GOTERM_MF_DIRECT	GO:0052689~carboxylic ester hydrolase activity	6	1.23203	0.720835	Q5BKQ4, Q64285, P70665, P17892, Q91WG0, Q8BK48	418	7	569	1.16678	1	1	100
KEGG_PATHWAY	mmu00561:Glycerolipid metabolism	6	1.23203	0.86115	Q5BKQ4, Q64285, Q9DAX2, Q9CZS1, P17892, P47738	265	8	361	1.0217	1	0.999999	100
GOTERM_MF_DIRECT	GO:0004806~triglyceride lipase activity	3	0.616016	0.939688	Q5BKQ4, Q64285, P17892	418	4	569	1.02093	1	1	100
KEGG_PATHWAY	mmu04975:Fat digestion and absorption	5	1.02669	0.998315	P05202, Q5BKQ4, Q64285, Q9DAX2, P17892	265	11	361	0.619211	1	1	100
Annotation Cluster 71	Enrichment Score: 0.05786787983177681
Category	Term	Count	%	PValue	Genes	List Total	Pop Hits	Pop Total	Fold Enrichment	Bonferroni	Benjamini	FDR
KEGG_PATHWAY	mmu04510:Focal adhesion	10	2.05339	0.590555	P63318, Q4VA93, P60710, Q80X90, Q02248, P62141, P49817, P57780, P62835, Q61739	265	12	361	1.13522	1	0.999954	99.999
KEGG_PATHWAY	mmu04720:Long-term potentiation	4	0.821355	0.706836	P63318, Q4VA93, P62141, P62835	265	4	361	1.36226	1	0.99999	100
KEGG_PATHWAY	mmu04919:Thyroid hormone signaling pathway	6	1.23203	0.717874	P63318, Q4VA93, P60710, Q02248, P14094, Q8VDN2	265	7	361	1.16765	1	0.999989	100
KEGG_PATHWAY	mmu05031:Amphetamine addiction	5	1.02669	0.801478	Q8BW75, P63318, Q4VA93, Q64133, P62141	265	6	361	1.13522	1	0.999997	100
KEGG_PATHWAY	mmu04310:Wnt signaling pathway	4	0.821355	0.877287	P63318, Q4VA93, Q60737, Q02248	265	5	361	1.08981	1	0.999999	100
KEGG_PATHWAY	mmu04015:Rap1 signaling pathway	7	1.43737	0.901167	P62962, P63318, Q4VA93, P60710, Q02248, A0A0R4IZW5, P62835	265	10	361	0.953585	1	1	100
KEGG_PATHWAY	mmu05205:Proteoglycans in cancer	7	1.43737	0.901167	P63318, Q4VA93, P60710, Q80X90, Q02248, P62141, P49817	265	10	361	0.953585	1	1	100
KEGG_PATHWAY	mmu04921:Oxytocin signaling pathway	5	1.02669	0.912949	P58252, P63318, Q4VA93, P60710, P62141	265	7	361	0.973046	1	1	100
KEGG_PATHWAY	mmu04670:Leukocyte transendothelial migration	8	1.64271	0.928913	P63318, Q9Z261, Q4VA93, P60710, Q02248, Q9Z0G9, P57780, P62835	265	12	361	0.908176	1	1	100
KEGG_PATHWAY	mmu04916:Melanogenesis	3	0.616016	0.980295	P63318, Q4VA93, Q02248	265	5	361	0.817358	1	1	100
KEGG_PATHWAY	mmu04750:Inflammatory mediator regulation of TRP channels	4	0.821355	0.983206	Q6X1Y6, P63318, Q4VA93, P62141	265	7	361	0.778437	1	1	100
KEGG_PATHWAY	mmu04270:Vascular smooth muscle contraction	4	0.821355	0.983206	P62737, P63318, Q4VA93, P62141	265	7	361	0.778437	1	1	100
KEGG_PATHWAY	mmu04728:Dopaminergic synapse	5	1.02669	0.986584	Q8BW75, P63318, Q4VA93, Q64133, P62141	265	9	361	0.756813	1	1	100
KEGG_PATHWAY	mmu04726:Serotonergic synapse	4	0.821355	0.999408	Q8BW75, P63318, Q4VA93, Q64133	265	10	361	0.544906	1	1	100
KEGG_PATHWAY	mmu04014:Ras signaling pathway	3	0.616016	0.999466	P63318, Q4VA93, P62835	265	8	361	0.510849	1	1	100
Annotation Cluster 72	Enrichment Score: 0.055804601104322706
Category	Term	Count	%	PValue	Genes	List Total	Pop Hits	Pop Total	Fold Enrichment	Bonferroni	Benjamini	FDR
GOTERM_BP_DIRECT	GO:0006006~glucose metabolic process	4	0.821355	0.697401	P52480, P17751, P97742, A0A0A0MQF6	401	4	551	1.37406	1	1	100
KEGG_PATHWAY	mmu00010:Glycolysis / Gluconeogenesis	9	1.84805	0.896206	P52480, P00329, O08749, P17751, Q9CZS1, P47738, A0A1B0GSX0, P17710, A0A0A0MQF6	265	13	361	0.943106	1	1	100
UP_KEYWORDS	Glycolysis	4	0.821355	0.975199	P52480, P17751, P17710, A0A0A0MQF6	487	7	686	0.804928	1	0.999999	100
GOTERM_BP_DIRECT	GO:0006096~glycolytic process	4	0.821355	0.981291	P52480, P17751, P17710, A0A0A0MQF6	401	7	551	0.78518	1	1	100
Annotation Cluster 73	Enrichment Score: 0.05153939674800225
Category	Term	Count	%	PValue	Genes	List Total	Pop Hits	Pop Total	Fold Enrichment	Bonferroni	Benjamini	FDR
UP_KEYWORDS	GPI-anchor	7	1.43737	0.865496	A0A0R4J190, Q64444, F8VQM0, P58242, O88310, P57096, P31428	487	10	686	0.986037	1	0.999871	100
GOTERM_CC_DIRECT	GO:0031225~anchored component of membrane	7	1.43737	0.899379	A0A0R4J190, Q64444, F8VQM0, P58242, O88310, P57096, P31428	441	10	602	0.955556	1	1	100
UP_SEQ_FEATURE	lipid moiety-binding region:GPI-anchor amidated serine	4	0.821355	0.899858	A0A0R4J190, Q64444, O88310, P31428	411	5	545	1.06083	1	1	100
Annotation Cluster 74	Enrichment Score: 0.04832359262326797
Category	Term	Count	%	PValue	Genes	List Total	Pop Hits	Pop Total	Fold Enrichment	Bonferroni	Benjamini	FDR
UP_SEQ_FEATURE	site:Transition state stabilizer	4	0.821355	0.742545	P24549, P52480, Q9CZS1, P47738	411	4	545	1.32603	1	1	100
GOTERM_MF_DIRECT	GO:0016620~oxidoreductase activity, acting on the aldehyde or oxo group of donors, NAD or NADP as acceptor	4	0.821355	0.878539	P24549, Q9CZS1, P47738, A0A0A0MQF6	418	5	569	1.089	1	1	100
INTERPRO	IPR015590:Aldehyde dehydrogenase domain	3	0.616016	0.922972	P24549, Q9CZS1, P47738	484	4	682	1.05682	1	1	100
INTERPRO	IPR016163:Aldehyde dehydrogenase, C-terminal	3	0.616016	0.922972	P24549, Q9CZS1, P47738	484	4	682	1.05682	1	1	100
INTERPRO	IPR016162:Aldehyde dehydrogenase, N-terminal	3	0.616016	0.922972	P24549, Q9CZS1, P47738	484	4	682	1.05682	1	1	100
INTERPRO	IPR016161:Aldehyde/histidinol dehydrogenase	3	0.616016	0.922972	P24549, Q9CZS1, P47738	484	4	682	1.05682	1	1	100
INTERPRO	IPR016160:Aldehyde dehydrogenase, conserved site	3	0.616016	0.922972	P24549, Q9CZS1, P47738	484	4	682	1.05682	1	1	100
GOTERM_MF_DIRECT	GO:0004029~aldehyde dehydrogenase (NAD) activity	3	0.616016	0.939688	P24549, Q9CZS1, P47738	418	4	569	1.02093	1	1	100
Annotation Cluster 75	Enrichment Score: 0.04282755958077343
Category	Term	Count	%	PValue	Genes	List Total	Pop Hits	Pop Total	Fold Enrichment	Bonferroni	Benjamini	FDR
SMART	SM01394:SM01394	3	0.616016	0.72021	P31725, P14069, Q9D708	251	3	384	1.52988	1	1	100
INTERPRO	IPR013787:S100/CaBP-9k-type, calcium binding, subdomain	3	0.616016	0.794644	P31725, P14069, Q9D708	484	3	682	1.40909	1	1	100
SMART	SM00054:EFh	7	1.43737	0.856422	P31725, P14069, Q3V0K9, Q6P069, P57780, A2AQR0, Q8BH59	251	11	384	0.97356	1	1	100
INTERPRO	IPR011992:EF-hand-like domain	9	1.84805	0.920238	P31725, P14069, Q3V0K9, Q6P069, P57780, Q9Z2I0, A2AQR0, Q8BH59, Q9D708	484	14	682	0.905844	1	1	100
INTERPRO	IPR002048:EF-hand domain	8	1.64271	0.947413	P31725, P14069, Q3V0K9, Q6P069, P57780, A2AQR0, Q8BH59, Q9D708	484	13	682	0.867133	1	1	100
INTERPRO	IPR018247:EF-Hand 1, calcium-binding site	8	1.64271	0.947413	P14069, Q3V0K9, Q6P069, P57780, Q9Z2I0, A2AQR0, Q8BH59, Q9D708	484	13	682	0.867133	1	1	100
UP_SEQ_FEATURE	domain:EF-hand 1	7	1.43737	0.968567	P31725, P14069, Q3V0K9, Q6P069, P57780, A2AQR0, Q8BH59	411	11	545	0.84384	1	1	100
UP_SEQ_FEATURE	domain:EF-hand 2	7	1.43737	0.968567	P31725, P14069, Q3V0K9, Q6P069, P57780, A2AQR0, Q8BH59	411	11	545	0.84384	1	1	100
UP_SEQ_FEATURE	calcium-binding region:2	5	1.02669	0.991022	P14069, Q3V0K9, Q6P069, P57780, Q8BH59	411	9	545	0.736686	1	1	100
UP_SEQ_FEATURE	calcium-binding region:1	5	1.02669	0.991022	P14069, Q3V0K9, Q6P069, P57780, Q8BH59	411	9	545	0.736686	1	1	100
Annotation Cluster 76	Enrichment Score: 0.03770897043467539
Category	Term	Count	%	PValue	Genes	List Total	Pop Hits	Pop Total	Fold Enrichment	Bonferroni	Benjamini	FDR
INTERPRO	IPR005225:Small GTP-binding protein domain	6	1.23203	0.821772	P62821, P58252, P61205, Q62159, P61211, P62835	484	8	682	1.05682	1	1	100
GOTERM_MF_DIRECT	GO:0005525~GTP binding	16	3.28542	0.870169	P62821, P58252, P61205, P05213, P11499, P68372, Q3UWA6, P26443, Q9WUM5, P61211, P68369, D3YVN7, P07901, Q62159, P10126, P62835	418	23	569	0.946952	1	1	100
UP_KEYWORDS	GTP-binding	14	2.87474	0.875385	P62821, P58252, P05213, P61205, P68372, Q3UWA6, P26443, Q9WUM5, P61211, P68369, D3YVN7, P10126, Q62159, P62835	487	21	686	0.939083	1	0.999895	100
GOTERM_BP_DIRECT	GO:0007264~small GTPase mediated signal transduction	5	1.02669	0.906464	P62821, P61205, Q62159, P61211, P62835	401	7	551	0.981475	1	1	100
UP_SEQ_FEATURE	nucleotide phosphate-binding region:GTP	11	2.25873	0.964169	P62821, P58252, P68369, D3YVN7, P61205, Q62159, P10126, P05213, P68372, P61211, P62835	411	17	545	0.858022	1	1	100
GOTERM_MF_DIRECT	GO:0003924~GTPase activity	9	1.84805	0.995385	P62821, P58252, P68369, D3YVN7, P10126, P05213, P68372, P61211, P62835	418	17	569	0.720659	1	1	100
INTERPRO	IPR027417:P-loop containing nucleoside triphosphate hydrolase	14	2.87474	0.999974	P58252, P62821, P56480, P61205, A0A0N4SVP8, P61211, Q03265, D3YVN7, E9QNL5, Q8VDD5, P10126, Q62159, P62835, Q3UZZ6	484	33	682	0.597796	1	1	100
Annotation Cluster 77	Enrichment Score: 0.03247959110719747
Category	Term	Count	%	PValue	Genes	List Total	Pop Hits	Pop Total	Fold Enrichment	Bonferroni	Benjamini	FDR
SMART	SM00202:SR	3	0.616016	0.875699	P97435, A0A140LI59, Q9JIQ8	251	4	384	1.14741	1	1	100
INTERPRO	IPR001190:Speract/scavenger receptor	3	0.616016	0.922972	P97435, A0A140LI59, Q9JIQ8	484	4	682	1.05682	1	1	100
INTERPRO	IPR017448:Speract/scavenger receptor-related	3	0.616016	0.922972	P97435, A0A140LI59, Q9JIQ8	484	4	682	1.05682	1	1	100
GOTERM_MF_DIRECT	GO:0005044~scavenger receptor activity	3	0.616016	0.993915	P97435, A0A140LI59, Q9JIQ8	418	6	569	0.680622	1	1	100
Annotation Cluster 78	Enrichment Score: 0.031579812247094885
Category	Term	Count	%	PValue	Genes	List Total	Pop Hits	Pop Total	Fold Enrichment	Bonferroni	Benjamini	FDR
GOTERM_BP_DIRECT	GO:0002230~positive regulation of defense response to virus by host	5	1.02669	0.906464	P48036, Q9Z261, P68433, P14094, P14152	401	7	551	0.981475	1	1	100
GOTERM_BP_DIRECT	GO:0098792~xenophagy	5	1.02669	0.906464	P48036, Q9Z261, P68433, P14094, P14152	401	7	551	0.981475	1	1	100
GOTERM_BP_DIRECT	GO:0098779~mitophagy in response to mitochondrial depolarization	3	0.616016	0.978497	P48036, P14094, P14152	401	5	551	0.824439	1	1	100
Annotation Cluster 79	Enrichment Score: 0.030179841246703455
Category	Term	Count	%	PValue	Genes	List Total	Pop Hits	Pop Total	Fold Enrichment	Bonferroni	Benjamini	FDR
INTERPRO	IPR005225:Small GTP-binding protein domain	6	1.23203	0.821772	P62821, P58252, P61205, Q62159, P61211, P62835	484	8	682	1.05682	1	1	100
GOTERM_BP_DIRECT	GO:0007264~small GTPase mediated signal transduction	5	1.02669	0.906464	P62821, P61205, Q62159, P61211, P62835	401	7	551	0.981475	1	1	100
UP_KEYWORDS	Prenylation	4	0.821355	0.936881	P62821, Q62159, P62835, Q63739	487	6	686	0.939083	1	0.999986	100
INTERPRO	IPR001806:Small GTPase superfamily	3	0.616016	0.972689	P62821, Q62159, P62835	484	5	682	0.845455	1	1	100
UP_SEQ_FEATURE	lipid moiety-binding region:S-geranylgeranyl cysteine	3	0.616016	0.985327	P62821, Q62159, P62835	411	5	545	0.79562	1	1	100
UP_SEQ_FEATURE	short sequence motif:Effector region	3	0.616016	0.985327	P62821, Q62159, P62835	411	5	545	0.79562	1	1	100
Annotation Cluster 80	Enrichment Score: 0.030030229018566477
Category	Term	Count	%	PValue	Genes	List Total	Pop Hits	Pop Total	Fold Enrichment	Bonferroni	Benjamini	FDR
UP_SEQ_FEATURE	region of interest:Framework-4	4	0.821355	0.899858	P01644, A0A140T8M0, P01631, A0A140T8M2, A0A0B4J1I9	411	5	545	1.06083	1	1	100
UP_SEQ_FEATURE	region of interest:Complementarity-determining-2	5	1.02669	0.932805	P01644, A0A140T8M0, P01631, A0A140T8M2, A0A075B6A3, A0A0B4J1I9	411	7	545	0.947167	1	1	100
UP_SEQ_FEATURE	region of interest:Complementarity-determining-1	5	1.02669	0.932805	P01644, A0A140T8M0, P01631, A0A140T8M2, A0A075B6A3, A0A0B4J1I9	411	7	545	0.947167	1	1	100
UP_SEQ_FEATURE	region of interest:Framework-3	5	1.02669	0.932805	P01644, A0A140T8M0, P01631, A0A140T8M2, A0A075B6A3, A0A0B4J1I9	411	7	545	0.947167	1	1	100
UP_SEQ_FEATURE	region of interest:Framework-1	5	1.02669	0.932805	P01644, A0A140T8M0, P01631, A0A140T8M2, A0A075B6A3, A0A0B4J1I9	411	7	545	0.947167	1	1	100
UP_SEQ_FEATURE	region of interest:Framework-2	5	1.02669	0.932805	P01644, A0A140T8M0, P01631, A0A140T8M2, A0A075B6A3, A0A0B4J1I9	411	7	545	0.947167	1	1	100
UP_KEYWORDS	Immunoglobulin V region	10	2.05339	0.938332	A0A075B5P9, P01644, A0A140T8M0, P01631, P18528, A0A140T8M2, A0A0G2JGK2, P01728, P01727, A0A0B4J1I9, A0A075B5W3, A0A075B5T3	487	16	686	0.88039	1	0.999983	100
UP_SEQ_FEATURE	region of interest:Complementarity-determining-3	4	0.821355	0.964434	P01644, A0A140T8M0, P01631, A0A140T8M2, A0A0B4J1I9	411	6	545	0.884023	1	1	100
Annotation Cluster 81	Enrichment Score: 0.028463281632446664
Category	Term	Count	%	PValue	Genes	List Total	Pop Hits	Pop Total	Fold Enrichment	Bonferroni	Benjamini	FDR
SMART	SM00033:CH	3	0.616016	0.875699	Q3V0K9, Q80X90, P57780	251	4	384	1.14741	1	1	100
INTERPRO	IPR001589:Actinin-type, actin-binding, conserved site	3	0.616016	0.922972	Q3V0K9, Q80X90, P57780	484	4	682	1.05682	1	1	100
INTERPRO	IPR001715:Calponin homology domain	3	0.616016	0.922972	Q3V0K9, Q80X90, P57780	484	4	682	1.05682	1	1	100
UP_SEQ_FEATURE	domain:CH 1	3	0.616016	0.951139	Q3V0K9, Q80X90, P57780	411	4	545	0.994526	1	1	100
UP_SEQ_FEATURE	domain:CH 2	3	0.616016	0.951139	Q3V0K9, Q80X90, P57780	411	4	545	0.994526	1	1	100
GOTERM_CC_DIRECT	GO:0005903~brush border	7	1.43737	0.999999	F8VQM0, Q8VDD5, Q3V0K9, E9Q7P9, Q80X90, P57780, Q9JLB4	441	22	602	0.434343	1	1	100
Annotation Cluster 82	Enrichment Score: 0.020355050578785536
Category	Term	Count	%	PValue	Genes	List Total	Pop Hits	Pop Total	Fold Enrichment	Bonferroni	Benjamini	FDR
UP_KEYWORDS	Immunoglobulin domain	20	4.10678	0.720781	A0A075B5P9, Q9D871, O70570, P18528, A0A0G2JGK2, A0A075B5P3, P01728, A0A0B4J1I9, P01727, P01644, A0A140T8M0, P01631, F6TQW2, P18572, P01901, A0A140T8M3, A0A140T8M2, P31809, Q9D7L8, A0A075B5W3, A0A075B5T3, A0A0A6YWR2	487	28	686	1.00616	1	0.998899	100
SMART	SM00409:IG	23	4.72279	0.999452	Q9D871, O70570, A0A075B5Q2, P01728, A0A0B4J1I9, P01727, A0A0A6YWH6, A0A140T8P5, P01644, A0A140T8M0, P01631, P18572, A0A0G2JE47, A0A0B4J1J2, A0A140T8M3, A0A140T8M2, A0A075B5L1, A0A075B6A3, A0A0G2JFZ3, A0A0G2JFN8, P31809, Q9D7L8, A0A075B5W3, A0A075B5T3	251	49	384	0.718107	1	1	100
SMART	SM00406:IGv	39	8.00821	0.999957	A0A075B5P9, A0A0G2JGK2, A0A0B4J1I9, A0A075B5R4, A0A075B5Y5, A0A075B5R5, A0A075B5Y4, A0A140T8M0, P01631, A0A0G2JGS9, A0A0B4J1J2, A0A140T8M3, A0A140T8M2, A0A0A6YW37, A0A075B5L1, A0A0A6YXN4, A0A0A6YXN5, A0A0G2JFS5, A0A075B5T2, A0A075B5T3, A0A075B5T4, O70570, A0A0G2JDN5, P18528, A0A0A6YXJ9, A0A075B5Q2, A0A0G2JGN3, P01728, A0A0B4J1J5, P01727, A0A075B5X3, A0A0A6YWH6, P01644, A0A140T8P5, A0A0G2JE47, A0A…	251	81	384	0.736609	1	1	100
INTERPRO	IPR013783:Immunoglobulin-like fold	52	10.6776	0.999961	A0A075B5P9, A0A0G2JGK2, A0A075B5P3, A0A140T8M0, F6TQW2, A0A0G2JGS9, A0A140T8M3, A0A075B5L1, A0A140T8M2, A0A0G2JFS5, A0A075B5T2, A0A075B5T3, A0A075B5T4, O70570, A0A0G2JDN5, A0A0A6YXJ9, P18528, A0A075B5Q2, A0A0G2JGN3, P01644, P18572, P01901, A0A0G2JE47, Q80X90, A0A0G2JFN8, A0A0G2JFE9, A0A0B4J1I9, A0A075B5R4, A0A075B5Y5, A0A075B5R5, A0A075B5Y4, P01631, A0A0B4J1J2, A0A0A6YW37, A0A0A6YXN4, A0A0A6YXN5,…	484	95	682	0.771292	1	1	100
INTERPRO	IPR003599:Immunoglobulin subtype	23	4.72279	0.99998	Q9D871, O70570, A0A075B5Q2, P01728, A0A0B4J1I9, P01727, A0A0A6YWH6, A0A140T8P5, P01644, A0A140T8M0, P01631, P18572, A0A0G2JE47, A0A0B4J1J2, A0A140T8M3, A0A140T8M2, A0A075B5L1, A0A075B6A3, A0A0G2JFZ3, A0A0G2JFN8, P31809, Q9D7L8, A0A075B5W3, A0A075B5T3	484	49	682	0.66141	1	1	100
INTERPRO	IPR007110:Immunoglobulin-like domain	49	10.0616	0.999987	A0A075B5P9, A0A0G2JGK2, A0A075B5P3, A0A140T8M0, F6TQW2, A0A0G2JGS9, A0A140T8M3, A0A075B5L1, A0A140T8M2, A0A0G2JFS5, A0A075B5T2, A0A075B5T3, A0A075B5T4, O70570, A0A0G2JDN5, A0A0A6YXJ9, P18528, A0A075B5Q2, A0A0G2JGN3, P01644, P18572, P01901, A0A0G2JE47, A0A0G2JFN8, A0A0G2JFE9, A0A0B4J1I9, A0A075B5R4, A0A075B5Y5, A0A075B5R5, A0A075B5Y4, P01631, A0A0B4J1J2, A0A0A6YW37, A0A0A6YXN4, A0A0A6YXN5, A0A0G2J…	484	92	682	0.750494	1	1	100
INTERPRO	IPR013106:Immunoglobulin V-set	40	8.21355	0.999999	A0A075B5P9, A0A0G2JGK2, A0A0B4J1I9, A0A075B5R4, A0A075B5Y5, A0A075B5R5, A0A075B5Y4, A0A140T8M0, P01631, A0A0G2JGS9, A0A0B4J1J2, A0A140T8M3, A0A140T8M2, A0A0A6YW37, A0A075B5L1, A0A0A6YXN4, A0A0A6YXN5, A0A0G2JFS5, A0A075B5T2, A0A075B5T3, A0A075B5T4, O70570, A0A0G2JDN5, P18528, A0A0A6YXJ9, A0A075B5Q2, A0A0G2JGN3, P01728, A0A0B4J1J5, P01727, A0A075B5X3, A0A0A6YWH6, P01644, A0A140T8P5, A0A0G2JE47, A0A…	484	82	682	0.687361	1	1	100
Annotation Cluster 83	Enrichment Score: 0.0194657936753871
Category	Term	Count	%	PValue	Genes	List Total	Pop Hits	Pop Total	Fold Enrichment	Bonferroni	Benjamini	FDR
GOTERM_CC_DIRECT	GO:0001725~stress fiber	6	1.23203	0.9361	P07356, Q8VDD5, P60710, Q80X90, F8WID5, P57780	441	9	602	0.910053	1	1	100
GOTERM_CC_DIRECT	GO:0030863~cortical cytoskeleton	3	0.616016	0.938413	Q8VDD5, P60710, P57780	441	4	602	1.02381	1	1	100
KEGG_PATHWAY	mmu04530:Tight junction	5	1.02669	0.995144	Q9Z261, Q8VDD5, P60710, Q9Z0G9, P57780	265	10	361	0.681132	1	1	100
Annotation Cluster 84	Enrichment Score: 0.019034765140157194
Category	Term	Count	%	PValue	Genes	List Total	Pop Hits	Pop Total	Fold Enrichment	Bonferroni	Benjamini	FDR
SMART	SM00327:VWA	3	0.616016	0.947715	Q8BT60, Q8C166, Q9D7Z6	251	5	384	0.917928	1	1	100
UP_SEQ_FEATURE	domain:VWFA	3	0.616016	0.951139	Q8BT60, Q8C166, Q9D7Z6	411	4	545	0.994526	1	1	100
INTERPRO	IPR002035:von Willebrand factor, type A	3	0.616016	0.972689	Q8BT60, Q8C166, Q9D7Z6	484	5	682	0.845455	1	1	100
Annotation Cluster 85	Enrichment Score: 0.01876266939412232
Category	Term	Count	%	PValue	Genes	List Total	Pop Hits	Pop Total	Fold Enrichment	Bonferroni	Benjamini	FDR
GOTERM_MF_DIRECT	GO:0005525~GTP binding	16	3.28542	0.870169	P62821, P58252, P61205, P05213, P11499, P68372, Q3UWA6, P26443, Q9WUM5, P61211, P68369, D3YVN7, P07901, Q62159, P10126, P62835	418	23	569	0.946952	1	1	100
UP_KEYWORDS	ATP-binding	25	5.13347	0.972497	Q9Z1W8, P30275, P63318, P62737, P56480, P20029, P52480, P11499, P63017, Q04447, P08113, P38647, P26443, Q8BFZ3, A0A0N4SVP8, Q9CQN1, Q03265, P07901, Q4VA93, Q60737, Q8VDD5, P60710, Q3V117, Q8VDN2, P17710	487	41	686	0.858917	1	0.999999	100
UP_KEYWORDS	Nucleotide-binding	39	8.00821	0.978916	Q9Z1W8, P58252, P30275, P62821, P62737, P52480, P61205, P05213, P63017, Q60932, P68372, P08113, P26443, Q9WUM5, P68369, Q9CQN1, D3YVN7, Q03265, P07901, Q8VDD5, Q3V117, P62835, P17710, P63318, P20029, P56480, P11499, P38647, Q04447, Q3UWA6, P61211, A0A0N4SVP8, Q8BFZ3, Q4VA93, Q60737, P60710, Q62159, P10126, Q8VDN2	487	63	686	0.872005	1	0.999999	100
GOTERM_MF_DIRECT	GO:0005524~ATP binding	29	5.95483	0.981973	P30275, Q9Z1W8, P62737, P52480, P63017, P08113, P26443, Q9CQN1, Q03265, P07901, Q8VDD5, Q61937, Q3V117, P17710, P63318, P20029, P56480, P11499, P38647, Q04447, Q3UWA6, A0A0N4SVP8, Q8BFZ3, Q9ERS2, Q4VA93, P60710, Q60737, P14094, Q8VDN2	418	46	569	0.858176	1	1	100
GOTERM_MF_DIRECT	GO:0000166~nucleotide binding	39	8.00821	0.990489	P58252, P30275, P62821, Q9Z1W8, P62737, P52480, P61205, P05213, P63017, Q60932, P68372, P08113, P26443, Q9WUM5, P68369, Q9CQN1, Q03265, P07901, Q8VDD5, Q3V117, A0A140T8M7, P62835, P17710, P63318, P20029, P56480, P11499, P38647, Q04447, Q3UWA6, P61211, Q8BFZ3, E9QNL5, Q4VA93, P60710, Q8C166, Q62159, P10126, Q8VDN2	418	62	569	0.856266	1	1	100
Annotation Cluster 86	Enrichment Score: 0.018639553645350606
Category	Term	Count	%	PValue	Genes	List Total	Pop Hits	Pop Total	Fold Enrichment	Bonferroni	Benjamini	FDR
GOTERM_MF_DIRECT	GO:0004175~endopeptidase activity	14	2.87474	0.778619	P99026, P20918, Q8C166, Q9R1P0, P09470, Q9Z2U1, Q9QUM9, Q9R1P1, P57716, Q9R1P4, Q60692, Q9Z2U0, P49722, P18242	418	19	569	1.00302	1	1	100
GOTERM_MF_DIRECT	GO:0008233~peptidase activity	29	5.95483	0.994192	Q9CQ52, Q3UVK0, Q9Z2U1, Q8R016, Q3TVK3, Q9Z2U0, Q7M758, P31428, Q9R1P0, Q9R1P1, Q9QUM9, Q9R1P4, F6WR04, Q9CPY7, P05208, P18242, P20918, P97435, Q9D7Z6, Q7TPZ8, O08688, Q9JIQ8, P99026, P27773, P09470, P57716, Q60692, Q91X79, P49722	418	48	569	0.822418	1	1	100
GOTERM_BP_DIRECT	GO:0006508~proteolysis	33	6.77618	0.999244	Q9CQ52, Q3UVK0, Q9DB77, Q6P069, O08749, Q9Z2U1, Q8R016, Q3TVK3, Q9Z2U0, Q7M758, P31428, P02816, Q9R1P0, Q9QUM9, Q9R1P1, Q9R1P4, F6WR04, Q9CPY7, P05208, P18242, P20918, P97435, Q9D7Z6, Q7TPZ8, O08688, Q9JIQ8, P99026, Q8C166, P09470, Q60692, Q91X79, E9Q409, P49722	401	58	551	0.781796	1	1	100
GOTERM_MF_DIRECT	GO:0016787~hydrolase activity	57	11.7043	0.999535	A0A0R4J190, A0A0R4J092, Q8R0F8, Q9DAX2, Q9Z2U1, P12265, Q9Z2U0, Q7M758, P70665, Q9QUM9, F6WR04, P05208, P18242, P56480, Q9JHE3, Q64285, P62141, P17892, G5E8T9, A0A0R4J138, Q9JIQ8, O08688, P99026, Q571E4, Q91WG0, Q91V76, Q8BK48, P03930, Q91X79, Q9Z1W8, O09159, Q9CQ52, Q3UVK0, Q8R016, Q63739, Q3TVK3, O08709, P31428, Q9R1P0, Q64374, Q68FL4, Q9R1P1, Q9R1P4, Q9CPY7, P20060, A0A0R4J0B2, P20918, P58242,…	418	94	569	0.825435	1	1	100
UP_KEYWORDS	Protease	28	5.74949	0.999783	Q9CQ52, Q3UVK0, Q9Z2U1, Q8R016, Q3TVK3, Q9Z2U0, Q7M758, P31428, Q9R1P0, Q9R1P1, Q9QUM9, Q9R1P4, F6WR04, Q9CPY7, P05208, P18242, P20918, P97435, Q9D7Z6, Q7TPZ8, O08688, Q9JIQ8, P99026, P09470, Q60692, Q91X79, E9Q409, P49722	487	54	686	0.730398	1	1	100
UP_KEYWORDS	Hydrolase	64	13.1417	0.999983	A0A0R4J190, A0A0J9YVE6, A0A0R4J092, Q8R0F8, Q9DAX2, Q9Z2U1, P12265, Q9Z2U0, Q7M758, P70665, B5THE2, Q9QUM9, F6WR04, P05208, P18242, P50247, P56480, Q9JHE3, Q64285, P62141, P17892, G5E8T9, A0A0R4J138, A0A0N4SVP8, Q9JIQ8, O08688, P99026, Q571E4, Q91WG0, Q91V76, Q8BK48, P03930, E9Q409, Q91X79, Q9Z1W8, Q9CQ52, O09159, Q3UVK0, F8VPQ6, Q8R016, Q63739, Q3TVK3, O08709, P31428, Q9R1P0, Q64374, Q9R1P1, Q68…	487	115	686	0.78393	1	1	100
Annotation Cluster 87	Enrichment Score: 0.010727088198635331
Category	Term	Count	%	PValue	Genes	List Total	Pop Hits	Pop Total	Fold Enrichment	Bonferroni	Benjamini	FDR
UP_KEYWORDS	Sodium transport	3	0.616016	0.972771	Q6X1Y6, P14094, Q8VDN2	487	5	686	0.845175	1	0.999998	100
UP_KEYWORDS	Sodium	3	0.616016	0.972771	Q6X1Y6, P14094, Q8VDN2	487	5	686	0.845175	1	0.999998	100
GOTERM_BP_DIRECT	GO:0006814~sodium ion transport	4	0.821355	0.981291	Q6X1Y6, Q9Z1W8, P14094, Q8VDN2	401	7	551	0.78518	1	1	100
Annotation Cluster 88	Enrichment Score: 0.006211851457084911
Category	Term	Count	%	PValue	Genes	List Total	Pop Hits	Pop Total	Fold Enrichment	Bonferroni	Benjamini	FDR
BIOCARTA	m_pepiPathway:Proepithelin Conversion to Epithelin and Wound Repair Control	3	0.616016	0.903409	Q9CQ52, P05208, Q91X79	54	3	66	1.22222	1	1	100
UP_KEYWORDS	Zymogen	12	2.46407	0.980311	P99026, Q9CQ52, P20918, P97435, F6WR04, Q60692, Q7TPZ8, P05208, Q91X79, Q08189, P18242, Q9JIQ8	487	21	686	0.804928	1	0.999999	100
GOTERM_MF_DIRECT	GO:0008236~serine-type peptidase activity	7	1.43737	0.980514	Q9CQ52, P20918, P97435, P05208, E9Q409, Q91X79, Q9JIQ8	418	12	569	0.794059	1	1	100
UP_SEQ_FEATURE	domain:Peptidase S1	4	0.821355	0.988156	P20918, P97435, P05208, Q9JIQ8	411	7	545	0.757734	1	1	100
SMART	SM00020:Tryp_SPc	7	1.43737	0.997614	Q9CQ52, P20918, P97435, P05208, E9Q409, Q91X79, Q9JIQ8	251	17	384	0.629951	1	1	100
INTERPRO	IPR001314:Peptidase S1A, chymotrypsin-type	7	1.43737	0.999581	Q9CQ52, P20918, P97435, P05208, E9Q409, Q91X79, Q9JIQ8	484	17	682	0.580214	1	1	100
INTERPRO	IPR001254:Peptidase S1	7	1.43737	0.999581	Q9CQ52, P20918, P97435, P05208, E9Q409, Q91X79, Q9JIQ8	484	17	682	0.580214	1	1	100
INTERPRO	IPR018114:Peptidase S1, trypsin family, active site	7	1.43737	0.999581	Q9CQ52, P20918, P97435, P05208, E9Q409, Q91X79, Q9JIQ8	484	17	682	0.580214	1	1	100
INTERPRO	IPR009003:Trypsin-like cysteine/serine peptidase domain	7	1.43737	0.999581	Q9CQ52, P20918, P97435, P05208, E9Q409, Q91X79, Q9JIQ8	484	17	682	0.580214	1	1	100
UP_KEYWORDS	Serine protease	7	1.43737	0.99984	Q9CQ52, P20918, P97435, P05208, E9Q409, Q91X79, Q9JIQ8	487	18	686	0.547798	1	1	100
GOTERM_MF_DIRECT	GO:0004252~serine-type endopeptidase activity	7	1.43737	0.999945	Q9CQ52, P20918, P97435, P05208, E9Q409, Q91X79, Q9JIQ8	418	18	569	0.529373	1	1	100
Annotation Cluster 89	Enrichment Score: 0.005482327234338657
Category	Term	Count	%	PValue	Genes	List Total	Pop Hits	Pop Total	Fold Enrichment	Bonferroni	Benjamini	FDR
UP_SEQ_FEATURE	disulfide bond	93	19.0965	0.974531	O88593, A0A0R4J190, P21614, P28665, P43137, Q9CQ75, P32261, P47791, P14847, P35564, A0A075B5P3, P18761, P56391, P29699, A0A140T8M0, F6TQW2, B2RU69, A0A140T8M2, P01027, Q9JMH6, F6WR04, P05208, A0A075B5T3, P18242, A0A087WR59, Q64444, Q80Z19, P20108, O70570, Q64285, A0A140LI59, Q61838, P17892, A0A0R4J138, P08228, Q03404, Q61739, Q9JIQ8, Q6X1Y6, P01644, P27773, P99029, P18572, P01901, Q8K0E8, P07724,…	411	133	545	0.927227	1	1	100
UP_SEQ_FEATURE	signal peptide	104	21.3552	0.988349	P21614, P28665, P43137, A0A0R4J092, P14847, P18761, P12265, P29699, A0A140T8M3, Q91XL1, F6WR04, P18242, Q64285, O70570, A0A0R4J138, Q61739, A0A0R4J0I1, P18572, P01901, O35684, Q571E4, P07724, D3YZE6, A0A0R4J077, Q00897, Q5BKQ4, P12246, P31428, P58021, Q9CY50, A0A0G2JE99, Q9CQF9, A0A0R4J0B2, P09103, Q07456, E9QPZ2, P20029, P57096, P11438, P01728, Q8K0C5, Q9D7Z6, P01727, Q7TPZ8, F8VQM0, P09470, A0A…	411	150	545	0.919384	1	1	100
UP_KEYWORDS	Disulfide bond	111	22.7926	0.999648	P21614, P28665, Q9CQ75, P43137, P47791, P14847, A0A0G2JGK2, A0A075B5P3, P18761, P29699, A0A140T8M0, A0A140T8M2, Q9JMH6, F6WR04, Q9D3H2, P18242, P20108, Q64285, O70570, P08228, A0A0R4J138, Q61739, P18572, P01901, Q571E4, P07724, E9PV24, Q91WG0, Q8BK48, A0A0R4J077, Q9CQ52, Q5BKQ4, Q3UVK0, P35700, Q63739, P12246, O08709, P31428, Q61937, A0A0R4J0B2, P09103, Q07456, A0A0A6YWR2, E9QPZ2, Q9CPU0, P57096,…	487	180	686	0.868652	1	1	100
Annotation Cluster 90	Enrichment Score: 0.005320999197806997
Category	Term	Count	%	PValue	Genes	List Total	Pop Hits	Pop Total	Fold Enrichment	Bonferroni	Benjamini	FDR
KEGG_PATHWAY	mmu00511:Other glycan degradation	3	0.616016	0.939092	O09159, A0A0R4J092, P20060	265	4	361	1.0217	1	1	100
GOTERM_MF_DIRECT	GO:0004553~hydrolase activity, hydrolyzing O-glycosyl compounds	4	0.821355	0.983299	O09159, A0A0R4J092, P12265, P20060	418	7	569	0.777854	1	1	100
GOTERM_MF_DIRECT	GO:0016798~hydrolase activity, acting on glycosyl bonds	5	1.02669	0.995109	O09159, P58242, A0A0R4J092, P12265, P20060	418	10	569	0.680622	1	1	100
UP_KEYWORDS	Glycosidase	6	1.23203	0.999557	O09159, A0A0J9YVE6, P58242, A0A0R4J092, B5THE2, P12265, P20060	487	15	686	0.56345	1	1	100
INTERPRO	IPR017853:Glycoside hydrolase, superfamily	4	0.821355	0.999588	A0A0J9YVE6, A0A0R4J092, B5THE2, P12265, P20060	484	11	682	0.512397	1	1	100
INTERPRO	IPR013781:Glycoside hydrolase, catalytic domain	3	0.616016	0.99968	A0A0R4J092, P12265, P20060	484	9	682	0.469697	1	1	100
UP_SEQ_FEATURE	active site:Proton donor	6	1.23203	0.999998	A0A0R4J092, P62141, P12265, Q8C7E4, P20060, Q63739	411	18	545	0.442011	1	1	100
Annotation Cluster 91	Enrichment Score: 0.004869475556197568
Category	Term	Count	%	PValue	Genes	List Total	Pop Hits	Pop Total	Fold Enrichment	Bonferroni	Benjamini	FDR
GOTERM_CC_DIRECT	GO:0005576~extracellular region	75	15.4004	0.982396	O88593, P21614, P07356, P28665, A0A0A0MQA3, P43137, A2AE89, P32261, G3X8T9, P14847, P18761, P29699, O88310, P01027, P22599, P07309, Q9D3H2, P05208, P18242, A0A087WR59, Q80Z19, O70570, Q64285, A0A140LI59, Q61838, P17892, P08228, Q03404, D3YYJ7, Q9JIQ8, A0A0R4J0I1, P31725, P27773, P62962, P07724, Q8K0E8, O35684, Q921I1, E9PV24, F8WHL2, A0A0R4J077, Q91X79, Q00897, P25318, Q5G865, Q5BKQ4, P16110, P08…	441	113	602	0.906026	1	1	100
UP_SEQ_FEATURE	signal peptide	104	21.3552	0.988349	P21614, P28665, P43137, A0A0R4J092, P14847, P18761, P12265, P29699, A0A140T8M3, Q91XL1, F6WR04, P18242, Q64285, O70570, A0A0R4J138, Q61739, A0A0R4J0I1, P18572, P01901, O35684, Q571E4, P07724, D3YZE6, A0A0R4J077, Q00897, Q5BKQ4, P12246, P31428, P58021, Q9CY50, A0A0G2JE99, Q9CQF9, A0A0R4J0B2, P09103, Q07456, E9QPZ2, P20029, P57096, P11438, P01728, Q8K0C5, Q9D7Z6, P01727, Q7TPZ8, F8VQM0, P09470, A0A…	411	150	545	0.919384	1	1	100
UP_KEYWORDS	Secreted	65	13.347	0.995852	O88593, P21614, P07356, P28665, A0A0A0MQA3, P43137, P32261, G3X8T9, P14847, P18761, A0A075B5P3, P29699, O88310, P01027, P22599, P07309, Q9D3H2, P05208, P18242, A0A087WR59, Q80Z19, O70570, Q64285, Q61838, A0A140LI59, P17892, Q03404, Q9JIQ8, A0A0R4J0I1, P31725, P07724, Q8K0E8, O35684, E9PV24, Q921I1, F8WHL2, A0A0R4J077, Q91X79, Q00897, P25318, Q5G865, Q5BKQ4, P16110, L7N231, P17742, P12246, O08807,…	487	106	686	0.863779	1	1	100
Annotation Cluster 92	Enrichment Score: 9.892169026521854E-4
Category	Term	Count	%	PValue	Genes	List Total	Pop Hits	Pop Total	Fold Enrichment	Bonferroni	Benjamini	FDR
GOTERM_MF_DIRECT	GO:0051015~actin filament binding	7	1.43737	0.996839	P58252, Q8VDD5, Q3V0K9, F8WID5, P57780, P59999, Q9R0P5	418	14	569	0.680622	1	1	100
UP_KEYWORDS	Actin-binding	11	2.25873	0.997171	P62962, P21614, P40124, Q8VDD5, Q3V0K9, Q80X90, F8WID5, P57780, A2AIM4, P59999, Q9R0P5	487	22	686	0.704312	1	1	100
GOTERM_MF_DIRECT	GO:0003779~actin binding	12	2.46407	0.999166	P62962, P21614, P40124, Q8VDD5, Q3V0K9, Q80X90, F8WID5, P57780, A2AIM4, P59999, P31809, Q9R0P5	418	24	569	0.680622	1	1	100
Annotation Cluster 93	Enrichment Score: 5.688425592503271E-4
Category	Term	Count	%	PValue	Genes	List Total	Pop Hits	Pop Total	Fold Enrichment	Bonferroni	Benjamini	FDR
UP_KEYWORDS	Carboxypeptidase	3	0.616016	0.996923	Q7M758, P09470, Q7TPZ8	487	7	686	0.603696	1	1	100
GOTERM_MF_DIRECT	GO:0004180~carboxypeptidase activity	3	0.616016	0.998162	Q7M758, P09470, Q7TPZ8	418	7	569	0.58339	1	1	100
UP_KEYWORDS	Metalloprotease	7	1.43737	0.99984	Q7M758, P31428, Q3UVK0, P09470, Q9D7Z6, Q7TPZ8, Q3TVK3	487	18	686	0.547798	1	1	100
GOTERM_MF_DIRECT	GO:0008237~metallopeptidase activity	7	1.43737	0.999843	Q7M758, P31428, Q3UVK0, P09470, Q9D7Z6, Q7TPZ8, Q3TVK3	418	17	569	0.560512	1	1	100

## Sheet: BeforeHFD_Enriched
Annotation Cluster 1	Enrichment Score: 2.6489793916675684
Category	Term	Count	%	PValue	Genes	List Total	Pop Hits	Pop Total	Fold Enrichment	Bonferroni	Benjamini	FDR
GOTERM_BP_DIRECT	GO:0007586~digestion	6	13.9535	0.000235049	Q792Y9, Q9QUK9, Q792Z1, Q9CR35, Q792Z0, Q9Z1R9	39	10	551	8.47692	0.0492854	0.0492854	0.297686
UP_KEYWORDS	Serine protease	7	16.2791	0.000393581	Q792Y9, Q9QUK9, P28843, Q792Z1, Q9CR35, Q792Z0, Q9Z1R9	43	18	686	6.20413	0.0363276	0.0122589	0.430907
GOTERM_MF_DIRECT	GO:0004252~serine-type endopeptidase activity	7	16.2791	0.000525509	Q792Y9, Q9QUK9, P28843, Q792Z1, Q9CR35, Q792Z0, Q9Z1R9	38	18	569	5.8231	0.0472088	0.0159906	0.572615
UP_KEYWORDS	Protease	11	25.5814	0.000819982	P16406, Q792Y9, Q9QUK9, P28843, Q792Z1, P97449, Q9CR35, Q792Z0, Q9Z1R9, Q60928, O09043	43	54	686	3.24978	0.0742119	0.0153037	0.895843
UP_KEYWORDS	Disulfide bond	21	48.8372	0.0017204	Q792Y9, O09049, Q9Z0Y2, A2CEL1, Q91X17, Q6T3U4, Q792Z1, P97449, Q9CR35, Q792Z0, Q9DBP0, O09043, P04939, P16406, Q9QXI6, Q9QUK9, P28843, Q9Z1R9, Q8C1N8, A2BIN1, Q60928	43	180	686	1.86124	0.149437	0.0266155	1.87116
SMART	SM00020:Tryp_SPc	6	13.9535	0.00188686	Q792Y9, Q9QUK9, Q792Z1, Q9CR35, Q792Z0, Q9Z1R9	24	17	384	5.64706	0.035248	0.0177821	1.40546
INTERPRO	IPR009003:Trypsin-like cysteine/serine peptidase domain	6	13.9535	0.00248461	Q792Y9, Q9QUK9, Q792Z1, Q9CR35, Q792Z0, Q9Z1R9	43	17	682	5.59781	0.222179	0.0608824	2.72845
INTERPRO	IPR018114:Peptidase S1, trypsin family, active site	6	13.9535	0.00248461	Q792Y9, Q9QUK9, Q792Z1, Q9CR35, Q792Z0, Q9Z1R9	43	17	682	5.59781	0.222179	0.0608824	2.72845
INTERPRO	IPR001314:Peptidase S1A, chymotrypsin-type	6	13.9535	0.00248461	Q792Y9, Q9QUK9, Q792Z1, Q9CR35, Q792Z0, Q9Z1R9	43	17	682	5.59781	0.222179	0.0608824	2.72845
INTERPRO	IPR001254:Peptidase S1	6	13.9535	0.00248461	Q792Y9, Q9QUK9, Q792Z1, Q9CR35, Q792Z0, Q9Z1R9	43	17	682	5.59781	0.222179	0.0608824	2.72845
GOTERM_BP_DIRECT	GO:0006508~proteolysis	11	25.5814	0.00347744	P16406, Q792Y9, Q9QUK9, P28843, Q792Z1, P97449, Q9CR35, Q792Z0, Q9Z1R9, Q60928, O09043	39	58	551	2.67949	0.527139	0.312351	4.32171
UP_KEYWORDS	Hydrolase	15	34.8837	0.00516916	F8VPT3, P16406, Q792Y9, Q9Z0Y2, Q9QUK9, F8VQM5, P28843, Q792Z1, P97449, Q64518, Q9CR35, Q792Z0, Q9Z1R9, Q60928, O09043	43	115	686	2.08089	0.385632	0.0590782	5.52663
GOTERM_MF_DIRECT	GO:0016787~hydrolase activity	8	18.6047	0.412674	P16406, Q9Z0Y2, P28843, P97449, Q64518, Q9CR35, Q60928, O09043	38	94	569	1.27436	1	0.934126	99.7014
Annotation Cluster 2	Enrichment Score: 2.4520193789425844
Category	Term	Count	%	PValue	Genes	List Total	Pop Hits	Pop Total	Fold Enrichment	Bonferroni	Benjamini	FDR
INTERPRO	IPR027401:Myosin-like IQ motif-containing domain	6	13.9535	1.34318e-05	Q02566, Q91Z83, Q5SX39, P13541, P13542, B1AR69	43	7	682	13.5947	0.0013557	0.0013557	0.0149354
INTERPRO	IPR004009:Myosin, N-terminal, SH3-like	6	13.9535	1.34318e-05	Q02566, Q91Z83, Q5SX39, P13541, P13542, B1AR69	43	7	682	13.5947	0.0013557	0.0013557	0.0149354
INTERPRO	IPR002928:Myosin tail	6	13.9535	1.34318e-05	Q02566, Q91Z83, Q5SX39, P13541, P13542, B1AR69	43	7	682	13.5947	0.0013557	0.0013557	0.0149354
UP_KEYWORDS	Thick filament	5	11.6279	5.84565e-05	Q02566, Q91Z83, Q5SX39, P13541, P13542	43	5	686	15.9535	0.00548	0.00548	0.0641075
INTERPRO	IPR008989:Myosin S1 fragment, N-terminal	5	11.6279	5.98267e-05	Q02566, Q91Z83, Q5SX39, P13541, P13542	43	5	682	15.8605	0.00602445	0.00301678	0.0665079
GOTERM_CC_DIRECT	GO:0032982~myosin filament	5	11.6279	8.88313e-05	Q02566, Q91Z83, Q5SX39, P13541, P13542	42	5	602	14.3333	0.00619917	0.00619917	0.0918946
GOTERM_CC_DIRECT	GO:0030016~myofibril	6	13.9535	0.000118567	Q02566, Q91Z83, Q5SX39, P13541, P13542, B1AR69	42	9	602	9.55556	0.00826582	0.00414149	0.122639
UP_KEYWORDS	Myosin	6	13.9535	0.000136295	Q02566, Q91Z83, Q5SX39, P13541, P13542, B1AR69	43	10	686	9.57209	0.0127309	0.00638582	0.149412
UP_KEYWORDS	Motor protein	6	13.9535	0.000136295	Q02566, Q91Z83, Q5SX39, P13541, P13542, B1AR69	43	10	686	9.57209	0.0127309	0.00638582	0.149412
UP_SEQ_FEATURE	domain:IQ	5	11.6279	0.000174742	Q02566, Q91Z83, Q5SX39, P13541, P13542	35	6	545	12.9762	0.0181821	0.0181821	0.195558
SMART	SM00242:MYSc	6	13.9535	0.00017988	Q02566, Q91Z83, Q5SX39, P13541, P13542, B1AR69	24	11	384	8.72727	0.0034122	0.0034122	0.134731
INTERPRO	IPR000048:IQ motif, EF-hand binding site	6	13.9535	0.000245256	Q02566, Q91Z83, Q5SX39, P13541, P13542, B1AR69	43	11	682	8.65116	0.0244696	0.00822397	0.27239
INTERPRO	IPR001609:Myosin head, motor domain	6	13.9535	0.000245256	Q02566, Q91Z83, Q5SX39, P13541, P13542, B1AR69	43	11	682	8.65116	0.0244696	0.00822397	0.27239
GOTERM_MF_DIRECT	GO:0003774~motor activity	6	13.9535	0.000308366	Q02566, Q91Z83, Q5SX39, P13541, P13542, B1AR69	38	11	569	8.16746	0.0279753	0.0279753	0.33637
UP_SEQ_FEATURE	region of interest:Actin-binding	5	11.6279	0.000389658	Q02566, Q91Z83, Q5SX39, P13541, P13542	35	7	545	11.1224	0.040096	0.0202531	0.435599
GOTERM_CC_DIRECT	GO:0016459~myosin complex	6	13.9535	0.000392175	Q02566, Q91Z83, Q5SX39, P13541, P13542, B1AR69	42	11	602	7.81818	0.0270841	0.00911078	0.405124
GOTERM_MF_DIRECT	GO:0000146~microfilament motor activity	5	11.6279	0.000463394	Q02566, Q91Z83, Q5SX39, P13541, P13542	38	7	569	10.6955	0.0417458	0.0210954	0.505088
UP_KEYWORDS	Muscle protein	5	11.6279	0.000713909	Q02566, Q91Z83, Q5SX39, P13541, P13542	43	8	686	9.97093	0.0649277	0.0166428	0.780369
UP_SEQ_FEATURE	domain:Myosin head-like	5	11.6279	0.00128125	Q02566, Q91Z83, Q5SX39, P13541, P13542	35	9	545	8.65079	0.12595	0.0438808	1.42582
UP_SEQ_FEATURE	nucleotide phosphate-binding region:ATP	6	13.9535	0.0055143	P07310, Q02566, Q91Z83, Q5SX39, P13541, P13542	35	20	545	4.67143	0.44044	0.135108	6.00588
UP_KEYWORDS	Actin-binding	6	13.9535	0.00817855	Q02566, Q91Z83, Q5SX39, P13541, P13542, B1AR69	43	22	686	4.35095	0.537887	0.0821962	8.6148
UP_KEYWORDS	ATP-binding	8	18.6047	0.0090711	P07310, Q02566, Q91Z83, Q64518, Q5SX39, P13541, P13542, B1AR69	43	41	686	3.11288	0.575386	0.0820914	9.51291
UP_KEYWORDS	Calmodulin-binding	4	9.30233	0.00965004	Q02566, Q91Z83, Q5SX39, P13541	43	8	686	7.97674	0.598083	0.0795241	10.0912
INTERPRO	IPR027417:P-loop containing nucleoside triphosphate hydrolase	7	16.2791	0.0120023	Q02566, Q91Z83, Q8K013, Q5SX39, P13541, P13542, B1AR69	43	33	682	3.36434	0.704642	0.183935	12.565
GOTERM_MF_DIRECT	GO:0005516~calmodulin binding	4	9.30233	0.0162272	Q02566, Q91Z83, Q5SX39, P13541	38	9	569	6.65497	0.778015	0.193475	16.3671
GOTERM_MF_DIRECT	GO:0005524~ATP binding	8	18.6047	0.0225528	P07310, Q02566, Q91Z83, Q64518, Q5SX39, P13541, P13542, B1AR69	38	46	569	2.60412	0.877373	0.23074	22.0581
KEGG_PATHWAY	mmu04530:Tight junction	4	9.30233	0.0228172	Q5SX39, P13541, P13542, B1AR69	25	10	361	5.776	0.602779	0.602779	19.0367
GOTERM_BP_DIRECT	GO:0030049~muscle filament sliding	3	6.97674	0.0254614	Q02566, Q91Z83, P13542	39	4	551	10.5962	0.996093	0.842506	27.8982
UP_KEYWORDS	Nucleotide-binding	9	20.9302	0.0305461	P07310, Q02566, Q91Z83, Q8K013, Q64518, Q5SX39, P13541, P13542, B1AR69	43	63	686	2.27907	0.945855	0.215735	28.8451
GOTERM_BP_DIRECT	GO:0003009~skeletal muscle contraction	3	6.97674	0.040597	Q91Z83, P13541, P13542	39	5	551	8.47692	0.999865	0.892215	40.8803
GOTERM_BP_DIRECT	GO:0046034~ATP metabolic process	4	9.30233	0.0431891	Q02566, Q91Z83, P13541, P13542	39	12	551	4.7094	0.999925	0.850196	42.8743
GOTERM_MF_DIRECT	GO:0003779~actin binding	5	11.6279	0.062823	Q02566, Q91Z83, Q5SX39, P13541, P13542	38	24	569	3.11952	0.997444	0.449498	50.7784
GOTERM_BP_DIRECT	GO:0006936~muscle contraction	3	6.97674	0.0780747	Q02566, Q91Z83, Q5SX39	39	7	551	6.05495	1	0.945684	64.3335
GOTERM_MF_DIRECT	GO:0000166~nucleotide binding	8	18.6047	0.0945736	P07310, Q02566, Q91Z83, Q8K013, Q64518, Q5SX39, P13541, P13542	38	62	569	1.93209	0.999893	0.533117	66.2224
UP_KEYWORDS	Coiled coil	8	18.6047	0.124502	Q8CFW7, Q02566, Q91Z83, P06728, Q5SX39, P13541, P13542, B1AR69	43	70	686	1.82326	0.999996	0.500606	76.7434
UP_KEYWORDS	Methylation	6	13.9535	0.301851	Q02566, Q91Z83, P43276, Q5SX39, P13541, P13542	43	60	686	1.59535	1	0.784606	98.0585
GOTERM_MF_DIRECT	GO:0016887~ATPase activity	3	6.97674	0.304371	Q02566, Q91Z83, P13542	38	17	569	2.64241	1	0.875928	98.1033
UP_SEQ_FEATURE	cross-link:Glycyl lysine isopeptide (Lys-Gly) (interchain with G-Cter in ubiquitin)	3	6.97674	0.382003	Q02566, Q91Z83, Q5SX39	35	21	545	2.22449	1	0.98517	99.5442
UP_KEYWORDS	Isopeptide bond	4	9.30233	0.673332	Q02566, Q91Z83, P43276, Q5SX39	43	55	686	1.16025	1	0.985105	99.9995
UP_KEYWORDS	Cytoplasm	9	20.9302	0.711967	P07310, O09049, Q8CFW7, Q02566, Q91Z83, P21550, Q5SX39, P13541, P13542	43	147	686	0.976744	1	0.986876	99.9999
GOTERM_CC_DIRECT	GO:0005737~cytoplasm	13	30.2326	0.893197	P07310, Q02566, O09049, P97449, Q9CR35, P13541, P13542, Q9DBP0, Q99JZ0, Q8CFW7, Q91Z83, P21550, Q5SX39	42	223	602	0.835575	1	0.9999	100
Annotation Cluster 3	Enrichment Score: 1.506352055067935
Category	Term	Count	%	PValue	Genes	List Total	Pop Hits	Pop Total	Fold Enrichment	Bonferroni	Benjamini	FDR
GOTERM_MF_DIRECT	GO:0005215~transporter activity	5	11.6279	0.00949397	Q9JIP7, A2CEL1, Q9QXI6, A2BIN1, P04939	38	14	569	5.34774	0.584228	0.160982	9.89689
INTERPRO	IPR002971:Major urinary protein	3	6.97674	0.0106868	A2CEL1, A2BIN1, P04939	43	3	682	15.8605	0.662159	0.195099	11.2617
GOTERM_MF_DIRECT	GO:0005550~pheromone binding	3	6.97674	0.0118554	A2CEL1, A2BIN1, P04939	38	3	569	14.9737	0.666199	0.167122	12.2161
INTERPRO	IPR002345:Lipocalin	3	6.97674	0.0205388	A2CEL1, A2BIN1, P04939	43	4	682	11.8953	0.877056	0.258761	20.608
GOTERM_MF_DIRECT	GO:0036094~small molecule binding	3	6.97674	0.0227389	A2CEL1, A2BIN1, P04939	38	4	569	11.2303	0.879503	0.209529	22.2201
INTERPRO	IPR022272:Lipocalin conserved site	3	6.97674	0.0328999	A2CEL1, A2BIN1, P04939	43	5	682	9.51628	0.965911	0.344494	31.0649
INTERPRO	IPR000566:Lipocalin/cytosolic fatty-acid binding protein domain	3	6.97674	0.101233	A2CEL1, A2BIN1, P04939	43	9	682	5.28682	0.999979	0.698131	69.4824
INTERPRO	IPR011038:Calycin-like	3	6.97674	0.121725	A2CEL1, A2BIN1, P04939	43	10	682	4.75814	0.999998	0.730432	76.3863
INTERPRO	IPR012674:Calycin	3	6.97674	0.121725	A2CEL1, A2BIN1, P04939	43	10	682	4.75814	0.999998	0.730432	76.3863
Annotation Cluster 4	Enrichment Score: 0.8674792960894513
Category	Term	Count	%	PValue	Genes	List Total	Pop Hits	Pop Total	Fold Enrichment	Bonferroni	Benjamini	FDR
UP_KEYWORDS	Symport	4	9.30233	0.00375952	Q9D687, Q9JIP7, Q9QXI6, Q9DBP0	43	6	686	10.6357	0.298168	0.0493223	4.04773
GOTERM_MF_DIRECT	GO:0015293~symporter activity	4	9.30233	0.00443205	Q9D687, Q9JIP7, Q9QXI6, Q9DBP0	38	6	569	9.98246	0.335457	0.0971184	4.73684
UP_SEQ_FEATURE	topological domain:Extracellular	8	18.6047	0.0371427	Q9D687, Q9JIP7, P16406, Q6T3U4, Q9QXI6, P28843, Q60928, Q9DBP0	35	53	545	2.3504	0.981207	0.548351	34.5555
UP_SEQ_FEATURE	topological domain:Cytoplasmic	10	23.2558	0.0536499	Q9D687, Q9JIP7, P16406, Q6T3U4, Q9QXI6, P28843, P97449, Q64518, Q60928, Q9DBP0	35	82	545	1.89895	0.996942	0.619016	46.0799
GOTERM_CC_DIRECT	GO:0016324~apical plasma membrane	6	13.9535	0.0582171	P16406, Q91X17, Q6T3U4, Q9QXI6, P28843, Q9DBP0	42	32	602	2.6875	0.984984	0.503302	46.2457
UP_SEQ_FEATURE	glycosylation site:N-linked (GlcNAc...)	13	30.2326	0.0674111	Q9JIP7, Q91X17, P97449, Q9DBP0, O09043, P04939, Q9D687, P16406, Q9QXI6, P28843, Q60928, Q8C6C9, E0CYZ1	35	126	545	1.60658	0.999343	0.648962	54.2393
GOTERM_CC_DIRECT	GO:0031526~brush border membrane	4	9.30233	0.102287	Q9D687, Q6T3U4, Q9QXI6, Q9DBP0	42	17	602	3.37255	0.999476	0.660081	67.2649
UP_KEYWORDS	Glycoprotein	14	32.5581	0.107906	Q9JIP7, Q91X17, Q6T3U4, P97449, Q9DBP0, O09043, P04939, Q9D687, P16406, Q9QXI6, P28843, Q60928, Q8C6C9, E0CYZ1	43	151	686	1.47913	0.999978	0.488716	71.4235
UP_KEYWORDS	Transmembrane helix	14	32.5581	0.11732	Q9D687, Q9JIP7, F8VPT3, P16406, Q6T3U4, Q9QXI6, F8VQM5, P28843, P97449, Q64518, A0A0A6YXN8, Q9DBP0, Q60928, E0CYZ1	43	153	686	1.4598	0.999992	0.498438	74.5629
UP_KEYWORDS	Transmembrane	14	32.5581	0.137638	Q9D687, Q9JIP7, F8VPT3, P16406, Q6T3U4, Q9QXI6, F8VQM5, P28843, P97449, Q64518, A0A0A6YXN8, Q9DBP0, Q60928, E0CYZ1	43	157	686	1.4226	0.999999	0.501412	80.2974
UP_SEQ_FEATURE	transmembrane region	11	25.5814	0.240165	Q9D687, Q9JIP7, P16406, Q6T3U4, Q9QXI6, P28843, P97449, Q64518, Q60928, Q9DBP0, E0CYZ1	35	126	545	1.35941	1	0.959413	95.3878
GOTERM_CC_DIRECT	GO:0016021~integral component of membrane	14	32.5581	0.240264	Q9D687, Q9JIP7, F8VPT3, P16406, Q6T3U4, Q9QXI6, F8VQM5, P28843, P97449, Q64518, A0A0A6YXN8, Q9DBP0, Q60928, E0CYZ1	42	156	602	1.28632	1	0.853904	94.1795
UP_KEYWORDS	Transport	8	18.6047	0.512405	Q9D687, Q9JIP7, Q9QXI6, P06728, Q64518, Q9DBP0, P04939, E0CYZ1	43	109	686	1.1709	1	0.939989	99.9622
GOTERM_BP_DIRECT	GO:0006810~transport	8	18.6047	0.621894	Q9D687, Q9JIP7, Q9QXI6, P06728, Q64518, Q9DBP0, P04939, E0CYZ1	39	106	551	1.06628	1	1	99.9996
UP_KEYWORDS	Membrane	15	34.8837	0.721834	Q9D687, Q9JIP7, F8VPT3, P16406, Q91X17, Q6T3U4, Q9QXI6, F8VQM5, P28843, P97449, Q64518, A0A0A6YXN8, Q9DBP0, Q60928, E0CYZ1	43	250	686	0.957209	1	0.986371	99.9999
GOTERM_CC_DIRECT	GO:0005886~plasma membrane	8	18.6047	0.8644	Q9D687, P16406, Q91X17, Q6T3U4, P28843, P21550, Q60928, Q9DBP0	42	137	602	0.836983	1	0.99984	100
UP_KEYWORDS	Cell membrane	4	9.30233	0.921692	Q91X17, Q6T3U4, P28843, Q60928	43	87	686	0.733494	1	0.999658	100
GOTERM_CC_DIRECT	GO:0016020~membrane	14	32.5581	0.988936	Q9D687, Q9JIP7, P16406, Q91X17, Q6T3U4, Q9QXI6, F8VQM5, P28843, P21550, P97449, Q64518, Q9DBP0, Q60928, E0CYZ1	42	286	602	0.701632	1	1	100
Annotation Cluster 5	Enrichment Score: 0.8652988818859225
Category	Term	Count	%	PValue	Genes	List Total	Pop Hits	Pop Total	Fold Enrichment	Bonferroni	Benjamini	FDR
UP_KEYWORDS	Aminopeptidase	3	6.97674	0.0469304	P16406, P28843, P97449	43	6	686	7.97674	0.989093	0.275837	40.98
UP_KEYWORDS	Signal-anchor	4	9.30233	0.0684086	P16406, P28843, P97449, Q60928	43	16	686	3.98837	0.99872	0.358574	54.0372
GOTERM_MF_DIRECT	GO:0004177~aminopeptidase activity	3	6.97674	0.0702721	P16406, P28843, P97449	38	7	569	6.41729	0.998773	0.456324	54.8879
UP_KEYWORDS	Zymogen	4	9.30233	0.131479	Q9Z0Y2, Q9CR35, Q60928, O09043	43	21	686	3.03876	0.999998	0.502122	78.6978
GOTERM_MF_DIRECT	GO:0042277~peptide binding	3	6.97674	0.156314	P16406, P28843, P97449	38	11	569	4.08373	1	0.672732	84.3851
GOTERM_MF_DIRECT	GO:0008233~peptidase activity	6	13.9535	0.192585	P16406, P28843, P97449, Q9CR35, Q60928, O09043	38	48	569	1.87171	1	0.730726	90.3384
GOTERM_CC_DIRECT	GO:0005765~lysosomal membrane	3	6.97674	0.324471	P16406, P28843, P97449	42	17	602	2.52941	1	0.917602	98.2743
GOTERM_MF_DIRECT	GO:0016787~hydrolase activity	8	18.6047	0.412674	P16406, Q9Z0Y2, P28843, P97449, Q64518, Q9CR35, Q60928, O09043	38	94	569	1.27436	1	0.934126	99.7014
Annotation Cluster 6	Enrichment Score: 0.7772113702695276
Category	Term	Count	%	PValue	Genes	List Total	Pop Hits	Pop Total	Fold Enrichment	Bonferroni	Benjamini	FDR
UP_KEYWORDS	Secreted	12	27.907	0.044885	O09049, Q9Z0Y2, Q91X17, A2CEL1, P06728, P28843, Q9CR35, Q8C1N8, A2BIN1, O09043, Q8C6C9, P04939	43	106	686	1.80606	0.986658	0.282557	39.5755
UP_SEQ_FEATURE	signal peptide	14	32.5581	0.108379	Q91X17, A2CEL1, Q9Z0Y2, O09049, Q6T3U4, P06728, Q9CR35, Q792Z0, O09043, P04939, Q9QUK9, Q8C1N8, A2BIN1, Q8C6C9	35	150	545	1.45333	0.999994	0.778122	72.3334
GOTERM_CC_DIRECT	GO:0005576~extracellular region	12	27.907	0.124482	O09049, Q9Z0Y2, Q91X17, A2CEL1, P06728, P28843, Q9CR35, Q8C1N8, A2BIN1, O09043, Q8C6C9, P04939	42	113	602	1.52212	0.999909	0.644408	74.7365
UP_SEQ_FEATURE	disulfide bond	11	25.5814	0.302022	O09049, Q9Z0Y2, Q91X17, A2CEL1, P28843, Q9CR35, Q8C1N8, A2BIN1, Q9DBP0, O09043, P04939	35	133	545	1.28786	1	0.977073	98.2183
UP_KEYWORDS	Signal	16	37.2093	0.710808	F8VPT3, O09049, Q9Z0Y2, Q91X17, A2CEL1, Q6T3U4, P06728, Q9CR35, O09043, P04939, A0A075B699, Q64518, Q8C1N8, A2BIN1, A0A0A6YXN8, Q8C6C9	43	265	686	0.963229	1	0.988729	99.9999
Annotation Cluster 7	Enrichment Score: 0.1424214267546308
Category	Term	Count	%	PValue	Genes	List Total	Pop Hits	Pop Total	Fold Enrichment	Bonferroni	Benjamini	FDR
UP_SEQ_FEATURE	active site:Proton donor	3	6.97674	0.311076	P16406, P21550, P97449	35	18	545	2.59524	1	0.971472	98.4607
UP_KEYWORDS	Calcium	3	6.97674	0.90513	P16406, Q9Z0Y2, Q64518	43	61	686	0.784598	1	0.999516	100
UP_KEYWORDS	Metal-binding	5	11.6279	0.977365	P16406, Q9Z0Y2, P21550, P97449, Q64518	43	133	686	0.599755	1	0.999985	100
GOTERM_MF_DIRECT	GO:0046872~metal ion binding	5	11.6279	0.978769	P16406, Q9Z0Y2, P21550, P97449, Q64518	38	125	569	0.598947	1	1	100
